# Supplementary material for: Temporal and Sex-Dependent N-Glycosylation Dynamics in Rat Serum
Source: Int J Mol Sci. 2025 Jul 27;26(15):7266. doi: 10.3390/ijms26157266 (PMC12347175; doi:10.3390/ijms26157266)
Supplement: Supplementary file 1 [file ijms-26-07266-s001.zip]

Archive with 2 entries (2 files):
- Figures S1, S2, S3.pdf
- Tables S1, S2, S3, S4.xlsx
