# Supplementary material for: Temporal and Sex-Dependent N-Glycosylation Dynamics in Rat Serum
Source: Int J Mol Sci. 2025 Jul 27;26(15):7266. doi: 10.3390/ijms26157266 (PMC12347175; doi:10.3390/ijms26157266)
Supplement: Supplementary file 1 [file ijms-26-07266-s001.zip › Tables S1, S2, S3, S4.xlsx]

## Sheet: Table S1
Table S1: List of glycoproteins identified by LC-MS/MS in albumin/IgG-depleted rat serum
Checked	Protein FDR Confidence: A6 PMI-Byonic	Protein FDR Confidence: Sequest HT	Master	Accession	Abundances (Grouped): M1, 3	glycoform	glycopeptide	Description	Exp. q-value: A6 PMI-Byonic	Exp. q-value: Sequest HT	Coverage [%]	Contaminant	# Peptides	# Isoforms	# PSMs	# Unique Peptides	# AAs	MW [kDa]	calc. pI	Score Sequest HT: Sequest HT	# Peptides (by Search Engine): A6 PMI-Byonic	# Peptides (by Search Engine): Sequest HT	Biological Process	Cellular Component	Molecular Function	Pfam IDs	Entrez Gene ID	Ensembl Gene ID	Gene Symbol	Gene ID	WikiPathways	Reactome Pathways	# Protein Pathway Groups	# Razor Peptides	Abundance Ratio: (F1, 2) / (F1, 1)	Abundance Ratio: (F1, 3) / (F1, 1)	Abundance Ratio: (F1, 4) / (F1, 1)	Abundance Ratio: (F1, 5) / (F1, 1)	Abundance Ratio: (F2, 2) / (F2, 1)	Abundance Ratio: (F2, 3) / (F2, 1)	Abundance Ratio: (F2, 4) / (F2, 1)	Abundance Ratio: (F2, 5) / (F2, 1)	Abundance Ratio: (F3, 2) / (F3, 1)	Abundance Ratio: (F3, 3) / (F3, 1)	Abundance Ratio: (F3, 4) / (F3, 1)	Abundance Ratio: (F3, 5) / (F3, 1)	Abundance Ratio: (M1, 2) / (M1, 1)	Abundance Ratio: (M1, 3) / (M1, 1)	Abundance Ratio: (M1, 4) / (M1, 1)
TRUE	High	High	Master Protein	P23680	295.6	10	1	Serum amyloid P-component [OS=Rattus norvegicus]	0	0	78	FALSE	15	38	598	15	228	26.2	5.69	837.59	13	10	cell organization and biogenesis;stress response;other biological processes	non-structural extracellular;other cell component	other molecular function	Pf00354	29339		Apcs	P23680; Q63539; rno:29339			0	0	0.47	1.818	2.196	0.321	1.124	0.842	1.212	0.489	0.844	0.287	1.037	0.651	0.554	0.943	0.318
TRUE	Medium	Medium	Master Protein	Q6IMF3	185.9	1	1	Keratin, type II cytoskeletal 1 [OS=Rattus norvegicus]	0.032	0.011	78	FALSE	53	91	628	50	625	64.8	7.87	458.92	26	40	cell organization and biogenesis;protein metabolism;other metabolic processes;stress response;other biological processes	plasma membrane;other membranes;cytoskeleton;other cell component	bone, tooth or skin structural activity;other molecular function	Pf00038, Pf16208, Pf16210	300250		Krt1	A1L113; Q63115; Q6IMF3; rno:300250		Neutrophil degranulation; Formation of the cornified envelope	3	1	0.87	2.356	1.224	1	0.981	0.434	2.035	3.879	0.987	1.35	2.012	1.3	1.138	0.937	0.393
TRUE	High	High	Master Protein	Q6P6Q2	165.7	1	1	Keratin, type II cytoskeletal 5 [OS=Rattus norvegicus]	0	0	86	FALSE	60	84	706	49	576	61.8	7.8	553.67	43	43	cell organization and biogenesis;other biological processes	plasma membrane;other membranes;cytoskeleton;other cell component	bone, tooth or skin structural activity;other molecular function	Pf00038, Pf16208	369017	ENSRNOG00000050420	Krt5	Q6P6Q2; Q7TN97; rno:369017		Formation of the cornified envelope; Type I hemidesmosome assembly	3	7	0.737	2.887	1.631	1.105	0.961	1.106	1.267	1.17	0.781	1.301	1.741	1.522	0.96	1.01	0.797
TRUE	High	High	Master Protein	Q63416	165.4	23	1	Inter-alpha-trypsin inhibitor heavy chain H3 [OS=Rattus norvegicus]	0	0	78	FALSE	71	229	6986	71	887	99	6.25	10495	51	53	other metabolic processes	non-structural extracellular	enzyme regulator activity	Pf00092, Pf06668, Pf08487	50693	ENSRNOG00000017689	Itih3	Q63416; rno:50693		Platelet degranulation	1	0	1.034	2.328	2.432	2.024	0.996	1.53	0.996	1.248	0.891	1.521	1.672	2.128	1.007	1.211	1.174
TRUE	High	High	Master Protein	P10959	162.6	49	1	Carboxylesterase 1C [OS=Rattus norvegicus]	0	0	84	FALSE	48	159	3677	47	549	60.1	5.73	3802.55	41	34	other metabolic processes	ER/Golgi;other cell component	other molecular function	Pf00135	24346		Ces1c	P10959; Q5I0K0; Q63106; Q64626; rno:24346			0	2	0.848	1.141	0.905	0.931	1.002	2.743	5.603	1.94	1.083	1.403	1.523	1.273	0.727	0.925	0.839
TRUE	High	High	Master Protein	P05544	162.1	147	1	Serine protease inhibitor A3L [OS=Rattus norvegicus]	0	0	98	FALSE	55	343	10463	44	413	46.2	5.67	17732.9	37	45	other biological processes	non-structural extracellular	enzyme regulator activity	Pf00079		ENSRNOG00000010478	Serpina3l	P05544			0	9	0.903	1.302	1.307	1.073	1.027	1.723	2.629	1.457	0.776	1.388	1.66	1.527	0.882	1.018	1.222
TRUE	High	Medium	Master Protein	Q62975	159.1	2	1	Protein Z-dependent protease inhibitor [OS=Rattus norvegicus]	0	0.01	82	FALSE	34	48	465	34	436	50.2	6.81	395.74	21	27	stress response;developmental processes;other biological processes	non-structural extracellular	enzyme regulator activity;other molecular function	Pf00079	171154	ENSRNOG00000050761	Serpina10	Q5M8C2; Q62975; rno:171154		Regulation of Insulin-like Growth Factor (IGF) transport and uptake by Insulin-like Growth Factor Binding Proteins (IGFBPs); Post-translational protein phosphorylation	2	0	1.732	2.758	3.175	4.421	1.027	2.134	1.086	2.307	2.791	5.418	2.807	5.345	0.489	1.381	0.972
TRUE	High	Medium	Master Protein	P35859	149.5	14	1	Insulin-like growth factor-binding protein complex acid labile subunit [OS=Rattus norvegicus]	0	0.019	69	FALSE	29	47	537	29	603	66.8	6.52	360.4	19	21	cell adhesion;other biological processes	non-structural extracellular;extracellular matrix	other molecular function	Pf01462, Pf13855	79438		Igfals	P35859; rno:79438		Regulation of Insulin-like Growth Factor (IGF) transport and uptake by Insulin-like Growth Factor Binding Proteins (IGFBPs)	1	0	0.917	1.39	1.355	1.197	0.952	1.696	0.793	1.448	1.487	1.246	2.24	1.647	1.658	0.92	1.023
TRUE	High	High	Master Protein	P05545	149.3	361	1	Serine protease inhibitor A3K [OS=Rattus norvegicus]	0	0	100	FALSE	56	677	24436	52	416	46.5	5.44	26842.8	53	38	other biological processes	non-structural extracellular	enzyme regulator activity	Pf00079	24794		Serpina3k	P05545; P14281; Q64254; Q6P6G8; rno:24794			0	10	0.949	0.904	0.853	0.83	0.988	0.974	1.598	1.189	1.202	1.237	1.37	1.296	1.065	1.006	1.079
TRUE	High	High	Master Protein	P09006	148.6	49	1	Serine protease inhibitor A3N [OS=Rattus norvegicus]	0	0	93	FALSE	45	138	2755	45	418	46.6	5.47	4858.12	40	33	stress response;other biological processes	non-structural extracellular	enzyme regulator activity	Pf00079	24795	ENSRNOG00000029949	Serpina3n	P09006; Q03312; rno:24795			0	0	1.175	2.185	2.222	1.918	0.999	1.882	1.107	1.707	1.038	1.322	1.626	1.804	0.821	1.41	1.551
TRUE	High	High	Master Protein	P17475	145.7	357	1	Alpha-1-antiproteinase [OS=Rattus norvegicus]	0	0	97	FALSE	57	634	29579	57	411	46.1	6.07	47991.4	52	38	stress response;other biological processes	non-structural extracellular;ER/Golgi	enzyme regulator activity;other molecular function	Pf00079	24648		Serpina1	P17475; Q6AYZ5; rno:24648	Complement and coagulation cascades	Neutrophil degranulation; Platelet degranulation ; Regulation of Insulin-like Growth Factor (IGF) transport and uptake by Insulin-like Growth Factor Binding Proteins (IGFBPs); COPII-mediated vesicle transport; Cargo concentration in the ER; Post-translational protein phosphorylation	7	0	0.837	1.059	0.971	0.85	1.021	0.873	1.235	1.282	0.925	0.994	1.007	0.989	1.244	0.953	0.852
TRUE	High	Medium	Master Protein	D3ZTE0	140.2	1	1	Coagulation factor XII [OS=Rattus norvegicus]	0	0.01	77	FALSE	36	64	420	36	595	65.8	7.46	388.27	17	33	protein metabolism;other metabolic processes;stress response;other biological processes	non-structural extracellular;ER/Golgi	other molecular function	Pf00008, Pf00039, Pf00040, Pf00051, Pf00089	306761		F12	D3ZTE0; Q5M879; rno:306761	Complement and coagulation cascades	Intrinsic Pathway of Fibrin Clot Formation	2	0	0.471	1.245	1.63	1.09	1.141	1.004	0.284	0.976	1.717	1.12	2.078	1.622	0.659	1.197	1.263
TRUE	High	High	Master Protein	P53813	139.8	1	1	Vitamin K-dependent protein S [OS=Rattus norvegicus]	0	0	66	FALSE	39	51	964	39	675	74.6	5.48	774.16	20	29	stress response;developmental processes;other biological processes	non-structural extracellular;other cell component	other molecular function	Pf00008, Pf00054, Pf00594, Pf02210, Pf07645			Pros1	P53813		Platelet degranulation ; Cell surface interactions at the vascular wall; Intrinsic Pathway of Fibrin Clot Formation; Common Pathway of Fibrin Clot Formation; Gamma-carboxylation of protein precursors; Transport of gamma-carboxylated protein precursors from the endoplasmic reticulum to the Golgi apparatus; Removal of aminoterminal propeptides from gamma-carboxylated proteins	7	0	0.844	1.277	0.791	0.523	1.058	0.829	1.061	0.746	0.664	0.652	1.201	1.166	1.356	0.944	0.838
TRUE	High	Medium	Master Protein	Q6IFW6	135.4	6	1	Keratin, type I cytoskeletal 10 [OS=Rattus norvegicus]	0	0.02	74	FALSE	39	58	611	35	526	56.5	5.15	361.76	24	27	cell organization and biogenesis;protein metabolism;other metabolic processes;other biological processes	plasma membrane;cytoskeleton;other cell component	bone, tooth or skin structural activity;cytoskeletal activity;other molecular function	Pf00038	450225	ENSRNOG00000030170	Krt10	Q6IFW6; rno:450225		Formation of the cornified envelope	2	3	0.707	1.1	0.695	0.213	1.152	0.525	1.648	2.153	14.205	1.228	3.508	1.798	0.155	1.238	0.567
TRUE	Medium	Medium	Master Protein	Q6IRK9	128.3	1	1	Carboxypeptidase Q [OS=Rattus norvegicus]	0.011	0.011	80	FALSE	35	53	375	35	472	52	6.42	512.96	13	30	protein metabolism;other metabolic processes;other biological processes	non-structural extracellular;ER/Golgi;other cytoplasmic organelle;other cell component	other molecular function	Pf04389	58952	ENSRNOG00000005931	Cpq	Q6IRK9; Q9JLV0; Q9Z1Y1; rno:58952			0	0	0.75	1.161	1.135	0.959	1.04	1.042	2.987	2.238	1.019	0.978	0.913	1.963	1.22	1.075	1.233
TRUE	High	High	Master Protein	Q64240	126.3	32	1	Protein AMBP [OS=Rattus norvegicus]	0	0	73	FALSE	29	134	3226	29	349	38.8	6	5006.83	19	24	protein metabolism;other metabolic processes;stress response;other biological processes	non-structural extracellular;plasma membrane;other membranes;cytosol;mitochondrion;ER/Golgi;nucleus;other cell component	enzyme regulator activity;other molecular function	Pf00014, Pf00061	25377		Ambp	P19603; Q63336; Q64240; rno:25377		Scavenging of heme from plasma	1	0	0.915	1.324	1.101	1	1.016	1.266	2.303	1.899	1.269	1.157	1.209	1.753	0.712	1.177	0.823
TRUE	High	High	Master Protein	P05371	125.3	19	1	Clusterin [OS=Rattus norvegicus]	0	0	94	FALSE	50	123	3149	50	447	51.3	5.71	4731.35	34	36	cell cycle OR cell proliferation;cell organization and biogenesis;protein metabolism;other metabolic processes;stress response;transport;developmental processes;signal transduction;other biological processes	non-structural extracellular;other membranes;cytosol;mitochondrion;ER/Golgi;nucleus;other cell component	signal transduction activity or receptor binding;cytoskeletal activity;other molecular function	Pf01093	24854		Clu	P05371; rno:24854		Antimicrobial peptides; Regulation of Complement cascade; Platelet degranulation ; Terminal pathway of complement	4	0	1.158	0.877	1.082	1.089	1.045	1.13	1.235	1.516	1.022	1.472	1.53	1.741	0.859	1.249	0.876
TRUE	High	High	Master Protein	P24090	124.9	290	1	Alpha-2-HS-glycoprotein [OS=Rattus norvegicus]	0	0	98	FALSE	34	550	21658	34	352	38	6.51	19768.3	29	24	cell organization and biogenesis;stress response;developmental processes;other biological processes	non-structural extracellular;extracellular matrix;other cell component	enzyme regulator activity	Pf00031	25373	ENSRNOG00000038370	Ahsg	P24090; Q5BKD2; rno:25373	Acetylcholine synthesis	Neutrophil degranulation; Regulation of Insulin-like Growth Factor (IGF) transport and uptake by Insulin-like Growth Factor Binding Proteins (IGFBPs); Platelet degranulation ; Post-translational protein phosphorylation	5	0	1.105	0.874	0.781	0.866	0.996	1.02	1.233	1.14	1.173	1.011	1.115	1.252	1.138	0.921	0.784
TRUE	High	High	Master Protein	Q63041	124.6	522	1	Alpha-1-macroglobulin [OS=Rattus norvegicus]	0	0	92	FALSE	219	1874	118665	219	1500	167	6.9	138391	192	144	developmental processes	non-structural extracellular	enzyme regulator activity;other molecular function	Pf00207, Pf01835, Pf07677, Pf07678, Pf07703, Pf17789, Pf17791	252922		A1m	Q63041; Q63332; rno:252922			0	0	0.927	0.97	0.914	0.766	1.001	0.741	1.15	0.87	0.978	0.938	1.069	0.789	1.027	1.02	0.919
TRUE	High	High	Master Protein	P20760	123.9	6	1	Ig gamma-2A chain C region [OS=Rattus norvegicus]	0	0	95	FALSE	36	93	2218	34	322	35.2	7.68	3173.42	26	28	cell organization and biogenesis;stress response;transport;signal transduction;other biological processes	non-structural extracellular;plasma membrane;other membranes	signal transduction activity or receptor binding;other molecular function	Pf07654			Igg-2a	P20760			0	4	1.12	1.181	1.425	1.334	0.932	1.355	1.955	3.241	0.96	2.16	1.458	1.509	0.895	1.162	1.11
TRUE	High	High	Master Protein	Q6P6T1	123.7	11	1	Complement C1s subcomponent [OS=Rattus norvegicus]	0	0	82	FALSE	37	78	812	37	688	77	4.77	999.08	23	30	protein metabolism;stress response;developmental processes;other biological processes	non-structural extracellular	other molecular function	Pf00084, Pf00089, Pf00431, Pf14670	192262		C1s	O70542; Q6P6T1; Q8R099; rno:192262	Complement and coagulation cascades	Initial triggering of complement; Classical antibody-mediated complement activation; Regulation of Complement cascade	4	0	0.873	0.286	0.258	0.172	0.993	0.479	0.356	0.457	0.623	0.578	0.798	0.781	1.326	0.799	0.572
TRUE	High	High	Master Protein	P60711	122.2	1	1	Actin, cytoplasmic 1 [OS=Rattus norvegicus]	0	0	86	TRUE	28	55	1058	16	375	41.7	5.48	1334.18	18	24	cell organization and biogenesis;protein metabolism;other metabolic processes;stress response;transport;developmental processes;other biological processes	plasma membrane;other membranes;cytosol;cytoskeleton;nucleus;other cell component	cytoskeletal activity;other molecular function	Pf00022	81822	ENSRNOG00000034254	Actb	P02570; P60711; P70514; P99021; Q11211; Q64316; rno:81822	Myometrial relaxation and contraction pathways; Focal adhesion; Regulation of actin cytoskeleton	MAP2K and MAPK activation; Clathrin-mediated endocytosis; Regulation of actin dynamics for phagocytic cup formation; VEGFA-VEGFR2 Pathway; RHO GTPases Activate WASPs and WAVEs; RHO GTPases Activate Formins; Cell-extracellular matrix interactions; Interaction between L1 and Ankyrins; EPHB-mediated forward signaling; RHOBTB2 GTPase cycle; Recycling pathway of L1; RHO GTPases activate IQGAPs; Adhere…	18	6	1.587	1.211	1.756	1.628	1.024	1.767	1.759	2.005	0.918	1.619	1.205	2.581	1.078	1.263	2.22
TRUE	High	High	Master Protein	Q99J86	119.6	29	1	Attractin [OS=Rattus norvegicus]	0	0	83	FALSE	100	173	1605	100	1432	158.6	7.21	1225.56	40	82	cell adhesion;stress response;developmental processes;other biological processes	non-structural extracellular;extracellular matrix;plasma membrane;other membranes;other cell component	other molecular function	Pf00059, Pf00431, Pf01344, Pf01437, Pf13964	83526		Atrn	Q99J86; Q99PW0; rno:83526			0	0	1.014	0.889	1.262	0.877	0.977	1.252	0.824	3.034	1.41	3.75	1.757	4.015	0.935	0.859	0.726
TRUE	High	High	Master Protein	Q8R2H5	119.1	28	1	Phosphatidylinositol-glycan-specific phospholipase D [OS=Rattus norvegicus]	0	0	84	FALSE	64	113	720	64	843	93.7	6.65	550.04	39	49	other metabolic processes;transport;developmental processes;signal transduction;other biological processes	non-structural extracellular;extracellular matrix;other cell component	other molecular function	Pf00882, Pf01839	291132		Gpld1	Q8R2H5; rno:291132		Post-translational modification: synthesis of GPI-anchored proteins	1	0	1.012	1.003	0.818	0.675	0.982	0.974	1.849	0.906	1.036	1.186	1.526	1.177	0.649	1.194	1.056
TRUE	High	High	Master Protein	P16296	118.6	12	1	Coagulation factor IX [OS=Rattus norvegicus]	0	0	70	FALSE	36	63	1329	34	462	51.8	5.3	1767.22	15	34	protein metabolism;other metabolic processes;stress response	non-structural extracellular;other membranes;other cell component	other molecular function	Pf00008, Pf00089, Pf00594, Pf14670	24946		F9	F1M1M6; P16296; rno:24946	Complement and coagulation cascades	Intrinsic Pathway of Fibrin Clot Formation; Gamma-carboxylation of protein precursors; Transport of gamma-carboxylated protein precursors from the endoplasmic reticulum to the Golgi apparatus; Removal of aminoterminal propeptides from gamma-carboxylated proteins; Extrinsic Pathway of Fibrin Clot Formation	6	0	0.928	0.893	0.681	0.958	1.015	1.119	3.285	1.407	1.448	0.78	1.197	1.367	0.546	1.041	0.855
TRUE	High	High	Master Protein	P12346	117.7	112	1	Serotransferrin [OS=Rattus norvegicus]	0	0	97	FALSE	112	801	41794	112	698	76.3	7.28	52724.7	101	83	cell organization and biogenesis;stress response;transport;signal transduction;other biological processes	non-structural extracellular;extracellular matrix;plasma membrane;other membranes;other cytoplasmic organelle;other cell component	signal transduction activity or receptor binding;other molecular function	Pf00405	24825	ENSRNOG00000030625	Tf	P12346; Q63602; Q64628; Q64630; Q7TNX0; rno:24825		Transferrin endocytosis and recycling; Platelet degranulation ; Cargo recognition for clathrin-mediated endocytosis; Regulation of Insulin-like Growth Factor (IGF) transport and uptake by Insulin-like Growth Factor Binding Proteins (IGFBPs); Post-translational protein phosphorylation	7	0	0.998	1.386	1.333	1.208	1.011	1.174	1.139	1.089	0.894	1.13	1.116	1.205	1.051	1.118	1.093
TRUE	High	High	Master Protein	P14272	113.9	33	1	Plasma kallikrein [OS=Rattus norvegicus]	0	0	77	FALSE	49	110	2547	48	638	71.2	8.07	3010.68	35	39	protein metabolism;other metabolic processes;stress response;developmental processes;other biological processes	non-structural extracellular	other molecular function	Pf00024, Pf00089			Klkb1	P14272		Activation of Matrix Metalloproteinases; Intrinsic Pathway of Fibrin Clot Formation	2	0	0.8	0.716	0.75	0.871	1.012	1.245	2.573	1.404	1.061	1.139	1.07	1.359	1.081	0.975	1.184
TRUE	Medium	High	Master Protein	P31720	113.5	1	1	Complement C1q subcomponent subunit A [OS=Rattus norvegicus]	0.04	0	79	FALSE	17	20	487	17	245	25.9	8.97	532.86	10	12	cell organization and biogenesis;stress response;developmental processes;other biological processes	non-structural extracellular;other cell component		Pf00386, Pf01391	298566	ENSRNOG00000012807	C1qa	P31720; Q5RJK1; rno:298566	Complement and coagulation cascades	Initial triggering of complement; Classical antibody-mediated complement activation; Regulation of Complement cascade	4	0	0.873	1.435	0.854	0.67	0.9	1.87	2.15	2.105	0.66	1.465	1.127	1.338	1.533	1.171	0.791
TRUE	Low	Low	Master Protein	Q9QYC6	113.1	8	1	Prosaposin receptor GPR37 [OS=Rattus norvegicus]	0.131	0.598	62	FALSE	40	63	261	40	603	66.9	7.97	0	12	30	cell organization and biogenesis;other metabolic processes;developmental processes;signal transduction;other biological processes	plasma membrane;other membranes;ER/Golgi;other cell component	other molecular function	Pf00001	117549	ENSRNOG00000002524	Gpr37	Q9QYC6; rno:117549	GPCRs, class A rhodopsin-like	Peptide ligand-binding receptors; G alpha (i) signalling events	3	0	1.101	0.673	0.508	0.664	1.073	0.469	0.492	0.476	3.247	1.238	1.765	2.025	0.832	1.036	0.876
TRUE	High	High	Master Protein	Q03626	112.3	463	1	Murinoglobulin-1 [OS=Rattus norvegicus]	0	0	94	FALSE	159	1350	84167	134	1487	165.2	6.01	88436.1	138	110	stress response;developmental processes	non-structural extracellular	enzyme regulator activity;other molecular function	Pf00207, Pf01835, Pf07677, Pf07678, Pf07703, Pf17789, Pf17791	497794		Mug1	Q03310; Q03626; Q63018; Q63020; Q63023; Q78DZ4; Q9JMK7; rno:497794			0	70	0.944	0.72	0.731	0.652	0.963	0.753	1.307	0.9	0.828	0.753	0.871	0.82	0.867	0.881	0.732
TRUE	High	High	Master Protein	P18292	111.5	31	1	Prothrombin [OS=Rattus norvegicus]	0	0	86	FALSE	72	162	2656	72	617	70.4	6.71	3915.69	45	58	protein metabolism;other metabolic processes;stress response;signal transduction;other biological processes	non-structural extracellular;extracellular matrix;other cell component	signal transduction activity or receptor binding;other molecular function	Pf00051, Pf00089, Pf00594, Pf09396			F2	P18292		Common Pathway of Fibrin Clot Formation; Gamma-carboxylation of protein precursors; G alpha (q) signalling events; Peptide ligand-binding receptors; Regulation of Insulin-like Growth Factor (IGF) transport and uptake by Insulin-like Growth Factor Binding Proteins (IGFBPs); Cell surface interactions at the vascular wall; Intrinsic Pathway of Fibrin Clot Formation; Thrombin signalling through prote…	11	0	1.568	2.591	2.39	2.314	0.983	1.285	1.719	1.461	2.001	2.564	1.739	2.756	0.691	1	1.104
TRUE	High	Low	Master Protein	P97924	110.4	22	1	Kalirin [OS=Rattus norvegicus]	0	0.677	56	FALSE	124	157	483	118	2959	336.4	6.01	7.67	41	88	cell organization and biogenesis;protein metabolism;other metabolic processes;transport;developmental processes;signal transduction;other biological processes	other membranes;cytoskeleton;other cell component	enzyme regulator activity;kinase activity;other molecular function	Pf00018, Pf00041, Pf00069, Pf00169, Pf00435, Pf00621, Pf07679, Pf13716, Pf16609	84009		Kalrn	O70135; P97924; Q6IV51; Q9JIF1; Q9JIF2; Q9JIG0; Q9JIH3; rno:84009		MAPK6/MAPK4 signaling; RAC1 GTPase cycle; NRAGE signals death through JNK; G alpha (12/13) signalling events; RHOA GTPase cycle; RHOG GTPase cycle; EPHB-mediated forward signaling; G alpha (q) signalling events	8	2	0.81	1.02	1.133	2.476	0.924	1.006	2.351	0.965	1.074	2.785	0.943	0.784	0.682	1.058	1.41
TRUE	High	High	Master Protein	P20059	110	20	1	Hemopexin [OS=Rattus norvegicus]	0	0	98	FALSE	54	175	5325	54	460	51.3	7.65	8924.4	45	38	protein metabolism;other metabolic processes;stress response;transport;signal transduction;other biological processes	non-structural extracellular	transporter activity;other molecular function	Pf00045	58917	ENSRNOG00000018257	Hpx	P20059; Q5BKB4; rno:58917		Scavenging of heme from plasma	1	0	1.022	1.554	4.704	5.192	0.927	3.343	2.606	4.603	1.223	8.511	6.436	4.43	0.791	1.223	2.508
TRUE	High	High	Master Protein	Q6P734	108.8	14	1	Plasma protease C1 inhibitor [OS=Rattus norvegicus]	0	0	78	FALSE	39	70	1374	39	504	55.6	5.83	2175.53	23	32	stress response;other biological processes	non-structural extracellular	enzyme regulator activity;other molecular function	Pf00079	295703	ENSRNOG00000007457	Serping1	Q6P734; rno:295703	Complement and coagulation cascades	Regulation of Complement cascade; Platelet degranulation ; Intrinsic Pathway of Fibrin Clot Formation	4	0	0.909	3.012	2.473	2.13	0.978	1.674	1.145	1.441	0.975	1.346	1.477	1.613	1.167	1.354	1.434
TRUE	High	High	Master Protein	P01026	107.9	13	1	Complement C3 [OS=Rattus norvegicus]	0	0	96	FALSE	220	798	35000	219	1663	186.3	6.54	43298.1	178	180	cell-cell signaling;cell organization and biogenesis;protein metabolism;other metabolic processes;stress response;developmental processes;signal transduction;other biological processes	non-structural extracellular;plasma membrane;other membranes;other cell component	signal transduction activity or receptor binding;enzyme regulator activity;other molecular function	Pf00207, Pf01759, Pf01821, Pf01835, Pf07677, Pf07678, Pf07703, Pf17789, Pf17790, Pf17791	24232		C3	P01026; Q9ET19; Q9QV57; Q9QV58; rno:24232	Complement and coagulation cascades	Neutrophil degranulation; Regulation of Insulin-like Growth Factor (IGF) transport and uptake by Insulin-like Growth Factor Binding Proteins (IGFBPs); Immunoregulatory interactions between a Lymphoid and a non-Lymphoid cell; Regulation of Complement cascade; Post-translational protein phosphorylation; G alpha (i) signalling events; Peptide ligand-binding receptors; Alternative complement activati…	10	1	1.024	1.035	1.106	0.809	0.979	0.815	1.163	0.903	0.957	0.894	1.204	1.287	1.179	1.176	1.082
TRUE	High	High	Master Protein	Q62930	107.2	5	1	Complement component C9 [OS=Rattus norvegicus]	0	0	76	FALSE	49	84	886	49	554	62.2	5.69	1021.74	28	41	cell organization and biogenesis;stress response;other biological processes	non-structural extracellular;plasma membrane;other membranes;other cell component		Pf00057, Pf00090, Pf01823	117512		C9	Q62930; Q62957; rno:117512	Complement and coagulation cascades	Regulation of Complement cascade; Terminal pathway of complement	3	0	1.224	1.589	4.073	0.721	1.026	0.754	2.654	0.998	0.83	1.204	2.001	3.238	0.985	1.053	1.448
TRUE	High	High	Master Protein	P04937	106.9	36	1	Fibronectin [OS=Rattus norvegicus]	0	0	90	FALSE	226	656	12123	226	2477	272.3	5.76	17749.9	157	169	cell adhesion;cell organization and biogenesis;protein metabolism;other metabolic processes;stress response;developmental processes;signal transduction;other biological processes	non-structural extracellular;extracellular matrix;plasma membrane;other membranes;ER/Golgi	signal transduction activity or receptor binding;enzyme regulator activity;extracellular structural activity;other molecular function	Pf00039, Pf00040, Pf00041			Fn1	P04937; Q6LDX9		Regulation of Insulin-like Growth Factor (IGF) transport and uptake by Insulin-like Growth Factor Binding Proteins (IGFBPs); Degradation of the extracellular matrix; Cell surface interactions at the vascular wall; Platelet degranulation ; Integrin cell surface interactions; Post-translational protein phosphorylation; Molecules associated with elastic fibres; Syndecan interactions; ECM proteoglyca…	17	0	0.753	0.517	0.432	0.614	0.998	0.735	0.852	1.11	0.875	0.554	0.81	0.79	0.946	1.053	0.622
TRUE	High	High	Master Protein	P31211	106.8	63	1	Corticosteroid-binding globulin [OS=Rattus norvegicus]	0	0	95	FALSE	33	129	2596	33	396	44.6	4.98	2545.57	26	23	other metabolic processes;other biological processes	non-structural extracellular	enzyme regulator activity;other molecular function	Pf00079	299270	ENSRNOG00000009438	Serpina6	P31211; Q5M822; rno:299270		Prednisone ADME; Glucocorticoid biosynthesis	2	0	1.021	2.338	1.25	1.25	0.96	1.307	1.532	1.114	0.903	0.814	1.442	1.381	0.912	1.218	0.984
TRUE	High	High	Master Protein	P04276	106.4	8	1	Vitamin D-binding protein [OS=Rattus norvegicus]	0	0	93	FALSE	61	257	8469	61	476	53.5	5.86	12965.8	45	52	other metabolic processes;transport;other biological processes	non-structural extracellular;cytosol;other cell component	transporter activity;cytoskeletal activity;other molecular function	Pf00273, Pf09164			Gc	P04276		Vitamin D (calciferol) metabolism	1	0	0.993	0.948	0.955	0.779	1.017	1.502	2.743	1.562	0.985	2.139	1.598	1.823	0.984	0.98	1.307
TRUE	High	High	Master Protein	Q63556	101	16	1	Serine protease inhibitor A3M [OS=Rattus norvegicus]	0	0	83	FALSE	34	77	472	32	412	46.1	5.92	584.46	25	23	other biological processes	non-structural extracellular	enzyme regulator activity	Pf00079			Serpina3m	Q63556			0	0	1.377	1.877	1.068	1.645	0.996	0.984	2.016	1.003	0.894	2.077	1.877	2.812	0.72	1.207	1.059
TRUE	High	High	Master Protein	P02764	99.2	45	1	Alpha-1-acid glycoprotein [OS=Rattus norvegicus]	0	0	93	FALSE	26	86	1769	26	205	23.6	5.91	1028.33	21	20	stress response;other biological processes	non-structural extracellular	other molecular function	Pf00061	24614		Orm1	P02764; rno:24614		Neutrophil degranulation; Platelet degranulation	2	0	0.935	1.192	1.801	1.096	1.021	0.958	1.62	2.116	0.886	1.232	0.906	1.031	0.327	1.151	1.055
TRUE	High	High	Master Protein	P20761	97.5	7	1	Ig gamma-2B chain C region [OS=Rattus norvegicus]	0	0	85	FALSE	22	66	1987	22	333	36.5	7.64	1768.78	14	16	cell organization and biogenesis;stress response;transport;signal transduction;other biological processes	non-structural extracellular;plasma membrane;other membranes	signal transduction activity or receptor binding;other molecular function	Pf07654			Igh-1a	P20761			0	0	1.529	1.605	3.291	2.109	1.027	1.712	2.565	3.08	3.203	3.748	3.782	3.784	0.368	1.149	1.088
TRUE	High	High	Master Protein	P13635	97.5	39	1	Ceruloplasmin [OS=Rattus norvegicus]	0	0	89	FALSE	94	347	10859	94	1059	120.8	5.58	15102.4	81	67	transport;developmental processes;other biological processes	non-structural extracellular;plasma membrane;other membranes	other molecular function	Pf00394, Pf07731, Pf07732			Cp	P13635; Q64719		Regulation of Insulin-like Growth Factor (IGF) transport and uptake by Insulin-like Growth Factor Binding Proteins (IGFBPs); Iron uptake and transport; Post-translational protein phosphorylation; Metal ion SLC transporters	4	0	0.969	1.383	1.499	1.143	0.992	1.491	1.272	1.821	0.77	1.007	0.897	1.029	0.637	1.021	0.984
TRUE	High	High	Master Protein	P14046	92.8	216	1	Alpha-1-inhibitor 3 [OS=Rattus norvegicus]	0	0	94	FALSE	144	704	41400	78	1477	163.7	6.04	79067.7	69	110		non-structural extracellular	enzyme regulator activity;other molecular function	Pf00207, Pf01835, Pf07677, Pf07678, Pf07703, Pf17789, Pf17791			A1i3	P14046; Q4G042; Q63266; Q6LDP2; Q6LDR8			0	13	0.631	0.598	0.626	0.545	0.978	0.823	1.343	0.917	0.69	0.608	0.694	0.536	1.281	0.846	0.572
TRUE	High	High	Master Protein	O70535	90.6	63	1	Leukemia inhibitory factor receptor [OS=Rattus norvegicus]	0	0	77	FALSE	75	175	2642	75	1093	122.3	5.81	1419.41	51	46	cell organization and biogenesis;developmental processes;signal transduction;other biological processes	plasma membrane;other membranes;other cell component	signal transduction activity or receptor binding;other molecular function	Pf00041, Pf17971, Pf18207	81680		Lifr	O70535; rno:81680	Adipogenesis	IL-6-type cytokine receptor ligand interactions	2	0	1.229	0.874	1.041	1.184	1.026	1.23	1.806	1.347	1.101	1.24	1.382	1.496	0.658	0.931	0.798
TRUE	Low	Low	Master Protein	P20762	90	1	1	Ig gamma-2C chain C region [OS=Rattus norvegicus]	0.129	0.387	58	FALSE	16	26	76	16	329	36.5	8.22	21.6	9	10	cell organization and biogenesis;stress response;transport;signal transduction;other biological processes	non-structural extracellular;plasma membrane;other membranes	signal transduction activity or receptor binding;other molecular function	Pf07654							0	0	0.649	1.742	0.956	1.118	0.764	4.158	7.436	12.957	0.811	1.837	8.828	1	1.013	1.846	1.833
TRUE	High	High	Master Protein	P55159	89.7	33	1	Serum paraoxonase/arylesterase 1 [OS=Rattus norvegicus]	0	0	86	FALSE	24	108	2094	24	355	39.3	5.22	2594.2	19	17	other metabolic processes;other biological processes	non-structural extracellular;other cell component	other molecular function	Pf01731	84024		Pon1	O08682; P55159; Q5BJN6; rno:84024		Atorvastatin ADME; Synthesis of 5-eicosatetraenoic acids	2	0	0.933	0.715	0.936	0.936	0.993	0.691	0.99	0.97	1.05	1.344	1.953	1.808	1.097	0.844	0.98
TRUE	Low	Low	Master Protein	Q3SWT6	88.9	10	1	Serine/threonine-protein phosphatase with EF-hands 1 [OS=Rattus norvegicus]	0.088	0.458	46	FALSE	25	84	298	25	640	73.9	7.11	0	10	19	other biological processes	cytosol;nucleus	other molecular function	Pf00149, Pf08321, Pf13499	317498	ENSRNOG00000027331	Ppef1	Q3SWT6; rno:317498		Inactivation, recovery and regulation of the phototransduction cascade	1	0	5.396	1.744	4.086	3.447	1.019	1.547	4.846	2.446	1.279	1.461	1.969	2.674	0.394	1.442	1.835
TRUE	Low	Low	Master Protein	P26434	88.3	2	1	Sodium/hydrogen exchanger 4 [OS=Rattus norvegicus]	0.115	0.77	68	FALSE	26	43	98	26	717	81.5	9.01	4.63	5	22	stress response;transport;other biological processes	plasma membrane;other membranes;other cytoplasmic organelle;other cell component	transporter activity	Pf00999, Pf16644	24785		Slc9a4	P26434; rno:24785		Sodium/Proton exchangers	1	0		0.485	0.489	0.384	0.834	0.666	1.736	0.821	1.933	2.185	2.677	2.571	0.391	0.852	0.801
TRUE	High	High	Master Protein	Q63207	86.9	5	1	Coagulation factor X [OS=Rattus norvegicus]	0	0	88	FALSE	53	76	1147	52	482	54.2	5.4	1222.43	19	45	protein metabolism;other metabolic processes;stress response;other biological processes	non-structural extracellular;other membranes;ER/Golgi;other cell component	other molecular function	Pf00008, Pf00089, Pf00594, Pf14670	29243		F10	Q63207; rno:29243	Complement and coagulation cascades	Intrinsic Pathway of Fibrin Clot Formation; Common Pathway of Fibrin Clot Formation; Gamma-carboxylation of protein precursors; Transport of gamma-carboxylated protein precursors from the endoplasmic reticulum to the Golgi apparatus; Removal of aminoterminal propeptides from gamma-carboxylated proteins; Extrinsic Pathway of Fibrin Clot Formation	7	0	5.06	1.763	2.847	1.967	0.957	0.841	1.254	1.085	1.713	1.433	1.734	1.865	0.217	1.051	1.003
TRUE	High	High	Master Protein	P08934	86.5	54	1	Kininogen-1 [OS=Rattus norvegicus]	0	0	85	FALSE	62	199	6532	58	639	70.9	6.8	9332.79	51	38	protein metabolism;other metabolic processes;stress response;other biological processes	non-structural extracellular;other cell component	signal transduction activity or receptor binding;enzyme regulator activity;other molecular function	Pf00031	25087		Kng1	P08933; P08934; rno:25087		G alpha (i) signalling events; Peptide ligand-binding receptors; Regulation of Insulin-like Growth Factor (IGF) transport and uptake by Insulin-like Growth Factor Binding Proteins (IGFBPs); Platelet degranulation ; Post-translational protein phosphorylation; G alpha (q) signalling events; Intrinsic Pathway of Fibrin Clot Formation	7	4	1.15	1.402	1.669	1.759	1.022	1.24	1.801	1.581	1.027	1.592	1.511	1.689	0.912	1.28	1.523
TRUE	High	High	Master Protein	P08649	86.3	36	1	Complement C4 [OS=Rattus norvegicus]	0	0	90	FALSE	168	442	10937	168	1737	192	7.33	15995.9	118	140	stress response;other biological processes	non-structural extracellular;other cell component	enzyme regulator activity;other molecular function	Pf00207, Pf01759, Pf01821, Pf01835, Pf07677, Pf07678, Pf07703, Pf17789, Pf17791	24233		C4	P08649; Q62895; Q8R403; rno:24233	Complement and coagulation cascades	Regulation of Insulin-like Growth Factor (IGF) transport and uptake by Insulin-like Growth Factor Binding Proteins (IGFBPs); Initial triggering of complement; Regulation of Complement cascade; Post-translational protein phosphorylation; Activation of C3 and C5	6	0	1.246	2.589	2.068	2.321	1.022	2.061	2.249	2	0.978	1.604	1.977	1.661	1.005	1.315	1.743
TRUE	High	High	Master Protein	Q9WUW3	86.2	21	1	Complement factor I [OS=Rattus norvegicus]	0	0	85	FALSE	62	160	2581	61	604	67.3	7.42	3642.62	41	54	protein metabolism;stress response;transport;other biological processes	non-structural extracellular;other membranes;nucleus;other cell component	other molecular function	Pf00057, Pf00089, Pf00530, Pf07648	79126		Cfi	Q5EBC4; Q9WUW3; rno:79126	Complement and coagulation cascades	Regulation of Complement cascade	2	1	1.334	0.621	0.837	1.018	0.948	1.117	1.853	1.473	1.094	1.13	1.436	1.705	0.83	0.83	1.204
TRUE	High	High	Master Protein	P08932	84.5	3	1	T-kininogen 2 [OS=Rattus norvegicus]	0	0	85	FALSE	47	88	6690	26	430	47.7	6.35	17203.3	22	38	stress response;other biological processes	non-structural extracellular	enzyme regulator activity	Pf00031							0	0	3.213	2.479	3.258	2.485	1.109	1.132	2.964	1.866	1.431	2.244	2.846	1.834	1.054	2.395	2.02
TRUE	High	High	Master Protein	P01048	84	188	1	T-kininogen 1 [OS=Rattus norvegicus]	0	0	97	FALSE	60	460	18525	52	430	47.7	6.52	22239.7	50	39	stress response;other biological processes	non-structural extracellular	enzyme regulator activity	Pf00031			Map1	P01048; P04081; Q6LDW3			0	23	1.083	2.085	2.614	2.283	1.025	1.351	2.418	1.739	0.67	1.438	1.349	1.558	1.178	1.561	2.068
TRUE	High	High	Master Protein	P36953	83.8	3	1	Afamin [OS=Rattus norvegicus]	0	0	86	FALSE	52	70	965	52	608	69.3	6.21	1191.24	23	44	transport;other biological processes	non-structural extracellular;other cell component	other molecular function	Pf00273	282708		Afm	P36953; rno:282708			0	0	1.203	0.652	0.645	0.872	0.896	1.741	2.813	1.774	1.766	1.356	0.997	0.774	0.945	0.939	0.565
TRUE	Low	Low	Master Protein	P02454	81.3	1	1	Collagen alpha-1(I) chain [OS=Rattus norvegicus]	0.089	0.095	83	FALSE	107	178	514	106	1453	137.9	5.92	74.34	54	79	cell organization and biogenesis;other metabolic processes;stress response;transport;developmental processes;signal transduction;other biological processes	non-structural extracellular;extracellular matrix;ER/Golgi;other cell component	extracellular structural activity;other molecular function	Pf00093, Pf01391, Pf01410	29393	ENSRNOG00000003897	Col1a1	A3KNA1; P02454; P02455; Q63079; rno:29393	Focal adhesion; Osteoblast signaling; Inflammatory response pathway; Burn wound healing; Cardiovascular signaling	Cell surface interactions at the vascular wall; Collagen degradation; Immunoregulatory interactions between a Lymphoid and a non-Lymphoid cell; Collagen chain trimerization; Integrin cell surface interactions; ECM proteoglycans; Crosslinking of collagen fibrils; GPVI-mediated activation cascade; MET activates PTK2 signaling; Non-integrin membrane-ECM interactions; GP1b-IX-V activation signalling;…	21	0	1.92	1.434	1.674	1.631	0.984	0.97	2.044	1.505	1.038	1.676	1.245	1.12	0.869	0.914	0.973
TRUE	Low	Low	Master Protein	Q62956	80.6	11	1	Receptor tyrosine-protein kinase erbB-4 [OS=Rattus norvegicus]	0.091	0.826	69	FALSE	75	116	377	75	1308	146.9	6.38	0	24	58	cell organization and biogenesis;protein metabolism;other metabolic processes;stress response;transport;developmental processes;signal transduction;other biological processes	non-structural extracellular;plasma membrane;other membranes;mitochondrion;nucleus;other cell component	signal transduction activity or receptor binding;enzyme regulator activity;nucleic acid binding activity;kinase activity;other molecular function	Pf00757, Pf01030, Pf07714, Pf14843	59323		Erbb4	Q62956; Q6UA28; Q6UA29; Q9Z2N7; rno:59323	ErbB signaling pathway		1	0	0.889	0.799	0.618	0.847	1.032	0.805	2.52	1.109	1.099	0.77	0.735	0.813	0.938	0.833	0.593
TRUE	Medium	Medium	Master Protein	Q63678	76.7	1	1	Zinc-alpha-2-glycoprotein [OS=Rattus norvegicus]	0.022	0.033	81	FALSE	23	62	353	23	296	34	6.24	217.54	17	21	cell adhesion;other biological processes	non-structural extracellular;plasma membrane;other membranes		Pf00129, Pf07654			Azgp1	Q63523; Q63678		Miscellaneous transport and binding events	1	0	1.13	0.918	0.721	0.77	1.021	0.403	1.19	0.527	1.119	0.344	0.573	0.807	0.743	0.816	0.437
TRUE	High	Medium	Master Protein	P06399	75.8	16	1	Fibrinogen alpha chain [OS=Rattus norvegicus]	0	0.01	69	FALSE	47	104	715	47	782	86.6	5.74	402.1	23	31	cell adhesion;cell organization and biogenesis;protein metabolism;other metabolic processes;stress response;developmental processes;other biological processes	non-structural extracellular;plasma membrane;other membranes;ER/Golgi;other cell component	signal transduction activity or receptor binding;other molecular function	Pf00147, Pf08702, Pf12160			Fga	P06399		Regulation of Insulin-like Growth Factor (IGF) transport and uptake by Insulin-like Growth Factor Binding Proteins (IGFBPs); Platelet degranulation ; Integrin cell surface interactions; Post-translational protein phosphorylation; Common Pathway of Fibrin Clot Formation; GRB2:SOS provides linkage to MAPK signaling for Integrins ; p130Cas linkage to MAPK signaling for integrins; MAP2K and MAPK acti…	9	0	1.018	0.754	0.661	0.686	0.998	1.015	2.232	1.449	1.019	2.819	2.346	1.471	0.548	1.294	2.427
TRUE	High	High	Master Protein	P20759	75.6	1	1	Ig gamma-1 chain C region [OS=Rattus norvegicus]	0	0	80	FALSE	23	49	771	19	326	35.9	6.89	998.48	11	18	cell organization and biogenesis;stress response;transport;signal transduction;other biological processes	non-structural extracellular;plasma membrane;other membranes	signal transduction activity or receptor binding;other molecular function	Pf07654						FCGR activation; Regulation of actin dynamics for phagocytic cup formation; Role of phospholipids in phagocytosis; Initial triggering of complement; Classical antibody-mediated complement activation; Regulation of Complement cascade	6	0	0.746	0.543	0.418	0.419	0.95	1.261	1.36	1.358	0.945	0.735	0.82	0.754	1.301	1.052	0.717
TRUE	High	High	Master Protein	P06238	75.6	35	1	Alpha-2-macroglobulin [OS=Rattus norvegicus]	0	0	84	FALSE	101	206	1206	98	1472	163.7	6.29	754.17	61	56	stress response;developmental processes;other biological processes	non-structural extracellular	signal transduction activity or receptor binding;enzyme regulator activity;other molecular function	Pf00207, Pf01835, Pf07677, Pf07678, Pf07703, Pf17789, Pf17791	24153	ENSRNOG00000028896	A2m	P06238; Q4FZY3; rno:24153	Complement and coagulation cascades	Degradation of the extracellular matrix; Platelet degranulation ; Intrinsic Pathway of Fibrin Clot Formation; HDL assembly	5	0	0.769	0.5	0.615	0.3	1.054	0.725	1.944	0.878	0.788	0.596	0.855	0.655	0.666	0.93	0.7
TRUE	High	High	Master Protein	Q63514	75.4	1	1	C4b-binding protein alpha chain [OS=Rattus norvegicus]	0	0	92	FALSE	51	94	2648	51	558	62.2	7.21	2750.15	31	45	stress response;other biological processes	non-structural extracellular;plasma membrane;other membranes;other cytoplasmic organelle;other cell component	other molecular function	Pf00084, Pf18453			C4bpa	Q63514			0	0	2	1.854	1.373	1.441	1.009	1.176	1.981	1.156	3.648	1.124	0.954	0.929	0.702	1.884	1.631
TRUE	Medium	Low	Master Protein	F1LMN3	74.1	6	1	Transcription factor E2F8 [OS=Rattus norvegicus]	0.046	0.409	56	FALSE	45	73	910	44	860	93	9.09	0	22	24	cell cycle OR cell proliferation;RNA metabolism OR transcription;developmental processes;other biological processes	nucleus	nucleic acid binding activity;other molecular function	Pf02319			E2f8	F1LMN3; Q4FZV5		TP53 Regulates Transcription of Genes Involved in G1 Cell Cycle Arrest	1	1	5.95	2.728	1.821	1.943	0.965	0.485	0.171	0.515	0.916	0.864	0.978	0.835	1.359	1.37	1.63
TRUE	High	Medium	Master Protein	Q4FZU2	73.8	2	1	Keratin, type II cytoskeletal 6A [OS=Rattus norvegicus]	0	0.027	70	FALSE	47	64	284	37	552	59.2	7.94	284.97	24	31	cell organization and biogenesis;stress response;other biological processes	cytoskeleton	bone, tooth or skin structural activity	Pf00038, Pf16208	683313	ENSRNOG00000070470	Krt6a	Q4FZU2; rno:683313		Formation of the cornified envelope	2	2	0.643	1.457	1.163	1.174	1.044	1.043	1.773	1.909	1.404	1.829	1.41	2.045	0.487	1.614	0.567
TRUE	High	High	Master Protein	Q7TMA5	73.3	28	1	Apolipoprotein B-100 [OS=Rattus norvegicus]	0	0	68	FALSE	266	376	3054	266	4743	535.7	7.42	2398.59	144	205	cell organization and biogenesis;protein metabolism;other metabolic processes;transport;developmental processes;other biological processes	non-structural extracellular;other membranes;cytosol;ER/Golgi;other cell component	signal transduction activity or receptor binding;transporter activity;other molecular function	Pf00134, Pf01347, Pf06448, Pf09172, Pf12491	54225		Apob	Q7TMA5; rno:54225		Regulation of TLR by endogenous ligand; Cargo recognition for clathrin-mediated endocytosis; Regulation of Insulin-like Growth Factor (IGF) transport and uptake by Insulin-like Growth Factor Binding Proteins (IGFBPs); Retinoid metabolism and transport; Heme signaling; Cell surface interactions at the vascular wall; Platelet sensitization by LDL; Post-translational protein phosphorylation; VLDL cl…	19	0	1.216	1.354	1.592	1.436	0.978	1.041	1.501	1.782	1.071	1.392	1.349	1.105	0.852	1.007	1.371
TRUE	Low	Low	Master Protein	D3ZQE1	70.5	7	1	Carcinoembryonic antigen-related cell adhesion molecule 16 [OS=Rattus norvegicus]	0.095	0.718	92	FALSE	29	68	124	29	423	45.9	6.13	5.9	14	16	other biological processes	non-structural extracellular;other cell component	other molecular function	Pf07686, Pf13895, Pf13927			Ceacam16	D3ZQE1			0	0	1.178	2.987	3.487	4.256	0.993	1.808	2.387	1.993	0.908	1.726	2.129	1.72	1.018	1.079	2.145
TRUE	High	High	Master Protein	Q9QX79	69.6	68	1	Fetuin-B [OS=Rattus norvegicus]	0	0	94	FALSE	38	289	9360	38	378	41.5	7.09	11035.2	36	21	other biological processes	non-structural extracellular	enzyme regulator activity	Pf00031	83928		Fetub	F1LN83; Q9QX79; rno:83928			0	0	0.779	0.773	0.86	0.93	1.017	0.779	1.586	1.122	1.004	0.74	1.016	1.033	1.233	1.018	1.241
TRUE	Low	Low	Master Protein	P08050	67.6	1	1	Gap junction alpha-1 protein [OS=Rattus norvegicus]	0.094	0.443	47	FALSE	18	126	691	18	382	43	8.76	0	5	14	cell-cell signaling;cell cycle OR cell proliferation;cell organization and biogenesis;stress response;transport;developmental processes;signal transduction;other biological processes	plasma membrane;other membranes;cytosol;cytoskeleton;mitochondrion;ER/Golgi;other cytoplasmic organelle;other cell component	signal transduction activity or receptor binding;transporter activity;cytoskeletal activity;other molecular function	Pf00029, Pf03508	24392	ENSRNOG00000000805	Gja1	P08050; Q53ZE1; rno:24392	Myometrial relaxation and contraction pathways; Spinal cord injury	Regulation of gap junction activity; RHOQ GTPase cycle; Gap junction assembly; Microtubule-dependent trafficking of connexons from Golgi to the plasma membrane; Formation of annular gap junctions	8	0	1.709	2.578	3.544	3.763	1.024	1.379	2.56	2.898	1.936	1.625	2.742	2.783	0.766	1.089	3.041
TRUE	Medium	Medium	Master Protein	P55797	66.7	3	1	Apolipoprotein C-IV [OS=Rattus norvegicus]	0.046	0.011	84	FALSE	11	25	416	11	124	14.5	9.32	425.42	10	6	transport;other biological processes	non-structural extracellular		Pf15119	680551	ENSRNOG00000018405	Apoc4	P55797; rno:680551		VLDL clearance	1	0	1.792	3.515	1.566	1.952	1.066	3.489	6.421	5.644	1.66	2.354	2.54	2.366	0.831	0.973	1.317
TRUE	High	High	Master Protein	Q99PS8	66.1	9	1	Histidine-rich glycoprotein [OS=Rattus norvegicus]	0	0	61	FALSE	35	65	1230	35	525	59	7.84	1735.15	22	25	stress response;transport;other biological processes	non-structural extracellular;other membranes;other cytoplasmic organelle;other cell component	signal transduction activity or receptor binding;enzyme regulator activity;other molecular function		171016; 681544		Hrg	D3ZJN0; Q99PS7; Q99PS8; Q9ESB2; rno:171016; rno:681544		Dissolution of Fibrin Clot; Platelet degranulation	2	0	1.067	1.146	0.918	1.027	0.989	1.304	1.049	2.119	0.699	1.107	1.124	1.241	1.181	0.926	1.601
TRUE	Low	Low	Master Protein	P14480	66	1	1	Fibrinogen beta chain [OS=Rattus norvegicus]	0.108	0.228	69	FALSE	37	61	243	36	479	54.2	7.78	32.72	14	30	cell adhesion;cell organization and biogenesis;protein metabolism;other metabolic processes;stress response;other biological processes	non-structural extracellular;extracellular matrix;plasma membrane;other membranes;ER/Golgi;other cell component	signal transduction activity or receptor binding;other molecular function	Pf00147, Pf08702	24366	ENSRNOG00000007092	Fgb	P14480; Q5I0P7; Q7TME5; rno:24366	Complement and coagulation cascades	Platelet degranulation ; Integrin cell surface interactions; Common Pathway of Fibrin Clot Formation; GRB2:SOS provides linkage to MAPK signaling for Integrins ; p130Cas linkage to MAPK signaling for integrins; MAP2K and MAPK activation	8	1	0.897	0.706	0.36	0.795	0.986	1.036	1.751	1.099	0.82	1.211	0.926	1	1.207	0.836	0.715
TRUE	High	High	Master Protein	P08650	65	13	1	Complement C5 [OS=Rattus norvegicus]	0	0	72	FALSE	111	179	1896	111	1681	189	6.62	1936.71	63	88	stress response;developmental processes;other biological processes	non-structural extracellular;plasma membrane;other membranes	signal transduction activity or receptor binding;enzyme regulator activity	Pf00207, Pf01759, Pf01821, Pf01835, Pf07677, Pf07678, Pf07703, Pf17789, Pf17790, Pf17791			C5	A0A096P6L9; P08650; Q63078			0	0	0.963	0.802	1.4	0.944	0.989	1.045	1.775	1.584	0.821	0.992	1.084	1.094	1.078	0.843	0.8
TRUE	Medium	Low	Master Protein	Q71LX6	62.4	33	1	Xin actin-binding repeat-containing protein 2 [OS=Rattus norvegicus]	0.041	0.164	59	FALSE	187	314	1270	187	3302	373.8	6.04	40.64	57	140	cell organization and biogenesis;developmental processes	cytoskeleton;other cell component	cytoskeletal activity	Pf08043	311098		Xirp2	Q71LX6; rno:311098			0	0	0.764	0.762	0.748	0.939	1.014	0.954	1.264	1.102	1.574	0.743	1.201	1.15	1.517	1.159	1.279
TRUE	High	High	Master Protein	Q64268	59.8	5	1	Heparin cofactor 2 [OS=Rattus norvegicus]	0	0	70	FALSE	24	52	958	24	479	54.5	6.96	1353.39	16	20	stress response;other biological processes	non-structural extracellular	enzyme regulator activity;other molecular function	Pf00079	79224	ENSRNOG00000001865	Serpind1	Q5BKA6; Q64268; rno:79224	Complement and coagulation cascades	Regulation of Insulin-like Growth Factor (IGF) transport and uptake by Insulin-like Growth Factor Binding Proteins (IGFBPs); Post-translational protein phosphorylation; Intrinsic Pathway of Fibrin Clot Formation; Common Pathway of Fibrin Clot Formation	5	0	1.374	1.473	1.608	2.271	1	1.203	0.981	1.588	1.156	1.538	1.246	0.828	0.674	1.035	0.891
TRUE	High	High	Master Protein	Q6IE52	57.9	16	1	Murinoglobulin-2 [OS=Rattus norvegicus]	0	0	90	FALSE	113	234	23422	53	1448	161.5	6.6	62332	40	89	developmental processes	non-structural extracellular	enzyme regulator activity;other molecular function	Pf00207, Pf01835, Pf07677, Pf07678, Pf07703, Pf17789, Pf17791	408236		Mug2	Q6IE52; rno:408236			0	0	0.853	0.743	1.212	1.189	0.886	2.08	1.146	3.608	0.754	2.078	1.466	1.721	0.616	1.133	1.402
TRUE	Medium	Low	Master Protein	P41413	57.4	2	1	Proprotein convertase subtilisin/kexin type 5 [OS=Rattus norvegicus]	0.031	0.863	84	FALSE	157	238	1610	157	1809	201.2	6.27	0	28	137	cell-cell signaling;cell cycle OR cell proliferation;protein metabolism;other metabolic processes;transport;developmental processes;other biological processes	non-structural extracellular;plasma membrane;other membranes;ER/Golgi;other cell component	other molecular function	Pf00082, Pf01483, Pf14843, Pf15913, Pf16470	116548	ENSRNOG00000012036	Pcsk5	D3ZVZ3; P41413; Q62914; rno:116548		Assembly of active LPL and LIPC lipase complexes; NGF processing	2	0	1.012	1.125	1.258	1.142	1.027	1.114	2.544	2.079	0.931	0.902	1.044	1.19	0.997	0.737	0.785
TRUE	High	High	Master Protein	P55314	57.2	5	1	Complement component C8 beta chain [OS=Rattus norvegicus]	0	0	74	FALSE	44	71	969	44	589	66.6	8.05	583.47	28	33	stress response;other biological processes	non-structural extracellular;plasma membrane;other membranes	other molecular function	Pf00057, Pf00090, Pf01823	313421	ENSRNOG00000007639	C8b	P55314; Q5EB58; rno:313421	Complement and coagulation cascades	Regulation of Complement cascade; Terminal pathway of complement	3	0	1.168	0.928	0.843	1.493	0.912	1.173	3.846	1.746	1.011	1.447	1.143	0.878	0.893	0.789	1.184
TRUE	High	Medium	Master Protein	Q6P0K8	56.9	15	1	Junction plakoglobin [OS=Rattus norvegicus]	0	0.038	76	FALSE	36	74	249	36	745	81.7	6.14	132.44	19	30	cell adhesion;cell-cell signaling;cell organization and biogenesis;RNA metabolism OR transcription;signal transduction;other biological processes	plasma membrane;other membranes;cytosol;cytoskeleton;nucleus;other cell component	other molecular function	Pf00514	81679	ENSRNOG00000015380	Jup	Q6P0K8; rno:81679	Wnt signaling pathway	Neutrophil degranulation; RHOA GTPase cycle; RHOB GTPase cycle; RHOC GTPase cycle; Adherens junctions interactions; RHOQ GTPase cycle; Formation of the cornified envelope; RHOH GTPase cycle; VEGFR2 mediated vascular permeability	11	0	1.624	1.573	2.345	1.915	0.898	1.462	3.156	2.182	1.654	8.093	12.149	7.915	0.4	0.875	1.561
TRUE	High	High	Master Protein	Q9EQV8	56	9	1	Carboxypeptidase N catalytic chain [OS=Rattus norvegicus]	0	0	84	FALSE	36	53	762	36	457	51.9	8.44	927.44	17	30	protein metabolism;other metabolic processes;other biological processes	non-structural extracellular	other molecular function	Pf00246, Pf13620	365466	ENSRNOG00000013439	Cpn1	Q9EQV8; rno:365466		Regulation of Complement cascade	1	0	4.18	2.741	3.487	2.461	0.964	2.755	5.606	4.36	1.235	3.053	2.866	3.627	0.469	0.923	1.017
TRUE	Low	Low	Master Protein	P83829	53.8	16	1	Intraflagellar transport protein 81 homolog [OS=Rattus norvegicus]	0.069	0.627	56	FALSE	46	121	642	46	675	79	8.87	0	16	33	cell organization and biogenesis;transport;other biological processes	cytoskeleton;other cell component	cytoskeletal activity	Pf18383	373066		Ift81	P83829; rno:373066		Intraflagellar transport	1	0	4.22	2.329	5.352	3.601	1.007	1.63	4.315	2.695	1.248	1.741	2.872	2.427	0.349	1.645	2.413
TRUE	Low	Low	Master Protein	Q498U3	47	10	1	Probable mitochondrial glutathione transporter SLC25A40 [OS=Rattus norvegicus]	0.13	0.341	84	FALSE	25	46	58	25	337	38	8.38	0	8	18	transport;other biological processes	other membranes;mitochondrion		Pf00153	296813	ENSRNOG00000022837	Slc25a40	Q498U3; rno:296813			0	0		0.174	0.195	0.23	0.959	0.607	0.305	0.424	0.572	0.938	0.936	0.977	0.01	0.867	1.545
TRUE	Medium	Low	Master Protein	Q5FVF9	37	4	1	Biotinidase [OS=Rattus norvegicus]	0.047	0.051	70	FALSE	23	44	165	23	521	58	5.87	117.86	13	22	other metabolic processes	non-structural extracellular;nucleus;other cell component	other molecular function	Pf00795, Pf19018	306262		Btd	Q5FVF9; rno:306262		Biotin transport and metabolism	1	0	1.751	1.148	1.726	1.293	0.997	0.832	2.233	0.74	1.099	0.462	0.731	1.034	0.667	1.433	1.08
TRUE	High	Low	Master Protein	D3ZBN0	36	32	1	Histone H1.5 [OS=Rattus norvegicus]	0	0.348	47	FALSE	12	294	1117	11	222	22.6	10.96	0	5	7	cell organization and biogenesis;other biological processes	nucleus;other cell component	nucleic acid binding activity;other molecular function	Pf00538	680522	ENSRNOG00000060355	H1-5	D3ZBN0; rno:680522		Formation of Senescence-Associated Heterochromatin Foci (SAHF); Apoptosis induced DNA fragmentation	2	1	1.867	1.375	1.985	2.103	1.019	1.375	3.002	2.181	1.039	0.915	1.52	1.771	0.704	1.169	1.494
TRUE	High	High	Master Protein	Q01177	29.7	3	1	Plasminogen [OS=Rattus norvegicus]	0	0	89	FALSE	91	161	3553	91	812	90.5	7.08	4669.42	58	77	cell-cell signaling;cell organization and biogenesis;protein metabolism;other metabolic processes;stress response;developmental processes;other biological processes	non-structural extracellular;plasma membrane;other membranes;other cell component	signal transduction activity or receptor binding;other molecular function	Pf00024, Pf00051, Pf00089	85253	ENSRNOG00000017223	Plg	Q01177; Q5BKB6; Q9R0W3; rno:85253	Brain derived neurotrophic factor; Complement and coagulation cascades	Platelet degranulation ; Regulation of Insulin-like Growth Factor (IGF) transport and uptake by Insulin-like Growth Factor Binding Proteins (IGFBPs); Activation of Matrix Metalloproteinases; Signaling by PDGF; Dissolution of Fibrin Clot; LDL remodeling	8	0	0.792	0.717	1.308	1.202	1	1.905	2.292	2.512	1.049	1.503	1.722	1.942	0.945	1.103	1.735
TRUE	High	High	Master Protein	Q9EPH1	3.4	145	1	Alpha-1B-glycoprotein [OS=Rattus norvegicus]	0	0	100	FALSE	57	384	13189	57	513	56.4	7.28	13753.5	46	36		non-structural extracellular		Pf13895	140656	ENSRNOG00000004692	A1bg	Q5EBD6; Q9EPH1; Q9JKL2; rno:140656		Platelet degranulation ; Neutrophil degranulation	2	0	0.873	0.602	0.713	0.851	0.976	0.996	1.09	1.742	0.708	0.803	1.29	1.516	1.645	0.976	0.916
TRUE	High	Low	Master Protein	Q924A5	0.4	79	1	Proton-coupled amino acid transporter 1 [OS=Rattus norvegicus]	0	0.414	78	FALSE	17	102	699	17	475	52.5	6.6	0	8	10	transport	plasma membrane;other membranes;ER/Golgi;other cytoplasmic organelle	transporter activity	Pf01490	155205	ENSRNOG00000012356	Slc36a1	Q924A5; rno:155205		Amino acid transport across the plasma membrane; Proton-coupled neutral amino acid transporters	2	0	1.129	1.359	1.991	1.913	1.009	1.225	0.978	1.053	0.859	0.876	1.889	1.354	0.707	0.789	0.667
[truncated: 118 more columns]

## Sheet: Table S2
Table S2: List of glycopeptides identified by LC-MS/MS in albumin/IgG-depleted rat serum
Checked	Confidence	Annotated Sequence	Modifications	# Proteins	# Isoforms	# PSMs	Positions in Master Proteins	Protein Accessions	description	acc	# Missed Cleavages	Theo. MH+ [Da]	Contaminant	Abundances (Grouped): F1, 1	Abundances (Grouped): F1, 2	Abundances (Grouped): F1, 3	Abundances (Grouped): F1, 4	Abundances (Grouped): F1, 5	Abundances (Grouped): F2, 1	Abundances (Grouped): F2, 2	Abundances (Grouped): F2, 3	Abundances (Grouped): F2, 4	Abundances (Grouped): F2, 5	Abundances (Grouped): F3, 1	Abundances (Grouped): F3, 2	Abundances (Grouped): F3, 3	Abundances (Grouped): F3, 4	Abundances (Grouped): F3, 5	Abundances (Grouped): M1, 1	Abundances (Grouped): M1, 2	Abundances (Grouped): M1, 3	Abundances (Grouped): M1, 4	Abundances (Grouped): M1, 5	Abundance: F1: Sample, F1, 1	Abundance: F2: Sample, F1, 1	Abundances (Normalized): F3: Sample, F1, 1	Abundances (Normalized): F4: Sample, F1, 2	Abundances (Normalized): F5: Sample, F1, 2	Abundances (Normalized): F6: Sample, F1, 2	Abundances (Normalized): F7: Sample, F1, 3	Abundances (Normalized): F8: Sample, F1, 3	Abundances (Normalized): F9: Sample, F1, 3	Abundances (Normalized): F10: Sample, F1, 4	Abundances (Normalized): F11: Sample, F1, 4	Abundances (Normalized): F12: Sample, F1, 4	Abundances (Normalized): F13: Sample, F1, 5	Abundances (Normalized): F14: Sample, F1, 5	Abundances (Normalized): F15: Sample, F1, 5	Abundances (Normalized): F17: Sample, F2, 1
TRUE	High	[K].MHQAFHVNATVTEEGTGSEFSGSGR.[I]	1xHexNAc(2)Hex(5) [N8]	1	1	2030	Q03626 [314-338]	Q03626	Murinoglobulin-1 [OS=Rattus norvegicus]	Q03626	0	3852.6	FALSE	159.4	109.2	107.4	72	101.5	164.9	167.1	108.5	169.1	23.9	129.6	100	30	34.2	84	113.8	138.8	62.5	63.6	60.5	6.58144e+07	7.73638e+07	1.63264e+08	1.32838e+08	8.64846e+07	1.05131e+08	1.03455e+08	9.65358e+07	1.03339e+08	7.80682e+07	6.69488e+07	6.93285e+07	9.76601e+07	9.29318e+07	1.26914e+08	1.58824e+08
TRUE	High	[K].MHQAFHVNATVTEEGTGSEFSGSGR.[I]	1xHexNAc(2)Hex(6) [N8]	1	1	1545	Q03626 [314-338]	Q03626	Murinoglobulin-1 [OS=Rattus norvegicus]		0	4014.66	FALSE	147	85.6	81.6	65.4	99.9	171.6	185	106.4	155.3	95.1	96.6	102	37.1	35	72.3	111.7	120	82.3	79	71	6.53167e+07	7.98745e+07	1.34162e+08	8.36594e+07	7.80555e+07	7.8469e+07	7.05422e+07	7.47752e+07	1.01651e+08	6.79684e+07	5.83347e+07	5.99731e+07	9.15929e+07	8.1456e+07	9.41705e+07	1.44495e+08
TRUE	High	[K].MHQAFHVNATVTEEGTGSEFSGSGR.[I]	1xHexNAc(2)Hex(8) [N8]	1	1	91	Q03626 [314-338]	Q03626	Murinoglobulin-1 [OS=Rattus norvegicus]		0	4338.76	FALSE	82.2	81.3	52.9	37.3	104.3	291.1	290.3	171.5	259.3	60	98.8	35.5	8.2	12	70.4	134.7	57.7	89.3	25.7	37.6	3.37996e+06	2.3592e+06	1.093e+07	7.37522e+06	6.89156e+06	6.3808e+06	4.48698e+06	2.43482e+06	7.2163e+06	3.16548e+06	3.52947e+06	1.63474e+06	5.92795e+06	8.99263e+06	8.8501e+06	2.46873e+07
TRUE	High	[K].MHQAFHVNATVTEEGTGSEFSGSGR.[I]	1xHexNAc(2)Hex(7) [N8]	1	1	674	Q03626 [314-338]	Q03626	Murinoglobulin-1 [OS=Rattus norvegicus]		0	4176.71	FALSE	128.5	82.8	89.7	75.4	89.4	176.5	191.3	111.2	185.8	48.5	104.1	84.6	31.8	46.2	68.1	119.5	127.9	90.9	81.4	66.3	2.65449e+07	2.99494e+07	6.42383e+07	4.19703e+07	3.82787e+07	3.13879e+07	3.80873e+07	4.14521e+07	4.9423e+07	3.4848e+07	3.08344e+07	3.78573e+07	3.71684e+07	4.13245e+07	4.23351e+07	7.02781e+07
TRUE	High	[K].SLGEVNFTATAEALQSPELCGNK.[V]	1xCarbamidomethyl [C20]; 1xHexNAc(3)Hex(6)NeuAc(1) [N6]	1	1	374	Q63041 [878-900]	Q63041	Alpha-1-macroglobulin [OS=Rattus norvegicus]	Q63041	0	4308.82	FALSE	80.4	104.8	99.5	133.2	88.9	81.5	85.1	82.9	215.1	141.5	62.4	67.8	50.7	99.1	94.9	109.7	67.8	109.1	107.5	118.2	14216893	18602259	3.7895e+07	4.5537e+07	4.8108e+07	5.43491e+07	4.23283e+07	4.5652e+07	4.89722e+07	6.21378e+07	6.11586e+07	5.84419e+07	4.08018e+07	3.98401e+07	4.32198e+07	3.66611e+07
TRUE	High	[R].VFHIHNESWVLLTPK.[A]	1xHexNAc(2)Hex(5) [N6]	1	1	53	Q99J86 [426-440]	Q99J86	Attractin [OS=Rattus norvegicus]	Q99J86	0	3036.41	FALSE	221.5	122.9	90.2	65.5	97.6	216.4	158.8	50.3			13.4	139	42.9	134.3	145.6	131.2	72.9	203.4	57.4	36.6	7.9196e+06	6412765	1.10039e+07	4.77845e+06	7.1044e+06	7.05658e+06	5.65966e+06	4.73684e+06		3.76181e+06	3.37017e+06	4.33038e+06	5.54476e+06	5.66078e+06		1.24204e+07
TRUE	High	[K].MHQAFHVNATVTEEGTGSEFSGSGR.[I]	1xOxidation [M1]; 1xHexNAc(2)Hex(6) [N8]	1	1	47	Q03626 [314-338]	Q03626	Murinoglobulin-1 [OS=Rattus norvegicus]		0	4030.65	FALSE	264.7	142	122.1	54.4	80.8	251.7	159.3	52.6	126.1	31.6	122.7	75.4		35.5	45.7	156.6	249.1	29.7			4875421	6770875	1.04212e+07	6.42556e+06	5.59156e+06	4.74222e+06	4.4471e+06	4.80731e+06	6.01202e+06	3.2078e+06	1.97432e+06	2.14158e+06		3.41792e+06	2.96087e+06	9.91071e+06
TRUE	High	[R].RPFGEVYELEIDTLETTCHALDPTPLANCSVR.[Q]	2xCarbamidomethyl [C18; C29]; 1xHexNAc(5)Hex(6)Fuc(1)NeuGc(1) [N28]	1	1	15	P24090 [72-103]	P24090	Alpha-2-HS-glycoprotein [OS=Rattus norvegicus]	P24090	0	6144.64	FALSE	268.9	118.4		111.6	58.1	124.2		161.9			103.2	231.3	196.3	106.6			308	211.5					5.73715e+06			2.52697e+06				5.08195e+06	2.38048e+06	2.16713e+06			1.23925e+06	2.65018e+06
TRUE	High	[K].CFANTVNLSFPSAQSLPASDTHLTVK.[A]	1xCarbamidomethyl [C1]; 1xHexNAc(3)Hex(6)NeuAc(2)Acetyl(1) [N7]; 1xHexNAc(3)Hex(5)Fuc(1)NeuAc(1)NeuGc(1)Acetyl(1) [N7]	1	2	315	Q63041 [562-587]	Q63041	Alpha-1-macroglobulin [OS=Rattus norvegicus]		0	5011.14	FALSE	127.3	66.1	113.1	98.4	95.2	82.2	100.9	103.1	221	144.3	119.1	82.7	59	84.3	54.2	62.6	41.3	91.9	130.1	123.1	4.90213e+07	4.58752e+07	9.63198e+07	5.00225e+07	4.27178e+07	5.08752e+07	8.56058e+07	9.07955e+07	8.12837e+07	7.78095e+07	6.96297e+07	7.44438e+07	7.2027e+07	7.2904e+07	6.3804e+07	6.00499e+07
TRUE	High	[K].DSTMEEILEGLKFNLTEITEEEIHQGFGHLLQR.[L]	1xHexNAc(4)Hex(5)NeuAc(3)Acetyl(2) [N14]	1	1	11	P05544 [89-121]	P05544	Serine protease inhibitor A3L [OS=Rattus norvegicus]		1	6436.8	FALSE			95.4			234.2					602.3							475.5	562.9	29.7									1.65253e+06
TRUE	High	[K].SLGEVNFTATAEALQSPELCGNK.[V]	1xCarbamidomethyl [C20]; 1xHexNAc(2)Hex(6) [N6]	1	1	77	Q63041 [878-900]	Q63041	Alpha-1-macroglobulin [OS=Rattus norvegicus]		0	3814.65	FALSE		155.2		139.1	114.8			132.3	339.8	165.6				32.7	94.3	184.8	128	174.6	157.3	181.7				1.19258e+07	1.33757e+07	1.38186e+07				1.25456e+07	1.19869e+07	1.07081e+07			9.89318e+06
TRUE	High	[K].CFANTVNLSFPSAQSLPASDTHLTVK.[A]	1xCarbamidomethyl [C1]; 1xHexNAc(5)Hex(3)Fuc(1)NeuAc(1)NeuGc(1) [N7]; 1xHexNAc(5)Hex(4)NeuAc(2) [N7]	1	2	174	Q63041 [562-587]	Q63041	Alpha-1-macroglobulin [OS=Rattus norvegicus]		0	5051.19	FALSE	150.8	25.3	109.6	78	103	60.9	93.1	142.3	279.2	156.6	40.5	98.9	51.5	60.9	74.8	81.3	60.2	100.8	122.6	109.9	1.24655e+08	1.25356e+08	2.5995e+08	6.11838e+07	4.31038e+07	3.73028e+07	1.93823e+08	1.85618e+08	1.86917e+08	1.32061e+08	1.33356e+08	1.33044e+08	1.7755e+08	1.71466e+08	1.75595e+08	9.83209e+07
TRUE	High	[K].VPNAISVYDEIINVTACATYTYGKPVPGHVK.[I]	1xCarbamidomethyl [C17]; 1xHexNAc(3)Hex(6)NeuAc(2)Acetyl(2) [N13]	1	1	7	P14046 [235-265]	P14046	Alpha-1-inhibitor 3 [OS=Rattus norvegicus]	P14046	0	5624.49	FALSE	384.9		102.2			352.5	324.3	159.4	105.8	178.1								204.9	187.8		1.28073e+06		2.99406e+06					747015
TRUE	High	[R].RPFGEVYELEIDTLETTCHALDPTPLANCSVR.[Q]	2xCarbamidomethyl [C18; C29]; 1xHexNAc(4)Hex(5)Fuc(1)NeuAc(1) [N28]	1	1	58	P24090 [72-103]	P24090	Alpha-2-HS-glycoprotein [OS=Rattus norvegicus]		0	5763.51	FALSE	106	330.2	76.6	165.8	90.6	98.4	91.4				58.3	91.5	48.4	188.5	110.1	57.1	31.6	145.8	156.6	153.4	1.16606e+07	1.06719e+06	2.35128e+07	7.15923e+07	7.40166e+07	7.32639e+07	1.69862e+07	1.00764e+07	1.78522e+07	3.74219e+07	3.67842e+07	3.38826e+07	2.04974e+07	2.00973e+07	1.90215e+07	2.32939e+07
TRUE	High	[K].SLGEVNFTATAEALQSPELCGNK.[V]	1xCarbamidomethyl [C20]; 1xHexNAc(3)Hex(6)NeuAc(1)Acetyl(1) [N6]	1	1	395	Q63041 [878-900]	Q63041	Alpha-1-macroglobulin [OS=Rattus norvegicus]		0	4350.83	FALSE	90.4	101.2	97.4	122.8	107.7	70.7	78.7	126.8	221.2	137	59.1	96.2	57.4	98.6	88.5	55.6	52.8	95.1	123.2	119.6	1.79507e+07	2.34925e+07	5.08747e+07	4.83461e+07	5.21927e+07	5.52506e+07	5.02211e+07	4.25051e+07	6.75188e+07	6.85323e+07	6.33162e+07	4.89335e+07	3.59678e+07	5.96829e+07	5.5507e+07	3.53589e+07
TRUE	High	[K].SLGEVNFTATAEALQSPELCGNK.[V]	1xCarbamidomethyl [C20]; 1xHexNAc(3)Hex(6) [N6]	1	1	77	Q63041 [878-900]	Q63041	Alpha-1-macroglobulin [OS=Rattus norvegicus]		0	4017.73	FALSE	88.9	172.1	89.2	138.7	96.4	91.8	63.7	40.1	151.9	92.4	14.1	83.7	47.3	120.6	97	142.8	95.6	154.4	95.4	124.3	5.31266e+06	8.59377e+06	1.35146e+07	2.49677e+07	2.61576e+07	2.86273e+07	1.35544e+07	1.27601e+07	1.61098e+07	2.0482e+07	2.23933e+07	2.10847e+07	1.54629e+07	1.36122e+07	1.46515e+07	1.41462e+07
TRUE	High	[K].SLGEVNFTATAEALQSPELCGNK.[V]	1xCarbamidomethyl [C20]; 1xHexNAc(4)Hex(5)NeuAc(1) [N6]	1	1	216	Q63041 [878-900]	Q63041	Alpha-1-macroglobulin [OS=Rattus norvegicus]		0	4349.85	FALSE	79.1	124.5	88.4	140	76.7	88.1	77.5	123.4	158	141.1	70.6	109.6	59.1	119.9	74.3	58.9	64.5	108.3	109.4	128.7	1.48842e+07	2.10876e+07	3.39135e+07	5.10586e+07	5.33887e+07	5.68304e+07	3.38527e+07	3.79303e+07	5.33016e+07	6.91301e+07	6.00565e+07	4.91941e+07	3.29085e+07	4.36853e+07	3.25391e+07	3.47102e+07
TRUE	High	[K].MHQAFHVNATVTEEGTGSEFSGSGR.[I]	1xOxidation [M1]; 1xHexNAc(2)Hex(5) [N8]	1	1	72	Q03626 [314-338]	Q03626	Murinoglobulin-1 [OS=Rattus norvegicus]		0	3868.6	FALSE	250.9	146.1	124.3	58.7	101.8	175.5	135.2	65.2	176.1	17.1	105.5	81.3	44.8	18.2	38.3	94.1	237.7	52.4	42.5	34.2	7.18591e+06	8.85439e+06	1.64588e+07	1.06415e+07	8.8554e+06	9.58668e+06	8.15279e+06	6.57238e+06	9.67717e+06	4.27542e+06	3.85078e+06	3.57267e+06	5.85867e+06	6.6779e+06	6.94773e+06	1.15131e+07
TRUE	High	[K].QILEGLEFNLTQIPEADIHK.[A]	1xHexNAc(4)Hex(5)NeuAc(1) [N9]	1	1	102	P17475 [93-112]	P17475	Alpha-1-antiproteinase [OS=Rattus norvegicus]		0	4221.9	FALSE	47.9	307.1	91.7	152.3	105.7	86.6	80.1	21.1		80.2	59.7	102.2	36	134.9	86.8	153.3	83.5	151.5	110.2	109.2	2.70323e+06	1.07512e+07	1.06475e+07	4.61683e+07	6.83311e+07	7.09001e+07	2.04055e+07	2.02662e+07	2.21023e+07	3.38918e+07	3.61064e+07	1.90094e+07	2.35272e+07	2.23385e+07	2.42993e+07	1.92576e+07
TRUE	High	[K].VPNAISVYDEIINVTACATYTYGKPVPGHVK.[I]	1xCarbamidomethyl [C17]; 1xHexNAc(4)Hex(5)Fuc(2)NeuAc(1) [N13]	1	1	22	P14046 [235-265]	P14046	Alpha-1-inhibitor 3 [OS=Rattus norvegicus]		0	5582.52	FALSE	251.9		128.6	49.6	35	222.3	231.1	99	70.9	114	64.9	74.3		48.3	66.6	92.7		121.7	113	216	1.6669e+06	3.75902e+06	5.87725e+06				3.32376e+06	2.99975e+06	1.86706e+06	1.26386e+06	938085	1.15777e+06	828638	802658		7.18982e+06
TRUE	High	[K].CFANTVNLSFPSAQSLPASDTHLTVK.[A]	1xCarbamidomethyl [C1]; 1xHexNAc(4)Hex(5)NeuAc(1) [N7]	1	1	302	Q63041 [562-587]	Q63041	Alpha-1-macroglobulin [OS=Rattus norvegicus]		0	4719.06	FALSE	111.3	198.9	83.8	139.2	90.2	101.9	82.5	40.3	153.6	81.7	56.4	69.9	57.9	119	91.3	64.9	57.9	115.1	145.2	138.8	66314686	63412400	1.35421e+08	2.41921e+08	2.28886e+08	2.52518e+08	1.04608e+08	9.94362e+07	1.01958e+08	1.75765e+08	1.69268e+08	1.6077e+08	1.0973e+08	1.1625e+08	1.06943e+08	1.24043e+08
TRUE	High	[K].SLGEVNFTATAEALQSPELCGNK.[V]	1xCarbamidomethyl [C20]; 1xHexNAc(2)Hex(5) [N6]	1	1	53	Q63041 [878-900]	Q63041	Alpha-1-macroglobulin [OS=Rattus norvegicus]		0	3652.59	FALSE	153.5	77.6	66.2	73.5	122.6	28.9			136.7	73.1	29.7	102.4	24.8	146.9	45.3	203.1	144.4	197.3	179	194.8		8927085		8.95013e+06	2.04494e+07	8.24687e+06	7.63183e+06	6.68228e+06	8.62756e+06	9.18418e+06	7.8539e+06	8.47642e+06	1.59684e+07	1.41391e+07	6.85494e+06	2.96678e+06
TRUE	High	[K].QILEGLEFNLTQIPEADIHK.[A]	1xHexNAc(4)Hex(5)NeuAc(2)Acetyl(1) [N9]; 1xHexNAc(4)Hex(4)Fuc(1)NeuAc(1)NeuGc(1)Acetyl(1) [N9]	1	2	156	P17475 [93-112]	P17475	Alpha-1-antiproteinase [OS=Rattus norvegicus]		0	4555	FALSE	100.8	105.2	143.5	119.5	147.8	55.3	107	124	27.9	153.9	36.9	166	67.4	80.1	98.4	97.2	45.4	134.4	105.6	83.5	15285929	1.66176e+07	3.52752e+07	3.22698e+07	3.43891e+07	3.81653e+07	4.69018e+07	4.45722e+07	4.88524e+07	3.90608e+07	4.03804e+07	3.70243e+07	4.64316e+07	4.83023e+07	4.84277e+07	1.80599e+07
TRUE	High	[K].YTGNASALFILPDQGK.[M]	1xHexNAc(4)Hex(5)Fuc(1)NeuAc(1) [N4]	1	1	42	P05545 [264-279]	P05545	Serine protease inhibitor A3K [OS=Rattus norvegicus]		0	3754.61	FALSE		347.9		183.7	103.2					26.4			90	195.4		274		266.2	254.7	258.6				1.06106e+07	1.46503e+07	1.04586e+07				5.0116e+06	6.26628e+06			2.94401e+06	3.36159e+06
TRUE	High	[K].YTGNASALFILPDQGK.[M]	1xHexNAc(4)Hex(5)NeuAc(2) [N4]; 1xHexNAc(4)Hex(4)Fuc(1)NeuAc(1)NeuGc(1) [N4]	1	2	567	P05545 [264-279]	P05545	Serine protease inhibitor A3K [OS=Rattus norvegicus]		0	3899.65	FALSE	86.3	128.3	92.5	111.5	83	61.8	55.6	68.7	170.2	126	47.4	58.2	82	133.8	80.3	78.9	103.7	128.8	154.8	148.1	2.63153e+07	2.95153e+07	5.33252e+07	8.0661e+07	7.60798e+07	8.82073e+07	5.81158e+07	5.33518e+07	5.86094e+07	7.00727e+07	6.19563e+07	7.11708e+07	5.22652e+07	5.21737e+07	4.86667e+07	3.4354e+07
TRUE	High	[K].CFANTVNLSFPSAQSLPASDTHLTVK.[A]	1xCarbamidomethyl [C1]; 1xHexNAc(4)Hex(5)NeuAc(1)NeuGc(1) [N7]; 1xHexNAc(4)Hex(4)Fuc(1)NeuGc(2) [N7]	1	2	44	Q63041 [562-587]	Q63041	Alpha-1-macroglobulin [OS=Rattus norvegicus]		0	5026.15	FALSE	149.5	49.7	97.7	53.9	86	80.5	83.5	126.4	266.1	133.4	27.9	76.3	34	45.2	63.7	207.6	50.7	100.3	125.9	141.9	7.08207e+06	8039437	1.19266e+07	4.56873e+06	4.85599e+06	6.49227e+06	1.03702e+07	9.54644e+06	6.04306e+06	4.72211e+06	8.48892e+06	5.27121e+06	9.59966e+06	7.96239e+06	8.40474e+06	7.84936e+06
TRUE	High	[K].SLGEVNFTATAEALQSPELCGNK.[V]	1xCarbamidomethyl [C20]; 1xHexNAc(3)Hex(5)NeuAc(1)Acetyl(1) [N6]	1	1	306	Q63041 [878-900]	Q63041	Alpha-1-macroglobulin [OS=Rattus norvegicus]		0	4188.78	FALSE	100.3	93.8	92.1	112.8	93.1	81.3	78.5	104.7	248.3	163.9	61.1	81.2	49.2	96.8	89.4	93.1	57.1	109.7	91.9	101.5	1.72501e+07	1.9793e+07	3.69107e+07	3.51019e+07	2.98532e+07	3.44969e+07	3.39052e+07	3.20061e+07	3.99427e+07	4.70462e+07	4.15039e+07	3.32729e+07	3.42516e+07	3.58915e+07	3.01105e+07	3.10733e+07
TRUE	High	[K].SLGEVNFTATAEALQSPELCGNK.[V]	1xCarbamidomethyl [C20]; 1xHexNAc(3)Hex(5)NeuAc(1) [N6]; 1xHexNAc(3)Hex(4)Fuc(1)NeuGc(1) [N6]	1	2	211	Q63041 [878-900]	Q63041	Alpha-1-macroglobulin [OS=Rattus norvegicus]		0	4146.77	FALSE	94.4	108.4	107.4	137	87.2	86.6	79.1	79.8	209.4	136.7	74.3	68.2	47.9	110.6	80.8	89.7	83	100.4	108.1	110.9	1.26639e+07	1.58315e+07	2.90168e+07	3.50676e+07	3.33404e+07	3.12022e+07	2.62997e+07	3.30386e+07	3.52626e+07	4.5402e+07	4.15885e+07	4.21271e+07	2.67068e+07	2.68176e+07	2.71401e+07	2.66319e+07
TRUE	High	[K].VPNAISVYDEIINVTACATYTYGKPVPGHVK.[I]	1xCarbamidomethyl [C17]; 1xHexNAc(3)Hex(6)NeuAc(2)Acetyl(1) [N13]	1	1	11	P14046 [235-265]	P14046	Alpha-1-inhibitor 3 [OS=Rattus norvegicus]		0	5582.48	FALSE	219.2		191.3	73.8	52	123.6	126.8	46.5	40.7	106.7	96.6	110.5		71.8	99.1	137.9		181.1	168.1	154.3	1.6669e+06	3.75902e+06	2.13337e+06				3.32376e+06	2.99975e+06	1.86706e+06	1.26386e+06	938085	1.15777e+06	828638	802658		2.81422e+06
TRUE	High	[R].SQFTFTTDEHGLANILIDTTNFTFSFMGIR.[V]	1xHexNAc(4)Hex(5)Fuc(2)NeuAc(1) [N21]	1	1	151	Q63041 [392-421]	Q63041	Alpha-1-macroglobulin [OS=Rattus norvegicus]		0	5630.44	FALSE		5.2	80.3	107.4	158.1	22.3	4.2	111.4	544.4	114.6	15.1	62.4	83.8	40.3	12.1	218.2	5.9	238.2	112.9	63.5				928931		768031	1.30233e+07	8.94185e+06	1.38884e+07	1.28577e+07	1.74167e+07	2.66302e+07	3.36582e+07	2.56408e+07	1.43938e+07
TRUE	High	[K].CFANTVNLSFPSAQSLPASDTHLTVK.[A]	1xCarbamidomethyl [C1]; 1xHexNAc(3)Hex(6)NeuAc(1)Acetyl(1) [N7]	1	1	124	Q63041 [562-587]	Q63041	Alpha-1-macroglobulin [OS=Rattus norvegicus]		0	4720.05	FALSE	113.6	196.2	84.2	151.3	84.3	95.2	86.6	39.1	131.9	67.1	58.5	71.3	50.5	134.7	84.5	91.4	68.5	115.6	139.9	135.5	5.6244e+07	53194912	1.1405e+08	1.96939e+08	1.89478e+08	2.03112e+08	8.45655e+07	8.78464e+07	8.03208e+07	1.57026e+08	1.51877e+08	1.48573e+08	9.34534e+07	7.75947e+07	8.46216e+07	1.10921e+08
TRUE	High	[K].CFANTVNLSFPSAQSLPASDTHLTVK.[A]	1xCarbamidomethyl [C1]; 1xHexNAc(4)Hex(5)NeuAc(2) [N7]; 1xHexNAc(4)Hex(4)Fuc(1)NeuAc(1)NeuGc(1) [N7]	1	2	548	Q63041 [562-587]	Q63041	Alpha-1-macroglobulin [OS=Rattus norvegicus]		0	5010.16	FALSE	127.3	91.6	109.5	102.3	87.5	87	90	106	235.2	143.8	48	86.6	46.3	85.5	71.4	77.9	67.8	93.8	123.5	119.1	1.44322e+08	1.47587e+08	2.90341e+08	2.11874e+08	2.00374e+08	2.10399e+08	2.57873e+08	2.51726e+08	2.35386e+08	2.48712e+08	2.33492e+08	2.35207e+08	2.04189e+08	1.97838e+08	2.00999e+08	1.65572e+08
TRUE	High	[R].SQFTFTTDEHGLANILIDTTNFTFSFMGIR.[V]	1xHexNAc(4)Hex(4)Fuc(1)NeuAc(1)NeuGc(1) [N21]; 1xHexNAc(4)Hex(5)NeuAc(2) [N21]	1	2	51	Q63041 [392-421]	Q63041	Alpha-1-macroglobulin [OS=Rattus norvegicus]		0	5629.42	FALSE			81.6	113.7	171	23.1	32.8	118.1	586.8	115.5	46.8	33.2	86.6	11.5		159.8		242.3	111.5	65.6							1.24886e+07	9.47044e+06	1.39933e+07	1.25769e+07	1.73925e+07	2.61993e+07	3.34976e+07	2.61693e+07	1.50009e+07
TRUE	High	[R].RPFGEVYELEIDTLETTCHALDPTPLANCSVR.[Q]	2xCarbamidomethyl [C18; C29]; 1xHexNAc(4)Hex(5)Fuc(1)NeuAc(2)Acetyl(2) [N28]	1	1	96	P24090 [72-103]	P24090	Alpha-2-HS-glycoprotein [OS=Rattus norvegicus]		0	6138.62	FALSE	289.8		156.9	36.4	220.6	33.4	141.6	130.7			31.8	204.3	40	60.2	165.2	110.7	28.6	150.1	81.3	118.4	1.2325e+07	1.63549e+07	3.02114e+07				9.78679e+06	1.7872e+07	1.63583e+07	8.00699e+06		1.80193e+06	1.34377e+07	2.32054e+07	2.29905e+07
TRUE	High	[K].YTGNASALFILPDQGK.[M]	1xHexNAc(4)Hex(5) [N4]	1	1	84	P05545 [264-279]	P05545	Serine protease inhibitor A3K [OS=Rattus norvegicus]		0	3317.46	FALSE	47.3	392.7	28.3	143.7	62.7	52.3	26.9	12.4	41.3	16.5	49.1	27.8	62.2	160.6	70.4	154.3	122	202.2	168.3	159	2.2226e+06			3.78897e+07	3.80894e+07	4.09564e+07	2.85925e+06	2.63969e+06		1.39333e+07	1.31909e+07	1.59115e+07	6.25511e+06	5.50052e+06	6.0778e+06	5.06758e+06
TRUE	High	[K].MHQAFHVNATVTEEGTGSEFSGSGR.[I]	1xHexNAc(3)Hex(4)NeuAc(1) [N8]	1	1	27	Q03626 [314-338]	Q03626	Murinoglobulin-1 [OS=Rattus norvegicus]		0	4184.72	FALSE	166.1	76.6	92	82.8	62.8	153.1	164.8	117.1	302.8	76.2	148.6	118.5	26.1	65.6	19.5	79.9	57.3	56.6	59.6	74.1	3.16429e+06	1.87834e+06	7.34904e+06	4.86951e+06	2.58065e+06	3.00754e+06	3.72379e+06	3.6127e+06	3.25835e+06	3.25254e+06	4.13936e+06	3.07906e+06	2.4666e+06	3.7918e+06	2.09882e+06	7.76006e+06
TRUE	High	[K].YTGNASALFILPDQGK.[M]	1xHexNAc(4)Hex(5)NeuAc(2)Acetyl(1) [N4]; 1xHexNAc(4)Hex(4)Fuc(1)NeuAc(1)NeuGc(1)Acetyl(1) [N4]	1	2	725	P05545 [264-279]	P05545	Serine protease inhibitor A3K [OS=Rattus norvegicus]		0	3941.66	FALSE	89.3	94	80.7	90.3	78.1	47.2	45.9	66.7	181.8	141.2	43.4	70.2	84.4	113.8	92.1	114.2	110.9	160.1	154.5	141.1	2.84327e+07	3.04797e+07	5.58171e+07	6.23532e+07	4.77768e+07	6.17519e+07	5.35971e+07	5.29921e+07	5.21112e+07	6.0357e+07	5.93287e+07	5.58551e+07	5.40994e+07	4.98327e+07	5.12951e+07	3.10101e+07
TRUE	High	[K].QILEGLEFNLTQIPEADIHK.[A]	1xHexNAc(4)Hex(5)NeuAc(1)Acetyl(1) [N9]	1	1	76	P17475 [93-112]	P17475	Alpha-1-antiproteinase [OS=Rattus norvegicus]		0	4263.91	FALSE		136	84.4	68.6	222.6					116.8		225.3	107.6	189.9	161.3	276.9		354.2	56.4					5.1957e+06	4.71662e+06	1.61518e+07		1.76975e+06	5.87327e+06	2.62085e+06	2.39841e+06	5.84556e+06	1.00105e+07	8.02333e+06	8.50114e+06
TRUE	High	[K].SLGEVNFTATAEALQSPELCGNK.[V]	1xCarbamidomethyl [C20]; 1xHexNAc(3)Hex(4)NeuAc(1)Acetyl(1) [N6]	1	1	180	Q63041 [878-900]	Q63041	Alpha-1-macroglobulin [OS=Rattus norvegicus]		0	4026.73	FALSE	115.5	39.7	100.7	86.8	107.4	59.6	92.4	134.1	304.7	192.5	51.5	109.3	41.7	95.9	132.7	109		112.8	52.1	61.5	5.59008e+06	4.7288e+06	1.37596e+07	7.35107e+06	3.94799e+06	3.96323e+06	8.86503e+06	1.15158e+07	1.00558e+07	1.22713e+07	8.66916e+06	6.34161e+06	1.07203e+07	1.05191e+07	1.29464e+07	2.35742e+06
TRUE	High	[K].CFANTVNLSFPSAQSLPASDTHLTVK.[A]	1xCarbamidomethyl [C1]; 1xHexNAc(4)Hex(5) [N7]	1	1	104	Q63041 [562-587]	Q63041	Alpha-1-macroglobulin [OS=Rattus norvegicus]		0	4427.97	FALSE	69.7	338.4	20	209.8	66.5	55.9	60.5		71.9	12.2		45.7	53.5	206.7	94.7	184.7		185.2	145	179.7	4.59313e+06	3.46874e+06	2.93673e+06	4.06282e+07	3.33788e+07	3.32202e+07	1.97446e+06			2.02887e+07	2.06924e+07	2.44259e+07	5.42471e+06	6.56279e+06	8.95227e+06	5.0959e+06
TRUE	High	[K].YTGNASALFILPDQGK.[M]	1xHexNAc(3)Hex(4)Fuc(1)NeuAc(2) [N4]	1	1	6	P05545 [264-279]	P05545	Serine protease inhibitor A3K [OS=Rattus norvegicus]		0	3680.57	FALSE		96.3		126.8	89	160.4	243.8	167.2		83.3	128	76	38.8	113.8		146.2	413.6	64.8		52.1				2.18491e+06	1.70956e+06	3.53004e+06				2.16796e+06	2.87869e+06	4.20589e+06	2.01923e+06			6.4675e+06
TRUE	High	[K].YTGNASALFILPDQGK.[M]	1xHexNAc(4)Hex(5)NeuAc(2)Acetyl(2) [N4]	1	1	294	P05545 [264-279]	P05545	Serine protease inhibitor A3K [OS=Rattus norvegicus]		0	3983.67	FALSE	175.5	36.7	76	47.4	94.4	36	28.1	64.6	172	133	31.1	84.3	106.3	100.6	123.7	157.4	89.6	166.8	143.3	133.4	1.35932e+07	1.34605e+07	2.89256e+07	8.49165e+06	1.70443e+06	5.86055e+06	1.7828e+07	1.12506e+07	1.21367e+07	1.55658e+07	7.11983e+06	7.57735e+06	1.5076e+07	1.5527e+07	9.96403e+06	4.55742e+06
TRUE	High	[K].TALAAFNAQNNGTYFK.[L]	1xHexNAc(4)Hex(5)Fuc(1)NeuAc(1) [N11]	1	1	85	P24090 [166-181]	P24090	Alpha-2-HS-glycoprotein [OS=Rattus norvegicus]		0	3790.58	FALSE	87.3	285.3	60.2	110.7	80.6	77.1	63.6		115	54.7	92.3	66.3	55.4	158.4	78.6	116.3	124.4	136.5	122.2	115.1	5511777	5995678	1.00943e+07	3.71528e+07	3.61036e+07	3.90782e+07	8.23069e+06	6.925e+06	7.8403e+06	1.41877e+07	1.44163e+07	1.56223e+07	1.05001e+07	1.03758e+07	1.16903e+07	1.07845e+07
TRUE	High	[K].YTGNASALFILPDQGK.[M]	1xHexNAc(4)Hex(5)NeuAc(3)Acetyl(2) [N4]	1	1	93	P05545 [264-279]	P05545	Serine protease inhibitor A3K [OS=Rattus norvegicus]		0	4274.76	FALSE	72.4	75.6	117.3	61.8	163	52.6	50.3	227.7	278.5	321.7	71.6	47.8	61.2	67.4	71.6	74.5		107.5	71.9	5.6	738712	3.62665e+06	3.77243e+06	4.43666e+06	3.93909e+06	2.43625e+06	5.36635e+06	6.39788e+06	6.1108e+06	2.32512e+06	4.45375e+06		6.75629e+06	8.49311e+06	8.83053e+06
TRUE	High	[K].CFANTVNLSFPSAQSLPASDTHLTVK.[A]	1xCarbamidomethyl [C1]; 1xHexNAc(4)Hex(5)NeuAc(2)Acetyl(1) [N7]; 1xHexNAc(4)Hex(4)Fuc(1)NeuAc(1)NeuGc(1)Acetyl(1) [N7]	1	2	395	Q63041 [562-587]	Q63041	Alpha-1-macroglobulin [OS=Rattus norvegicus]		0	5052.17	FALSE	148.7	37.7	109	79	100.3	59.7	90.6	136.8	275.2	152	41.6	95.5	48.9	63.8	76	94.5	56.6	98.1	120.2	115.9	1.28784e+08	128740879	2.63403e+08	7.07157e+07	6.67055e+07	5.81795e+07	1.99845e+08	1.92974e+08	1.89708e+08	1.39971e+08	1.37344e+08	1.39852e+08	1.7901e+08	1.75831e+08	1.77695e+08	9.91597e+07
TRUE	High	[K].CFANTVNLSFPSAQSLPASDTHLTVK.[A]	1xCarbamidomethyl [C1]; 1xHexNAc(4)Hex(5)NeuAc(1)Acetyl(1) [N7]	1	1	160	Q63041 [562-587]	Q63041	Alpha-1-macroglobulin [OS=Rattus norvegicus]		0	4761.08	FALSE	151.3	108.3	93.2	98.1	112.5	72.2	69.9	34.8	193.2	88.5	48.1	75.9	57.3	92.8	92.1	109.2	52.3	157.9	148.9	143.5	26713215	2.54847e+07	4.66314e+07	3.61527e+07	3.427e+07	3.63435e+07	3.38661e+07	3.11052e+07	2.93036e+07	3.56087e+07	3.1892e+07	3.27612e+07	3.75603e+07	3.64018e+07	3.8182e+07	2.40958e+07
TRUE	High	[K].QILEGLEFNLTQIPEADIHK.[A]	1xHexNAc(4)Hex(5)NeuAc(2) [N9]; 1xHexNAc(4)Hex(4)Fuc(1)NeuAc(1)NeuGc(1) [N9]	1	2	135	P17475 [93-112]	P17475	Alpha-1-antiproteinase [OS=Rattus norvegicus]		0	4512.99	FALSE	58.1	222.9	147.8	171.3	124	68.5	95.2	104.5	26	130.9	34.6	119	61.4	115.1	96.8	85.8	39.9	108.3	110.5	79.2	6743463	9.8114e+06	1.22697e+07	5.33442e+07	4.73507e+07	5.84997e+07	3.53813e+07	3.98649e+07	3.48355e+07	4.10076e+07	4.28958e+07	4.02051e+07	2.96835e+07	2.79898e+07	3.21256e+07	1.30888e+07
TRUE	High	[R].RPFGEVYELEIDTLETTCHALDPTPLANCSVR.[Q]	2xCarbamidomethyl [C18; C29]; 1xHexNAc(4)Hex(5)Fuc(2)NeuAc(1)Acetyl(1) [N28]	1	1	57	P24090 [72-103]	P24090	Alpha-2-HS-glycoprotein [OS=Rattus norvegicus]		0	5951.58	FALSE	184	81.2	149.9	89.3	143.3	110	104.5	86.3	4.9	10.4	42.4	186.8	54.5	97.5	99.7	58.1	45	122.3	165.1	164.8	4.91324e+07	4.69726e+07	9.42131e+07	4.25997e+07	4.15854e+07	2.45198e+07	8.12182e+07	7.67466e+07	6.01942e+07	5.38067e+07	4.57546e+07	4.09257e+07	7.58222e+07	7.33901e+07	7.0455e+07	5.32247e+07
TRUE	High	[K].VPNAISVYDEIINVTACATYTYGKPVPGHVK.[I]	1xCarbamidomethyl [C17]; 1xHexNAc(4)Hex(5)Fuc(2)NeuAc(1)Acetyl(1) [N13]	1	1	11	P14046 [235-265]	P14046	Alpha-1-inhibitor 3 [OS=Rattus norvegicus]		0	5624.53	FALSE	321.8		91			241.7	335.6	262.9	135.6	261.9								182.4	167.2		1.28073e+06	1.16244e+06	5.00823e+06					747015
TRUE	High	[R].KQILEGLEFNLTQIPEADIHKAFHHLLQTLNRPDSELQLNTGNGLFVNK.[N]	1xHexNAc(4)Hex(5)Fuc(2)NeuAc(1) [N10]	1	1	10	P17475 [92-140]	P17475	Alpha-1-antiproteinase [OS=Rattus norvegicus]		2	7799.75	FALSE	74.2	92	23.8			190.7	90.1				269.5	35.6				95.7	164.8	63.9	480	419.7	1.39518e+06	1106641	2.38216e+06	2.95542e+06	3.20798e+06	2.86616e+06	726675	803632								6.67842e+06
TRUE	High	[K].YTGNASALFILPDQGK.[M]	1xHexNAc(5)Hex(4)NeuAc(3) [N4]; 1xHexNAc(5)Hex(3)Fuc(1)NeuAc(2)NeuGc(1) [N4]	1	2	49	P05545 [264-279]	P05545	Serine protease inhibitor A3K [OS=Rattus norvegicus]		0	4231.77	FALSE	202		129	102.3	139	19.2	19.3	141	260.9	154	19	57.6	36.5	94.6	32.1	115.6	278.2	60.3	76.3	63		5.55352e+06	5.57811e+06				5.00436e+06	4.30215e+06	6.51799e+06	4.93907e+06	3.96967e+06	2.50064e+06	4.86544e+06	5.39198e+06	7.01021e+06	2.57912e+06
TRUE	High	[K].YTGNASALFILPDQGK.[M]	1xHexNAc(4)Hex(5)NeuAc(1)Acetyl(1) [N4]	1	1	217	P05545 [264-279]	P05545	Serine protease inhibitor A3K [OS=Rattus norvegicus]		0	3650.56	FALSE	104.5	158.8	74.3	115.9	60.9	36.9	49.3	18.9	110.1	46.8	52.9	55	82.4	107.5	97.3	131.7	107.7	238.9	176.9	173.4	1.29961e+07	1.05564e+07	2.84107e+07	4.07383e+07	3.16777e+07	4.29136e+07	1.70678e+07	1.90729e+07	2.10091e+07	3.24214e+07	2.95152e+07	2.97462e+07	1.5625e+07	1.55707e+07	2.40842e+07	9.46925e+06
TRUE	High	[R].RPFGEVYELEIDTLETTCHALDPTPLANCSVR.[Q]	2xCarbamidomethyl [C18; C29]; 1xHexNAc(5)Hex(4)Fuc(1)NeuAc(2) [N28]	1	1	41	P24090 [72-103]	P24090	Alpha-2-HS-glycoprotein [OS=Rattus norvegicus]		0	6095.63	FALSE	171	85.9	161.7	80.6	175.4	121.4	114.2	121.8				250.1	42.8	62.4	96.3			192.4	144.8	179.2	21626940	36068172	4.67982e+07	2.34999e+07			4.42683e+07	2.743e+07	4.86694e+07	3.932e+07	2.20725e+07	1.76899e+07	2.61471e+07	5.421e+07	4.79989e+07
TRUE	High	[K].SLGEVNFTATAEALQSPELCGNK.[V]	1xCarbamidomethyl [C20]; 1xHexNAc(4)Hex(4)NeuAc(1) [N6]	1	1	118	Q63041 [878-900]	Q63041	Alpha-1-macroglobulin [OS=Rattus norvegicus]		0	4187.8	FALSE	94.7	88.2	87.1	105.2	91	70.7	78.6	102.8	253.8	173	57.9	82.6	52.2	92.2	95.2	121.6	63.5	103.3	89.9	96.4	1.31605e+07	15807126	3.3802e+07	2.98182e+07	2.82988e+07	2.91769e+07	2.76171e+07	2.88262e+07	3.39925e+07	4.17322e+07	3.48128e+07	3.07398e+07	2.8747e+07	3.36817e+07	3.01105e+07	2.33816e+07
TRUE	High	[K].QILEGLEFNLTQIPEADIHK.[A]	1xHexNAc(3)Hex(6)NeuAc(1)Acetyl(1) [N9]	1	1	20	P17475 [93-112]	P17475	Alpha-1-antiproteinase [OS=Rattus norvegicus]		0	4222.88	FALSE	67.5	404.1	86.6	159	102.2	87.7	74.5	18.3		47.2	5.9	112.8	64.6	123.9	86.8	129.2	75.6	151	120.6	82.4	2.70323e+06	4.94042e+06	8.37006e+06	4.84435e+07	5.01256e+07	5.20977e+07	9.58115e+06	1.113e+07	1.07485e+07	1.97295e+07	2.20839e+07	1.90094e+07	1.26739e+07	1.32344e+07	1.14886e+07	8.93526e+06
TRUE	High	[R].RPFGEVYELEIDTLETTCHALDPTPLANCSVR.[Q]	2xCarbamidomethyl [C18; C29]; 1xHexNAc(4)Hex(5)Fuc(1)NeuAc(1)Acetyl(1) [N28]	1	1	52	P24090 [72-103]	P24090	Alpha-2-HS-glycoprotein [OS=Rattus norvegicus]		0	5805.52	FALSE	142.7	142.6	57.3	208.8	211.6	136.8	84.5					116	89	136	303.1			125.6	117.5	128.6	2.68278e+06		8.41632e+06	5.34283e+06	7.1848e+06	6.81959e+06	2.44819e+06	8.69262e+06	2.73929e+06	1.12912e+07	9.98646e+06	5.13903e+06	5.12645e+06	1.0123e+07	1.16551e+07
TRUE	High	[R].KQILEGLEFNLTQIPEADIHK.[A]	1xHexNAc(4)Hex(5)Fuc(1)NeuAc(1) [N10]	1	1	63	P17475 [92-112]	P17475	Alpha-1-antiproteinase [OS=Rattus norvegicus]		1	4496.05	FALSE	93.6	81.3	99.1	205.6	106.6	92.5	102.2	25.7		30.4	60.2	80.3	80.3	169	113.9	133.2	104.9	184.2	147	90	4232811	3.85141e+06	7.99903e+06	6.95279e+06	7.3339e+06	6.79276e+06	7.67384e+06	8.84805e+06	8.47384e+06	1.7573e+07	1.40849e+07	2.3099e+07	9.54835e+06	8.9643e+06	9.11431e+06	7.49968e+06
TRUE	High	[K].QILEGLEFNLTQIPEADIHK.[A]	1xHexNAc(5)Hex(4)NeuAc(1) [N9]	1	1	29	P17475 [93-112]	P17475	Alpha-1-antiproteinase [OS=Rattus norvegicus]		0	4262.92	FALSE		235.5	151	90.1	214.1					114.6		235.8	105.6	143.3	152.8	271.9		285.2						5.1957e+06		1.61518e+07			5.87327e+06			3.50389e+06	8.32881e+06	8.02333e+06	8.50114e+06
TRUE	High	[K].QILEGLEFNLTQIPEADIHK.[A]	1xHexNAc(5)Hex(4)NeuAc(2) [N9]; 1xHexNAc(5)Hex(3)Fuc(1)NeuAc(1)NeuGc(1) [N9]	1	2	109	P17475 [93-112]	P17475	Alpha-1-antiproteinase [OS=Rattus norvegicus]		0	4554.02	FALSE	84.2	110.6	151.5	105.8	157.4	61.9	115.1	135.3	28.4	169	31	177.4	75.5	89.7	80.9	134.6		127.2	95.7	68.9	10152160	1.41039e+07	2.45763e+07	3.22698e+07	3.43891e+07	2.10094e+07	4.42241e+07	4.26445e+07	4.5976e+07	3.08829e+07	3.19768e+07	3.00589e+07	4.35477e+07	4.5943e+07	4.65527e+07	1.80599e+07
TRUE	High	[K].YTGNASALFILPDQGK.[M]	1xHexNAc(4)Hex(5)NeuAc(1) [N4]	1	1	201	P05545 [264-279]	P05545	Serine protease inhibitor A3K [OS=Rattus norvegicus]		0	3608.55	FALSE	79.8	258.1	64.7	132.7	70.3	65.5	43.5	15.8	91.5	46.7	46.3	63.1	69.7	135.1	70.7	91.7	126.2	188.1	168.2	172.2	23356292	23694964	4.60609e+07	1.46796e+08	1.51902e+08	1.65189e+08	4.0157e+07	3.80893e+07	3.70939e+07	7.81117e+07	8.61067e+07	7.75521e+07	3.99901e+07	4.14077e+07	4.20159e+07	3.85782e+07
TRUE	High	[R].KQILEGLEFNLTQIPEADIHK.[A]	1xHexNAc(4)Hex(5) [N10]	1	1	39	P17475 [92-112]	P17475	Alpha-1-antiproteinase [OS=Rattus norvegicus]		1	4058.89	FALSE													365.1	700.6				466.5	467.8
TRUE	High	[K].QILEGLEFNLTQIPEADIHK.[A]	1xHexNAc(3)Hex(6)NeuAc(2)Acetyl(2) [N9]	1	1	77	P17475 [93-112]	P17475	Alpha-1-antiproteinase [OS=Rattus norvegicus]		0	4555.99	FALSE	88.2	115.7	153.5	103.4	157.6	59.7	120.7	145.8	33.8	177.1	29	180.9	83.2	97.4	74.2	56.3	34	122.7	100.2	66.5	10152160	1.41039e+07	2.66841e+07	3.50062e+07	3.65993e+07	3.4298e+07	4.52954e+07	4.64223e+07	4.74415e+07	3.08829e+07	3.40459e+07	3.12862e+07	4.474e+07	5.04251e+07	4.76662e+07	1.80599e+07
TRUE	High	[K].DSTMEEILEGLKFNLTEITEEEIHQGFGHLLQR.[L]	1xHexNAc(5)Hex(4)NeuGc(3) [N14]	1	1	8	P05544 [89-121]	P05544	Serine protease inhibitor A3L [OS=Rattus norvegicus]		1	6441.79	FALSE	352.2					374.1					535.2							602.1	73.6	62.6		3.13089e+06	9.79741e+06													8.28363e+06
TRUE	High	[R].RPFGEVYELEIDTLETTCHALDPTPLANCSVR.[Q]	2xCarbamidomethyl [C18; C29]; 1xHexNAc(4)Hex(5)NeuAc(1) [N28]	1	1	54	P24090 [72-103]	P24090	Alpha-2-HS-glycoprotein [OS=Rattus norvegicus]		0	5617.45	FALSE	73.2	350.5	68.2	185	99.4	80.1	79.9	11.3		5	50.6	98.6	40.2	163.5	121.1	38	102.3	143.3	139.5	150.3	1.32393e+07	8.0763e+06	1.79663e+07	8.58237e+07	8.60414e+07	9.11983e+07	1.6754e+07	8.67537e+06	1.81108e+07	4.14197e+07	4.68555e+07	4.5415e+07	2.45731e+07	2.44094e+07	2.39529e+07	2.67068e+07
TRUE	High	[R].RPFGEVYELEIDTLETTCHALDPTPLANCSVR.[Q]	2xCarbamidomethyl [C18; C29]; 1xHexNAc(4)Hex(5)Fuc(3)NeuAc(1) [N28]	1	1	51	P24090 [72-103]	P24090	Alpha-2-HS-glycoprotein [OS=Rattus norvegicus]		0	6055.62	FALSE	129.5	179.4	108.8	140.5	95.1	114.5	106	64.3	2.6	8.5	65.9	128.8	43.1	103.4	98.7	98.7	107	120.3	138.6	146.3	26077662	27813525	6.24778e+07	7.20579e+07	8.97165e+07	7.63671e+07	4.63015e+07	4.58514e+07	4.82212e+07	5.9822e+07	5.93475e+07	6.63061e+07	4.05061e+07	4.17809e+07	3.79142e+07	4.85439e+07
TRUE	High	[K].CFANTVNLSFPSAQSLPASDTHLTVK.[A]	1xCarbamidomethyl [C1]; 1xHexNAc(3)Hex(6)NeuAc(2)Acetyl(2) [N7]	1	1	246	Q63041 [562-587]	Q63041	Alpha-1-macroglobulin [OS=Rattus norvegicus]		0	5053.15	FALSE	146.9	27.5	108.4	79.2	103.3	66.4	95.4	136.8	276.9	158.4	37.9	95.9	52.3	59.6	72.6	96.5	56.8	101.1	118.3	109.8	1.28724e+08	124791225	2.58847e+08	7.41614e+07	4.50878e+07	4.84778e+07	1.95952e+08	1.9108e+08	1.87262e+08	1.45066e+08	1.39516e+08	1.37636e+08	1.82073e+08	1.82186e+08	1.74134e+08	1.08964e+08
TRUE	High	[R].SQFTFTTDEHGLANILIDTTNFTFSFMGIR.[V]	1xHexNAc(3)Hex(5)Fuc(1)NeuAc(1)NeuGc(1)Acetyl(1) [N21]; 1xHexNAc(3)Hex(6)NeuAc(2)Acetyl(1) [N21]	1	2	58	Q63041 [392-421]	Q63041	Alpha-1-macroglobulin [OS=Rattus norvegicus]		0	5630.41	FALSE		5.4	79.4	131.8	160	28.6	42.4	116.7	556.8	123.4	25.4	38.4	91.7	13.6	17.7	113.7		233.7	148	73.5				588135		768031	9.825e+06	7.16573e+06	1.38884e+07	9.54188e+06	1.6319e+07	2.02162e+07	2.63757e+07	1.98131e+07	1.17804e+07
TRUE	High	[K].YTGNASALFILPDQGK.[M]	1xHexNAc(5)Hex(4)Fuc(2)NeuAc(2) [N4]	1	1	45	P05545 [264-279]	P05545	Serine protease inhibitor A3K [OS=Rattus norvegicus]		0	4232.79	FALSE	143.8	3.3	176.7	94.4	170.8	28.5	36.3	174.2	227.2	239.1	43.1	3.5	66.5	2.1	0.8	102.7	14.9	120.9	177.4	173.9	104171	5.55352e+06	5.7991e+06	131835	99621.5	870393	7.12749e+06	8.16774e+06	6.44082e+06	2.80536e+06	6.27073e+06	3.80602e+06	4.98851e+06	6.89056e+06	9.4594e+06	3.5741e+06
TRUE	High	[K].QILEGLEFNLTQIPEADIHK.[A]	1xHexNAc(3)Hex(6)NeuAc(2)Acetyl(1) [N9]; 1xHexNAc(3)Hex(5)Fuc(1)NeuAc(1)NeuGc(1)Acetyl(1) [N9]	1	2	79	P17475 [93-112]	P17475	Alpha-1-antiproteinase [OS=Rattus norvegicus]		0	4513.97	FALSE	75.4	247.3	165.3	176	129.7	75.1	97.8	99.1	7.2	142.5	15.3	134.9	64.7	113.6	70.4	58.9		118.7	121.2	86.9	6743463	9.8114e+06		5.44722e+07	5.08646e+07	5.39553e+07	3.39779e+07	3.89199e+07	3.6071e+07	3.8395e+07	4.10385e+07	3.6698e+07	2.83069e+07	2.59219e+07	3.06888e+07	3.17963e+06
TRUE	High	[K].YTGNASALFILPDQGK.[M]	1xHexNAc(4)Hex(5)Fuc(1)NeuAc(2)Acetyl(1) [N4]	1	1	51	P05545 [264-279]	P05545	Serine protease inhibitor A3K [OS=Rattus norvegicus]		0	4087.72	FALSE	95.3		66.5	67.3	63.1		51.7	94.1	292.7	148.7	63.4	61.3	79.4		112.2	265.3		138.2	286.8	114.2	755798	917379	1.64452e+06				1.14842e+06	1.88994e+06	903157	1.02636e+06	1.81377e+06	1.16133e+06	1.00213e+06	1.18206e+06
TRUE	High	[K].YTGNASALFILPDQGK.[M]	1xHexNAc(5)Hex(4)NeuAc(3)Acetyl(1) [N4]; 1xHexNAc(5)Hex(3)Fuc(1)NeuAc(2)NeuGc(1)Acetyl(1) [N4]	1	2	93	P05545 [264-279]	P05545	Serine protease inhibitor A3K [OS=Rattus norvegicus]		0	4273.78	FALSE	98.9	96	87.9	76.3	114.1	74.7	50.2	167.8	323.3	287.1	91	54.3	116.3	76.2	74	37.6		83.8	73.1	17.4		3.46239e+06	2.39427e+06	4.43666e+06	3.93909e+06	2.43625e+06	3.60583e+06	3.30977e+06	4.7753e+06	2.17391e+06	4.50654e+06		4.58223e+06	4.67892e+06	6.28226e+06
TRUE	High	[K].YTGNASALFILPDQGK.[M]	1xHexNAc(3)Hex(6)Fuc(1)NeuAc(1)Acetyl(1) [N4]	1	1	17	P05545 [264-279]	P05545	Serine protease inhibitor A3K [OS=Rattus norvegicus]		0	3755.59	FALSE	158.6	142.8	117.5	62.3	125	122.4	99		168.9	94.5	114.9	100.3	103.8		78.9	93.4	178.1	84.2	78.3	76.9			3.95294e+06	3.52757e+06		3.59419e+06	3.06897e+06	2.92803e+06	2.92397e+06	1.55373e+06	1.21974e+06	3.91826e+06	3.11528e+06			2.98227e+06
TRUE	High	[R].RPFGEVYELEIDTLETTCHALDPTPLANCSVR.[Q]	2xCarbamidomethyl [C18; C29]; 1xHexNAc(3)Hex(6)Fuc(1)NeuAc(2)Acetyl(1) [N28]	1	1	90	P24090 [72-103]	P24090	Alpha-2-HS-glycoprotein [OS=Rattus norvegicus]		0	6055.59	FALSE	81.6	228.3	127.7	165.6	60	140.6	142.3	66.2	4.8	9	32.5	149	29.6	126.5	132.5	49.8	56	68.4	159.5	170.2	14904731	1.70291e+07	3.48698e+07	8.57975e+07	9.80396e+07	9.44793e+07	5.28654e+07	3.19646e+07	5.31595e+07	6.65126e+07	6.85372e+07	7.01419e+07	2.4819e+07	4.91758e+07	2.45528e+07	5.73709e+07
TRUE	High	[K].SLGEVNFTATAEALQSPELCGNK.[V]	1xCarbamidomethyl [C20]; 1xHexNAc(3)Hex(4)NeuAc(1) [N6]; 1xHexNAc(3)Hex(3)Fuc(1)NeuGc(1) [N6]	1	2	69	Q63041 [878-900]	Q63041	Alpha-1-macroglobulin [OS=Rattus norvegicus]		0	3984.72	FALSE	65.2	103.4	103.7	118.8	100.4	77.3	85.4	95.5	232.4	122.8	75.3	98.2	14.5	114.8	96.3	101	62	121.7	96.2	115.1	4.42544e+06	6926564	1.28201e+07	2.03455e+07	1.94759e+07	2.05431e+07	1.41651e+07	2.04059e+07	2.27505e+07	2.33822e+07	2.67585e+07	1.99142e+07	1.97573e+07	1.84223e+07	2.43556e+07	1.5131e+07
TRUE	High	[R].RPFGEVYELEIDTLETTCHALDPTPLANCSVR.[Q]	2xCarbamidomethyl [C18; C29]; 1xHexNAc(4)Hex(5)Fuc(1)NeuAc(2) [N28]	1	1	14	P24090 [72-103]	P24090	Alpha-2-HS-glycoprotein [OS=Rattus norvegicus]		0	6054.6	FALSE	107.1	151.5	142.7	158.3	115	90.4	91.7	76.7	3.2	9.9	54.7	120.6	38.5	91.3	143	85.4	101.5	104.6	150.6	163.2	9166154	12115766	1.80316e+07	2.67288e+07	2.30347e+07	4.23257e+07	2.16312e+07	2.9178e+07	2.51804e+07	2.7935e+07	2.26017e+07	3.19567e+07	2.02888e+07	1.5772e+07	2.56709e+07	1.7019e+07
TRUE	High	[R].RPFGEVYELEIDTLETTCHALDPTPLANCSVR.[Q]	2xCarbamidomethyl [C18; C29]; 1xHexNAc(4)Hex(5)NeuAc(2)Acetyl(1) [N28]; 1xHexNAc(4)Hex(4)Fuc(1)NeuAc(1)NeuGc(1)Acetyl(1) [N28]	1	2	77	P24090 [72-103]	P24090	Alpha-2-HS-glycoprotein [OS=Rattus norvegicus]		0	5950.56	FALSE	188.2	49.3	153.1	78.7	146	108.6	120	85.9	3.9	4.2	39.3	201.5	48.1	87.4	117.6	126.6	31.9	77.9	163.6	168.1	5.23066e+07	5.06713e+07	1.03973e+08	2.64286e+07	3.20393e+07	2.72353e+07	8.4603e+07	8.78539e+07	6.3449e+07	5.34658e+07	3.87026e+07	4.34909e+07	8.25137e+07	7.9617e+07	8.06371e+07	5.69957e+07
TRUE	High	[K].CFANTVNLSFPSAQSLPASDTHLTVK.[A]	1xCarbamidomethyl [C1]; 1xHexNAc(5)Hex(4)NeuAc(1) [N7]; 1xHexNAc(5)Hex(3)Fuc(1)NeuGc(1) [N7]	1	2	67	Q63041 [562-587]	Q63041	Alpha-1-macroglobulin [OS=Rattus norvegicus]		0	4760.09	FALSE	143.4	73.4	75.3	90.1	86.2	65.4	71	41.3	174.3	80.7	6.3	85.1	54.9	106.7	82.6	231.7	61.9	175	153.2	141.7	2.27385e+07	20540619	3.89278e+07	2.08641e+07	1.96334e+07	2.77543e+07	2.13999e+07	2.03086e+07	2.25406e+07	2.55941e+07	2.41031e+07	3.27612e+07	2.47947e+07	2.29533e+07	2.44905e+07	1.85677e+07
TRUE	High	[R].RPFGEVYELEIDTLETTCHALDPTPLANCSVR.[Q]	2xCarbamidomethyl [C18; C29]; 1xHexNAc(3)Hex(6)NeuAc(1)Acetyl(1) [N28]	1	1	46	P24090 [72-103]	P24090	Alpha-2-HS-glycoprotein [OS=Rattus norvegicus]		0	5618.43	FALSE	126.6	221.3	62.9	184.1	80.1	101.1	72.9	10.1			65.1	73.5	41.4	141.8	106.8	131.4	145	148.6	136.9	150.3	4781207	9.49414e+06	2.10422e+07	3.29069e+07	2.87734e+07	3.58567e+07	9.35491e+06	9.21008e+06	1.254e+07	2.68698e+07	2.73744e+07	2.76651e+07	1.1279e+07	1.19082e+07	1.35924e+07	1.50408e+07
TRUE	High	[K].SLGEVNFTATAEALQSPELCGNK.[V]	1xCarbamidomethyl [C20]; 1xHexNAc(3)Hex(5) [N6]	1	1	48	Q63041 [878-900]	Q63041	Alpha-1-macroglobulin [OS=Rattus norvegicus]		0	3855.67	FALSE	115	130	112.7	108	39.1	70.1	74.4	63.8	63.8	69.2	91.4	40.4	36.1	139.5	110.8	160.5		168.4	161.8	245	8.22194e+06	3.33176e+06	1.15291e+07	2.6082e+07	6.7954e+06	1.30375e+07	4.78042e+06	1.13043e+07	1.35395e+07	3.87098e+06	1.08306e+07	1.7388e+07	4.4508e+06	3.44804e+06		6.52365e+06
TRUE	High	[K].SLGEVNFTATAEALQSPELCGNK.[V]	1xCarbamidomethyl [C20]; 1xHexNAc(3)Hex(6)NeuGc(1) [N6]	1	1	8	Q63041 [878-900]	Q63041	Alpha-1-macroglobulin [OS=Rattus norvegicus]		0	4324.82	FALSE			195.1	231.4	201.6			213	400.4	378.2								181.7		198.6							1.31607e+06		1.22571e+06			1.50698e+06		1.31296e+06
TRUE	High	[K].MHQAFHVNATVTEEGTGSEFSGSGR.[I]	1xHexNAc(3)Hex(5)NeuAc(1) [N8]	1	1	474	Q03626 [314-338]	Q03626	Murinoglobulin-1 [OS=Rattus norvegicus]		0	4346.78	FALSE	124.9	95.4	97.5	91	91.1	127.7	132.6	111	189.7	76.3	130.9	106.6	56.8	83.3	87.9	71	88.8	78.9	72.8	86	1.57675e+07	1.72421e+07	3.74658e+07	2.92707e+07	2.61154e+07	1.78135e+07	2.53349e+07	2.67077e+07	2.7372e+07	2.79956e+07	2.34183e+07	2.4908e+07	2.49411e+07	2.3275e+07	2.49499e+07	3.08337e+07
TRUE	High	[K].ICLHLYHLNETVTVTASLISQR.[G]	1xCarbamidomethyl [C2]; 1xHexNAc(4)Hex(5)NeuAc(1) [N9]	1	1	14	Q03626 [47-68]	Q03626	Murinoglobulin-1 [OS=Rattus norvegicus]		0	4482.04	FALSE		174.2	229			366.6	131.9				114.2	208.6				401.9		84.1		289.4				2.96802e+06	9.64814e+06	2.96444e+06			3.90089e+06							6.42913e+06
TRUE	High	[K].AQEAGYTNATTTDQHGLAK.[F]	1xHexNAc(4)Hex(5) [N8]	1	1	112	Q03626 [386-404]	Q03626	Murinoglobulin-1 [OS=Rattus norvegicus]		0	3599.51	FALSE		694.4		164.5	42.7	31.2	93.9		130.8				80.9	224.8	116.9	86.1		105.5	109.4	118.9				5.39963e+07	5.59876e+07	4.05248e+07				1.15778e+07	1.28042e+07	1.27912e+07	1.95241e+06	5.63895e+06
TRUE	High	[R].RPFGEVYELEIDTLETTCHALDPTPLANCSVR.[Q]	2xCarbamidomethyl [C18; C29]; 1xHexNAc(4)Hex(5)NeuAc(2) [N28]; 1xHexNAc(4)Hex(4)Fuc(1)NeuAc(1)NeuGc(1) [N28]	1	2	100	P24090 [72-103]	P24090	Alpha-2-HS-glycoprotein [OS=Rattus norvegicus]		0	5908.55	FALSE	121.1	177.6	122	151.3	100.1	114.2	125.4	61.9	1.2	5.2	46.5	116.9	40.8	114.2	113.3	93.7	77.6	119.9	145.3	151.8	33438760	3.39684e+07	6.60733e+07	9.8733e+07	1.04432e+08	9.72823e+07	6.04046e+07	6.88847e+07	6.78585e+07	7.97383e+07	8.9001e+07	8.41072e+07	5.56587e+07	5.80935e+07	5.46843e+07	6.18446e+07
TRUE	High	[K].YTGNASALFILPDQGK.[M]	1xHexNAc(3)Hex(6)Fuc(1)NeuAc(2)Acetyl(2) [N4]	1	1	33	P05545 [264-279]	P05545	Serine protease inhibitor A3K [OS=Rattus norvegicus]		0	4088.7	FALSE	48.6		50.5	159.9	89.4		131.4	51	134.9	74.3	29.7	123.4	36.6	61.4	132	142.9	68	260.5	208.9	196.7	3.5682e+06	917379	1.64452e+06				3.77788e+06	1.88994e+06	903157	7.00269e+06	5.98668e+06	1.85061e+06	3.19002e+06	3.34514e+06	4.00981e+06
TRUE	High	[K].CFANTVNLSFPSAQSLPASDTHLTVK.[A]	1xCarbamidomethyl [C1]; 1xHexNAc(4)Hex(5)Fuc(2)NeuAc(1) [N7]	1	1	135	Q63041 [562-587]	Q63041	Alpha-1-macroglobulin [OS=Rattus norvegicus]		0	5011.18	FALSE	137.9	88.8	110.4	103.8	88.1	86.5	94.4	108.5	249.6	146.8	12.3	89.7	47.4	79.1	71.9	73.4	65	97.6	125.2	123.5	1.45295e+08	1.50031e+08	2.91117e+08	1.9156e+08	1.83677e+08	1.95607e+08	2.38169e+08	2.39734e+08	2.28434e+08	2.35819e+08	2.20897e+08	2.2385e+08	1.9344e+08	1.85897e+08	1.90068e+08	1.5659e+08
TRUE	High	[R].ELVHQSNTSNIFFSPMSITTAFAMLSLGSK.[G]	1xHexNAc(3)Hex(6)Fuc(1)NeuAc(1)Acetyl(1) [N7]	1	1	8	P17475 [58-87]	P17475	Alpha-1-antiproteinase [OS=Rattus norvegicus]		0	5319.34	FALSE		675.9	243.3	344.2										148.1				392.9		195.6						8.3595e+06			3.00952e+06	4.98907e+06		3.63362e+06
TRUE	High	[K].YTGNASALFILPDQGK.[M]	1xHexNAc(4)Hex(5)NeuAc(3)Acetyl(1) [N4]	1	1	212	P05545 [264-279]	P05545	Serine protease inhibitor A3K [OS=Rattus norvegicus]		0	4232.75	FALSE	156.9	81.6	137.2	102.3	91	59	22.3	109.8	189.2	189.8	31.6	26	102	112	78.7	89.5	30	106.7	124.4	160.2	104171	9.07394e+06	1.3571e+07	2.90583e+06	7.05813e+06	8.59192e+06	9.73381e+06	1.18703e+07	1.28338e+07	8.8503e+06	1.36365e+07	7.53191e+06	6.95792e+06	7.87223e+06	1.14381e+07	1.03828e+06
TRUE	High	[R].RPFGEVYELEIDTLETTCHALDPTPLANCSVR.[Q]	2xCarbamidomethyl [C18; C29]; 1xHexNAc(4)Hex(5)Fuc(2) [N28]	1	1	21	P24090 [72-103]	P24090	Alpha-2-HS-glycoprotein [OS=Rattus norvegicus]		0	5618.47	FALSE	174.9	331.4		86.2	66.3	157.3	85.4	65.2			129.7	49.7			105.5	203.5	385.1	71.9	87.8		2.02879e+06	5.80276e+06		1.18276e+07	1.47913e+07	1.31504e+07				3.04763e+06	3.80828e+06	3.42e+06	3.19138e+06	2.63022e+06	2.23046e+06	3.24139e+06
TRUE	High	[K].EGNCSVQSGLTWQDCDFKDAEEAATGECTTTLGK.[K]	3xCarbamidomethyl [C4; C15; C28]; 1xHexNAc(4)Hex(5)Fuc(2)NeuAc(1) [N3]	1	1	12	P01048 [80-113]	P01048	T-kininogen 1 [OS=Rattus norvegicus]		1	5971.39	FALSE			84.9	287.5	151.6	55.5		84.6	282.4	209			96.5	288.7	207			50.9	89.9	111.3							4.04232e+06	4.03314e+06	4.65672e+06	1.16719e+07	1.36942e+07	1.47051e+07	7.21902e+06	6.46196e+06	9.15736e+06
TRUE	High	[K].SLGNVNFSVSVEAQQSPELCGSQVATVPETGRK.[D]	1xCarbamidomethyl [C20]; 1xHexNAc(4)Hex(5)NeuAc(2) [N6]; 1xHexNAc(4)Hex(4)Fuc(1)NeuAc(1)NeuGc(1) [N6]	1	2	103	Q03626 [877-909]	Q03626	Murinoglobulin-1 [OS=Rattus norvegicus]		1	5680.48	FALSE		2.2	81.4	68.1	84.3	5.1	3.3	243.5	364.6	324.4	3.7	1.6	131.5	2.7	151.5	143.3	69.8	91.4	129.7	97.6				125562		85837	4.02632e+06	3.79772e+06	167263	3.334e+06	187593	3.17599e+06	130901	5.15975e+06	3.93118e+06	144846
TRUE	High	[K].EGNCSVQSGLTWQDCDFKDAEEAATGECTTTLGK.[K]	3xCarbamidomethyl [C4; C15; C28]; 1xHexNAc(4)Hex(5)NeuAc(2) [N3]; 1xHexNAc(4)Hex(4)Fuc(1)NeuAc(1)NeuGc(1) [N3]	1	2	27	P01048 [80-113]	P01048	T-kininogen 1 [OS=Rattus norvegicus]		1	5970.37	FALSE			84.9	287.5	151.6	55.5		84.6	282.4	209			96.5	288.7	207			50.9	89.9	111.3							4.04232e+06	4.03314e+06	4.65672e+06	1.16719e+07	1.36942e+07	1.47051e+07	7.21902e+06	6.46196e+06	9.15736e+06
TRUE	High	[K].EGNCSVQSGLTWQDCDFKDAEEAATGECTTTLGK.[K]	3xCarbamidomethyl [C4; C15; C28]; 1xHexNAc(4)Hex(5)NeuAc(2)Acetyl(1) [N3]; 1xHexNAc(4)Hex(4)Fuc(1)NeuAc(1)NeuGc(1)Acetyl(1) [N3]	1	2	43	P01048 [80-113]	P01048	T-kininogen 1 [OS=Rattus norvegicus]		1	6012.38	FALSE			54.3	297.4	167.2		27	113.6	343.2	249			96.7	168.5	172.5	53.9		52.7	88.4	115.6							4.55371e+06	4.06832e+06	6.56887e+06	1.95098e+07	2.49271e+07	2.72238e+07	1.40113e+07	1.32937e+07	2.03686e+07
TRUE	High	[K].TALAAFNAQNNGTYFK.[L]	1xHexNAc(4)Hex(5)Fuc(1)NeuAc(2) [N11]	1	1	180	P24090 [166-181]	P24090	Alpha-2-HS-glycoprotein [OS=Rattus norvegicus]		0	4081.68	FALSE	99.2	146.3	73.5	97.1	68.3	84.7	78.6	74.4	207	111.6	90.1	78.7	57.9	122.9	87.1	76.3	129.9	97.1	114.1	105.2	10124866	1.04349e+07	1.96694e+07	3.04509e+07	3.05176e+07	3.63449e+07	1.58385e+07	1.28792e+07	1.53221e+07	2.0124e+07	2.07397e+07	2.02473e+07	1.5953e+07	1.42537e+07	1.28236e+07	1.8512e+07
TRUE	High	[K].CFANTVNLSFPSAQSLPASDTHLTVK.[A]	1xCarbamidomethyl [C1]; 1xHexNAc(4)Hex(5)NeuAc(2)Acetyl(2) [N7]	1	1	188	Q63041 [562-587]	Q63041	Alpha-1-macroglobulin [OS=Rattus norvegicus]		0	5094.18	FALSE	181.6	10.2	100.4	23.6	105.8	30.6	79.9	174.2	283.5	170.6	23.1	98.6	47.7	49.4	80.4	156.8	45.3	117.4	115.7	104.9	3.38129e+07	3.54837e+07	6.25116e+07	4.89447e+06	3.74017e+06	3.9087e+06	4.32513e+07	3.58111e+07	3.85731e+07	2.32599e+07	5.89821e+06	9.06641e+06	4.05287e+07	4.06381e+07	4.21692e+07	8.73416e+06
TRUE	High	[K].QILEGLEFNLTQIPEADIHK.[A]	1xHexNAc(4)Hex(5)Fuc(1)NeuAc(1) [N9]	1	1	43	P17475 [93-112]	P17475	Alpha-1-antiproteinase [OS=Rattus norvegicus]		0	4367.95	FALSE		373.9	68.3	173.4	144.6	78.9	70.2	64.5	44.4	101.7	25	131.4	59.9	160.3	97.6	97.8		130.4	88	89.8				1.83972e+07	1.93424e+07	1.86015e+07	4.72097e+06	3.39627e+06	1.41237e+06	8.62476e+06	1.05752e+07	7.82386e+06	7.19653e+06	6.42512e+06	7.65889e+06	4.03826e+06
TRUE	High	[R].ELVHQSNTSNIFFSPMSITTAFAMLSLGSK.[G]	1xHexNAc(3)Hex(6)NeuAc(1)Acetyl(1) [N7]; 1xOxidation [M16]; 1xHexNAc(3)Hex(5)Fuc(1)NeuAc(1)Acetyl(1) [N7]	1	2	14	P17475 [58-87]	P17475	Alpha-1-antiproteinase [OS=Rattus norvegicus]		0	5173.28	FALSE		430.7	183.9	227.6	130.4		163.4			51.3				167.6				259.1	187.1	199				8.24013e+06	1.17032e+07	1.30841e+07	4.99851e+06	5.89446e+06	3.68497e+06	5.29312e+06	6.68185e+06	6.18364e+06	3.39549e+06	5.92244e+06	3.5426e+06
TRUE	High	[R].KQILEGLEFNLTQIPEADIHK.[A]	1xHexNAc(4)Hex(5)Fuc(1)NeuAc(2) [N10]	1	1	80	P17475 [92-112]	P17475	Alpha-1-antiproteinase [OS=Rattus norvegicus]		1	4787.14	FALSE	111.3	44.7	139.3	168.2	114.1	133.4	111.7	113.7		97.3	60.6	95	59.7	122.6	91.6	123.9	83.3	115.6	129.6	84.5	10598847	12071428	2.1158e+07	1.07444e+07	7.76113e+06	8.7917e+06	2.74864e+07	2.40097e+07	2.7374e+07	3.30548e+07	3.14061e+07	3.79158e+07	2.10168e+07	2.64706e+07	2.24188e+07	2.45609e+07
TRUE	High	[R].KQILEGLEFNLTQIPEADIHK.[A]	1xHexNAc(4)Hex(5)Fuc(2)NeuAc(1) [N10]	1	1	68	P17475 [92-112]	P17475	Alpha-1-antiproteinase [OS=Rattus norvegicus]		1	4642.11	FALSE	120.2	53.1	111.5	152.4	107.8	137	149.1	82.2		89.5	53.8	129.6	57.6	115.5	104.5	161.9	74	110.5	115.5	74.5	6.3543e+06	5223753			6.02973e+06	4.39993e+06	1.08042e+07	1.51941e+07	9.85538e+06	1.48817e+07	1.47712e+07	1.43266e+07	1.04455e+07	1.25625e+07	8.19811e+06	1.1612e+07
TRUE	High	[R].RPFGEVYELEIDTLETTCHALDPTPLANCSVR.[Q]	2xCarbamidomethyl [C18; C29]; 1xHexNAc(3)Hex(6)NeuAc(2)Acetyl(1) [N28]; 1xHexNAc(3)Hex(5)Fuc(1)NeuAc(1)NeuGc(1)Acetyl(1) [N28]	1	2	107	P24090 [72-103]	P24090	Alpha-2-HS-glycoprotein [OS=Rattus norvegicus]		0	5909.53	FALSE	76.8	211.2	125.9	162.5	103.2	133.1	129.8	67.8	2.4	2.8	38.3	121.1	26.1	134.1	134.3	72.1	19.7	122.9	149.6	166.2	17748602	1.91061e+07	3.9941e+07	1.04142e+08	1.10209e+08	8.76387e+07	5.57719e+07	6.2105e+07	6.4475e+07	7.40899e+07	8.01252e+07	8.60536e+07	5.00456e+07	6.00721e+07	5.08921e+07	4.58598e+07
TRUE	High	[K].EGNCSVQSGLTWQDCDFKDAEEAATGECTTTLGK.[K]	3xCarbamidomethyl [C4; C15; C28]; 1xHexNAc(3)Hex(6)NeuAc(2)Acetyl(1) [N3]; 1xHexNAc(3)Hex(5)Fuc(1)NeuAc(1)NeuGc(1)Acetyl(1) [N3]	1	2	22	P01048 [80-113]	P01048	T-kininogen 1 [OS=Rattus norvegicus]		1	5971.35	FALSE			84.9	287.5	151.6	55.5		84.6	282.4	209			96.5	288.7	207			50.9	89.9	111.3							4.04232e+06	4.03314e+06	4.65672e+06	1.16719e+07	1.36942e+07	1.47051e+07	7.21902e+06	6.46196e+06	9.15736e+06
TRUE	High	[K].YTGNASALFILPDQGK.[M]	1xHexNAc(4)Hex(5)Fuc(2)NeuAc(2)Acetyl(1) [N4]	1	1	159	P05545 [264-279]	P05545	Serine protease inhibitor A3K [OS=Rattus norvegicus]		0	4233.77	FALSE	106.6	44.4	131.7	141.5	154.4	28.6	30	171	179	174.3	41.3		101	136.5	37.5	66.4	104	78.9	148.9	123.9		3674998	7.46754e+06	3.07572e+06	2.31856e+06	3.8144e+06	9.11645e+06	7.53538e+06	1.14491e+07	9.79922e+06	1.02293e+07	7.58636e+06	9.28299e+06	1.06905e+07	1.36216e+07
TRUE	High	[K].YTGNASALFILPDQGK.[M]	1xHexNAc(5)Hex(4)Fuc(2)NeuAc(1) [N4]	1	1	29	P05545 [264-279]	P05545	Serine protease inhibitor A3K [OS=Rattus norvegicus]		0	3941.69	FALSE	90.9	92.9	82.1	91.2	79.5	48.1	46.7	67.9	185.1	143.7	42.1	71.5	85.9	115.9	63.3	116.2	112.9	163	157.3	143.7	2.84327e+07	3.04797e+07	5.58171e+07	5.99661e+07	4.77768e+07	6.17519e+07	5.35971e+07	5.29921e+07	5.21112e+07	5.8828e+07	5.93287e+07	5.58551e+07	5.26599e+07	4.98327e+07	5.12951e+07	3.10101e+07
TRUE	High	[K].AQEAGYTNATTTDQHGLAK.[F]	1xHexNAc(4)Hex(5)NeuAc(1) [N8]; 1xHexNAc(4)Hex(4)Fuc(1)NeuGc(1) [N8]	1	2	234	Q03626 [386-404]	Q03626	Murinoglobulin-1 [OS=Rattus norvegicus]		0	3890.61	FALSE	86.9	279.6	83.1	113.5	106.2	145.8	95.7	41.6	216.5	86.9	88.5	78.5	53.8	126.3	81.6	53	21	74	91.1	76.3	25706404	32120663	7.59163e+07	1.7341e+08	2.04846e+08	2.28984e+08	6.08526e+07	6.13756e+07	5.67426e+07	8.27628e+07	1.03101e+08	8.31351e+07	7.78057e+07	8.26488e+07	7.40883e+07	1.1434e+08
TRUE	High	[R].RPFGEVYELEIDTLETTCHALDPTPLANCSVR.[Q]	2xCarbamidomethyl [C18; C29]; 1xHexNAc(3)Hex(6)Fuc(1)NeuAc(2)Acetyl(2) [N28]	1	1	156	P24090 [72-103]	P24090	Alpha-2-HS-glycoprotein [OS=Rattus norvegicus]		0	6097.6	FALSE	210.5	115.5	93.6	85.2	108.4	117.6	159.2	65.4	5.2	9.7	68.2	145.7	56.5	78.3	97.3	78	117.5	131.5	141.7	115.2	41773181	3.65216e+07	9.31568e+07	5.36372e+07	4.72868e+07	4.52058e+07	3.8303e+07	6.16013e+07	3.83207e+07	3.48946e+07	4.68095e+07	2.87435e+07	4.34795e+07	4.43971e+07	4.43545e+07	4.81392e+07
TRUE	High	[K].TALAAFNAQNNGTYFK.[L]	1xHexNAc(3)Hex(6)Fuc(1)NeuAc(2)Acetyl(2) [N11]	1	1	141	P24090 [166-181]	P24090	Alpha-2-HS-glycoprotein [OS=Rattus norvegicus]		0	4124.67	FALSE	123.2	86	81.1	83.9	84.3	93.7	91.4	107.1	220.6	122.7	72.3	100.7	62.9	71.9	72	106.7	118.3	106.1	96.9	98.3	2.11451e+07	2.30414e+07	3.80069e+07	3.04326e+07	3.78724e+07	3.00727e+07	2.86964e+07	2.60518e+07	2.90637e+07	2.96999e+07	2.76907e+07	3.86935e+07	4.25006e+07	2.70532e+07	2.98521e+07	3.50489e+07
TRUE	High	[R].RPFGEVYELEIDTLETTCHALDPTPLANCSVR.[Q]	2xCarbamidomethyl [C18; C29]; 1xHexNAc(3)Hex(6)Fuc(1)NeuAc(1)Acetyl(1) [N28]	1	1	61	P24090 [72-103]	P24090	Alpha-2-HS-glycoprotein [OS=Rattus norvegicus]		0	5764.49	FALSE	24.3	539.8	54.1	221.6	74.6	33.2	136.3				9.1	83.5	48.3	231.3	67.9	64.2	68.5	107.2	127.8	108.3	1.87609e+06	5376655	3.65294e+06	7.58292e+07	8.64088e+07	8.59468e+07		6.8753e+06	1.07731e+07	3.52756e+07	3.67842e+07	1.98136e+07	1.22181e+07	1.18833e+07	8.89269e+06	5.28957e+06
TRUE	High	[R].RPFGEVYELEIDTLETTCHALDPTPLANCSVR.[Q]	2xCarbamidomethyl [C18; C29]; 1xHexNAc(3)Hex(6)NeuAc(2)Acetyl(2) [N28]	1	1	128	P24090 [72-103]	P24090	Alpha-2-HS-glycoprotein [OS=Rattus norvegicus]		0	5951.54	FALSE	178.5	78.9	139	96	147.6	105.4	128.2	81.8	1.9	7.4	39.5	193.8	48.2	92.6	105.5	58.5	74.5	117.2	152.7	152.7	5.22898e+07	5.24806e+07	1.08651e+08	5.59952e+07	4.76418e+07	4.39046e+07	8.39402e+07	8.66427e+07	6.46438e+07	5.66905e+07	5.99244e+07	5.80064e+07	8.53708e+07	9.09897e+07	8.91706e+07	6.04883e+07
TRUE	High	[K].QILEGLEFNLTQIPEADIHK.[A]	1xHexNAc(5)Hex(4)Fuc(2)NeuAc(1) [N9]	1	1	2	P17475 [93-112]	P17475	Alpha-1-antiproteinase [OS=Rattus norvegicus]		0	4555.04	FALSE	94.4	124	136.6	118.6	137.9	69.4	108.9	118.1	31.8	151	34.7	164.9	66.4	84.9	80.4	150.9		142.5	107.3	77.3	10152160	1.41039e+07	2.45763e+07	3.22698e+07	3.43891e+07	2.10094e+07	3.55543e+07	3.4824e+07	3.67619e+07	3.08829e+07	3.19768e+07	2.83325e+07	3.4725e+07	3.74135e+07	3.59013e+07	1.80599e+07
TRUE	High	[K].MHQAFHVNATVTEEGTGSEFSGSGR.[I]	1xHexNAc(3)Hex(5)Fuc(1)NeuGc(1) [N8]; 1xHexNAc(3)Hex(6)NeuAc(1) [N8]	1	2	1314	Q03626 [314-338]	Q03626	Murinoglobulin-1 [OS=Rattus norvegicus]		0	4508.83	FALSE	146.2	99.9	101.8	96.2	110	115	131.3	106.3	192.6	96.5	108.2	105.8	41	69.1	83.7	82.3	99.4	64.6	70.8	79.3	3.8473e+07	52070879	9.58743e+07	6.76375e+07	6.5503e+07	5.41754e+07	6.67404e+07	6.28678e+07	7.19332e+07	6.7395e+07	5.2867e+07	6.30573e+07	7.20997e+07	7.17918e+07	8.16209e+07	7.53997e+07
TRUE	High	[K].YTGNASALFILPDQGK.[M]	1xHexNAc(5)Hex(4)Fuc(2) [N4]	1	1	18	P05545 [264-279]	P05545	Serine protease inhibitor A3K [OS=Rattus norvegicus]		0	3650.6	FALSE	98.2	157.5	71.4	124.5	65.4	38.7	39.9	19.4	118.3	50.3	47.1	55.9	82.4	101.3	74.5	137.8	115.7	246.4	180	175.2	1.13711e+07	9.06159e+06	2.52015e+07	3.76367e+07	2.9069e+07	3.98707e+07	1.70678e+07	1.66596e+07	1.81315e+07	3.10011e+07	2.8539e+07	2.97462e+07	1.5625e+07	1.55707e+07	2.28645e+07	7.07187e+06
TRUE	High	[K].QILEGLEFNLTQIPEADIHK.[A]	1xHexNAc(4)Hex(5)Fuc(2)NeuAc(1)Acetyl(1) [N9]	1	1	41	P17475 [93-112]	P17475	Alpha-1-antiproteinase [OS=Rattus norvegicus]		0	4556.02	FALSE	108.1	122.6	135.5	106.8	142.3	68.2	108	137.9	37.2	179.6	45.3	169.3	76.6	83.8		155.5		144.3	110.9	68.1	10152160	10446397	2.25653e+07	2.3743e+07	2.50667e+07	9.66016e+06	2.61332e+07	2.62465e+07	2.75663e+07	2.06774e+07	2.15298e+07	1.83724e+07	2.615e+07	2.98157e+07	2.75525e+07	1.32093e+07
TRUE	High	[K].MHQAFHVNATVTEEGTGSEFSGSGR.[I]	1xHexNAc(6)Hex(3) [N8]	1	1	5	Q03626 [314-338]	Q03626	Murinoglobulin-1 [OS=Rattus norvegicus]		0	4340.81	FALSE	146.2		109.3		77.5	247.6	210			271	126.3	104.1	80.4	140.2		131.9		130.8	107.9	116.8		798474	1.16271e+06				1.01388e+06	954915	1.27763e+06					718747		2.26474e+06
TRUE	High	[K].CFANTVNLSFPSAQSLPASDTHLTVK.[A]	1xCarbamidomethyl [C1]; 1xHexNAc(5)Hex(4)Fuc(2)NeuAc(1) [N7]	1	1	15	Q63041 [562-587]	Q63041	Alpha-1-macroglobulin [OS=Rattus norvegicus]		0	5052.21	FALSE	144.5	41.2	111.3	71.1	103.7	50.9	80	150.3	300.4	157.2	40	96.4	52.8	29.7	76.8	113	60.1	104.2	108.1	108.3	7.72633e+07	83412169	1.52319e+08	3.58513e+07	4.54341e+07	4.74499e+07	1.24727e+08	1.0862e+08	1.2271e+08	8.28874e+07	7.57638e+07	7.84507e+07	1.14347e+08	1.07522e+08	1.16981e+08	5.61027e+07
TRUE	High	[K].YTGNASALFILPDQGK.[M]	1xHexNAc(4)Hex(5)Fuc(1)NeuAc(2) [N4]	1	1	41	P05545 [264-279]	P05545	Serine protease inhibitor A3K [OS=Rattus norvegicus]		0	4045.71	FALSE	93.9	115.8	84.3	83	136.4	49.5	66.4	202.5	283	78.9	98.3	78.5	39	119.9	32.4	100.7	67	97.5	86.6	86.4	1.89884e+06	2779332	7.66179e+06	6.79919e+06	6.32288e+06	7.52073e+06	4.94749e+06	4.93259e+06	1.11672e+07	4.49506e+06	4.87478e+06	1.33384e+07	1.1033e+06	8.00802e+06	9.92516e+06	4.10004e+06
TRUE	High	[R].SQFTFTTDEHGLANILIDTTNFTFSFMGIR.[V]	1xHexNAc(4)Hex(5)NeuAc(1) [N21]; 1xHexNAc(4)Hex(4)Fuc(1)NeuGc(1) [N21]	1	2	102	Q63041 [392-421]	Q63041	Alpha-1-macroglobulin [OS=Rattus norvegicus]		0	5338.33	FALSE	50.1	175.2	124.1	96.6	131.8	162	264.7	53.9	79.8	37.8	138.4	190.2		50.2		134.7	144.1	4.5	46.3	115.6	2.57437e+06	2.5254e+06	702533	4.70241e+06	2.0126e+07	1.75134e+07	1.33183e+07	9.11162e+06	1.24011e+07	9.34763e+06	9.65473e+06	1.53444e+07	1.80223e+07	1.31683e+07	3.5739e+06	1.72086e+07
TRUE	High	[K].SLGEVNFTATAEALQSPELCGNK.[V]	1xCarbamidomethyl [C20]; 1xHexNAc(3)Hex(4)NeuAc(1)NeuGc(1)Acetyl(1) [N6]	1	1	9	Q63041 [878-900]	Q63041	Alpha-1-macroglobulin [OS=Rattus norvegicus]		0	4333.82	FALSE	178.7	152.5	83.7	143.9	83	125.5	215.3	71.8		143.8	86.2		56.2	116.3	73.7	148.9		113.1	104.5	103.1	1.09721e+06	1.35689e+06		2.10512e+06	4.17246e+06	2.014e+06	961633	1.38872e+06		1.06879e+06	1.98661e+06	3.36163e+06		1.1362e+06	1.15699e+06	1.42284e+06
TRUE	High	[R].KQILEGLEFNLTQIPEADIHK.[A]	1xHexNAc(4)Hex(5)NeuAc(1) [N10]	1	1	106	P17475 [92-112]	P17475	Alpha-1-antiproteinase [OS=Rattus norvegicus]		1	4349.99	FALSE	95.5	101.2	88.7	226.2	105.9	101.1	93.9	21.5		29.3	63	86.8	80.7	181.2	50.1	150.6	78.8	193.7	159.2	92.5	12472080	1.36274e+07	2.45398e+07	2.39085e+07	2.72476e+07	2.7349e+07	2.5753e+07	2.38706e+07	2.3354e+07	6.08948e+07	5.72629e+07	6.59499e+07	3.09014e+07	2.85038e+07	2.81908e+07	2.90234e+07
TRUE	High	[K].SLGNVNFSVSVEAQQSPELCGSQVATVPETGRK.[D]	1xCarbamidomethyl [C20]; 1xHexNAc(4)Hex(5)NeuAc(1) [N6]	1	1	19	Q03626 [877-909]	Q03626	Murinoglobulin-1 [OS=Rattus norvegicus]		1	5389.39	FALSE	127.9	188.7	99.2	101.3	56.3	125.8	73.6	47	176.6	76.1	99.1			72.3	199.5	160.6	108	90.4	94.7	102.9	821327	3446840	3.23539e+06	4.77529e+06			2.51102e+06	2.51034e+06	2.33826e+06	2.56264e+06	2.48801e+06	3.6882e+06	1.39567e+06		1.45634e+06	1.54489e+06
TRUE	High	[K].CFANTVNLSFPSAQSLPASDTHLTVK.[A]	1xCarbamidomethyl [C1]; 1xHexNAc(5)Hex(4)NeuAc(2)Acetyl(1) [N7]; 1xHexNAc(5)Hex(3)Fuc(1)NeuAc(1)NeuGc(1)Acetyl(1) [N7]	1	2	44	Q63041 [562-587]	Q63041	Alpha-1-macroglobulin [OS=Rattus norvegicus]		0	5093.2	FALSE	185.4		105.1	37.8	109.7	15.9	66.7	154.5	276.6	178.1	19.4	101.9	50.5	49.2	61.1	207.5	30.1	120.4	121.5	108.5	31076425	32404779	5.67731e+07				3.89869e+07	3.25488e+07	3.63377e+07	2.14476e+07		7.96822e+06	3.79044e+07	3.49416e+07	3.93166e+07	2.42375e+06
TRUE	High	[K].YTGNASALFILPDQGK.[M]	1xHexNAc(4)Hex(5)Fuc(2)NeuAc(2)Acetyl(2) [N4]	1	1	83	P05545 [264-279]	P05545	Serine protease inhibitor A3K [OS=Rattus norvegicus]		0	4275.78	FALSE	133.8	108.1	127.3	66.7	189.2	39.1	64.3	208.9	199.5	285.7		22.5	71.8	26.7	27.6	99		134	133.7	62.1		2.61114e+06		4.43666e+06	3.93909e+06		3.61706e+06	5.45767e+06	4.92428e+06	1.86533e+06	3.57174e+06		7.91103e+06	7.31827e+06	5.99593e+06
TRUE	High	[K].YTGNASALFILPDQGK.[M]	1xHexNAc(5)Hex(4)Fuc(2)NeuAc(1)Acetyl(1) [N4]	1	1	17	P05545 [264-279]	P05545	Serine protease inhibitor A3K [OS=Rattus norvegicus]		0	3983.7	FALSE	217.4	12.7	72.8	58.4	87	35.2	39.5	88.1	204.6	166	35	66	139.6	99		204.5	90.4	161.2	118.1	104.4	7.55059e+06	6.86362e+06	1.74898e+07	909127			9.791e+06	5.02997e+06	5.21665e+06	4.18664e+06	4.74069e+06	2.70394e+06	5.79958e+06	6.2295e+06	6.38656e+06	2.47872e+06
TRUE	High	[K].MHQAFHVNATVTEEGTGSEFSGSGR.[I]	1xHexNAc(3)Hex(6) [N8]	1	1	152	Q03626 [314-338]	Q03626	Murinoglobulin-1 [OS=Rattus norvegicus]		0	4217.73	FALSE	129.6	130.6	87.1	80	123	362.1	136.5	41.8	95.8	11.2	131.9	107.5	28.7	66.4	104.8	96.8	97.3	60.6	57.6	50.6	6717995	8149170	1.88632e+07	1.62834e+07	1.42181e+07	1.75466e+07	1.08607e+07	9.6368e+06	1.50757e+07	1.01527e+07	9.97355e+06	9.1515e+06	1.22232e+07	1.53307e+07	1.70936e+07	1.9145e+07
TRUE	High	[K].YTGNASALFILPDQGK.[M]	1xHexNAc(5)Hex(4)Fuc(1)NeuAc(2) [N4]	1	1	8	P05545 [264-279]	P05545	Serine protease inhibitor A3K [OS=Rattus norvegicus]		0	4086.73	FALSE								177.2	475	230.1					173.6	149.1		353.5	284.2	157.1
TRUE	High	[K].YTGNASALFILPDQGK.[M]	1xHexNAc(4)Hex(5)Fuc(2)NeuAc(2) [N4]	1	1	77	P05545 [264-279]	P05545	Serine protease inhibitor A3K [OS=Rattus norvegicus]		0	4191.76	FALSE	150.9		124.6	184.9	158.4		52.2	161.6	38.1	221.9		110.1	76.1	130.8	100.8			227.4	80.2	182		2.03072e+06					3.69648e+06	2.98837e+06		1.85107e+06	5.89619e+06	4.93475e+06	1.0573e+06	4.2279e+06	5.03252e+06
TRUE	High	[R].RPFGEVYELEIDTLETTCHALDPTPLANCSVR.[Q]	2xCarbamidomethyl [C18; C29]; 1xHexNAc(4)Hex(5)Fuc(1)NeuAc(2)Acetyl(1) [N28]	1	1	61	P24090 [72-103]	P24090	Alpha-2-HS-glycoprotein [OS=Rattus norvegicus]		0	6096.61	FALSE	194.2	95.8	120.4	100	134.2	91.3	127.7	80.4	5.3	7.8	49.1	169	41.7	75.6	107.6	103	76.5	141.9	134.2	144.4	4.4666e+07	4.68447e+07	9.699e+07	4.68462e+07	4.28973e+07	4.58099e+07	5.46554e+07	5.75791e+07	5.94076e+07	5.82101e+07	4.78437e+07	4.57136e+07	6.42031e+07	6.52746e+07	5.83284e+07	4.36704e+07
TRUE	High	[R].RPFGEVYELEIDTLETTCHALDPTPLANCSVR.[Q]	2xCarbamidomethyl [C18; C29]; 1xHexNAc(4)Hex(5)NeuAc(1)Acetyl(1) [N28]	1	1	52	P24090 [72-103]	P24090	Alpha-2-HS-glycoprotein [OS=Rattus norvegicus]		0	5659.46	FALSE	84.6	137.2	59.3	206.3	199.3		93.2					109.4	54	142.4	214.7	106.2		173.3	175.4	244.7			4.48272e+06		8.12545e+06	6.49611e+06	3.46189e+06		2.85377e+06	1.09266e+07	4.38328e+06	1.12231e+07	8.58256e+06	1.05543e+07	1.12263e+07
TRUE	High	[K].SLGEVNFTATAEALQSPELCGNK.[V]	1xCarbamidomethyl [C20]; 1xHexNAc(3)Hex(3)NeuGc(2) [N6]	1	1	5	Q63041 [878-900]	Q63041	Alpha-1-macroglobulin [OS=Rattus norvegicus]		0	4145.75	FALSE	117.3	142.6	82.7	158.1	90.9	108.1	89.9	85.4	219.8	128.6	99.7	78.9	6.1	83.4		106.5	80.1	106.1	107.5	108.3	7.84267e+06	8.32323e+06	1.74583e+07	2.00603e+07	2.05341e+07	1.58593e+07	1.16335e+07	9.06591e+06	1.54835e+07	2.53452e+07	2.22409e+07	1.29056e+07	1.27853e+07	1.32795e+07	1.24296e+07	1.5211e+07
TRUE	High	[K].QILEGLEFNLTQIPEADIHK.[A]	1xHexNAc(3)Hex(6)Fuc(1)NeuAc(1)Acetyl(1) [N9]	1	1	38	P17475 [93-112]	P17475	Alpha-1-antiproteinase [OS=Rattus norvegicus]		0	4368.94	FALSE	83.7	429.4	81.9	222.8	140	94.1	40.1			66	45.6	129.9	38.2	184.7	165.1		96.5	111.3	70.5		1.69233e+06			1.66732e+07	1.79053e+07	1.86015e+07			3.41471e+06	7.0215e+06	1.22894e+07		5.2341e+06	7.00232e+06	5.83739e+06	4.03826e+06
TRUE	High	[K].EALGHSIAQLNAENNHTFYFK.[I]	1xHexNAc(4)Hex(5)Fuc(1)NeuAc(1) [N15]	1	1	27	P08934 [280-300]	P08934	Kininogen-1 [OS=Rattus norvegicus]	P08934	0	4463.9	FALSE	151.2	230.7		115.2		143.3	85.4				226.4	88.9	72.9	214.9	135.1	102.6	158.6	27	123.5	124.4	2.14675e+06	894466	4.36124e+06	5.23471e+06	7.30676e+06	6.65434e+06				3.27951e+06	3.32198e+06	4.04877e+06				4.41309e+06
TRUE	High	[K].CFANTVNLSFPSAQSLPASDTHLTVK.[A]	1xCarbamidomethyl [C1]; 1xHexNAc(4)Hex(5)NeuAc(1)NeuGc(1)Acetyl(1) [N7]	1	1	51	Q63041 [562-587]	Q63041	Alpha-1-macroglobulin [OS=Rattus norvegicus]		0	5068.17	FALSE	134.4		73.3	61.5	81.6	126.3	84.3	159.9	257.5	172.4	116.9	51			58.2	236	85.8	100.1	86.9	114	4.18134e+06						9.11849e+06	2.42317e+06				3.94295e+06	5.23344e+06	5.87675e+06	2.99104e+06	8.1043e+06
TRUE	High	[K].YTGNASALFILPDQGK.[M]	1xHexNAc(4)Hex(5)Fuc(2)NeuAc(1)Acetyl(1) [N4]	1	1	33	P05545 [264-279]	P05545	Serine protease inhibitor A3K [OS=Rattus norvegicus]		0	3942.68	FALSE		32.4	253	295.1	225.8	7.4	106.2	187.4	105.6	4.3	122.5	13.2	4.6	133	137.3	51.2		5.7	25.1	290.3				466489	1.01285e+07		1.57744e+07	1.69858e+07	1.7016e+07	1.98135e+07	1.99215e+07	1.53054e+07	1.48639e+07	1.62399e+07	1.51605e+07
TRUE	High	[K].CFANTVNLSFPSAQSLPASDTHLTVK.[A]	1xCarbamidomethyl [C1]; 1xHexNAc(4)Hex(5)Fuc(2)NeuAc(1)Acetyl(1) [N7]	1	1	37	Q63041 [562-587]	Q63041	Alpha-1-macroglobulin [OS=Rattus norvegicus]		0	5053.19	FALSE	146.2	33.9	111.4	70	104.5	57.4	84.8	146.6	302.1	166.3	39	96.4	56.6	27.6	73.2	107.4	58.4	105.7	109.1	103.5	80415562	8.30189e+07	1.53622e+08	4.24102e+07	3.53026e+07	3.81176e+07	1.25427e+08	1.10422e+08	1.25717e+08	9.03108e+07	7.72338e+07	7.8785e+07	1.17614e+08	1.18862e+08	1.17035e+08	6.40803e+07
TRUE	High	[R].RPFGEVYELEIDTLETTCHALDPTPLANCSVR.[Q]	2xCarbamidomethyl [C18; C29]; 1xHexNAc(4)Hex(6)Fuc(2)NeuAc(1)Acetyl(1) [N28]	1	1	26	P24090 [72-103]	P24090	Alpha-2-HS-glycoprotein [OS=Rattus norvegicus]		0	6113.63	FALSE	232		84.3	88.1	62.6	123.2	183.3	141.4		33.7	123.9	217.2	29.6	144.2	54.7		142.1	103.8	97.8	138	5.43159e+06	3.43299e+06	9.21769e+06				5.65082e+06	3.34936e+06	2.84298e+06	5.80069e+06	2.11337e+06		2.48526e+06	2.45434e+06	9.44915e+06	4.74681e+06
TRUE	High	[K].SLGNVNFSVSVEAQQSPELCGSQVATVPETGRK.[D]	1xCarbamidomethyl [C20]; 1xHexNAc(3)Hex(6)NeuAc(2)Acetyl(1) [N6]; 1xHexNAc(3)Hex(5)Fuc(1)NeuAc(1)NeuGc(1)Acetyl(1) [N6]	1	2	49	Q03626 [877-909]	Q03626	Murinoglobulin-1 [OS=Rattus norvegicus]		1	5681.47	FALSE			3.2	154.5	2.8	7.9	4.9	249.6	383.3	381.8	3.3		159.6	77.5	40.9	130		79.3	103	218.4							78966.2	54871.3	63558.5	3.19834e+06	64730.7	3.042e+06	46733.7	55076.8	2.71076e+06	54313.4
TRUE	High	[K].YTGNASALFILPDQGK.[M]	1xHexNAc(4)Hex(5)NeuAc(3) [N4]	1	1	68	P05545 [264-279]	P05545	Serine protease inhibitor A3K [OS=Rattus norvegicus]		0	4190.74	FALSE	154.2	66.3	100.3	116.1	97.3	35.2	42.8	158.4	38.2	134.3	28	99.2	81	197.6	89.9	120.3	76.7	160.3	28.8	175.2	1.68526e+06	3.44814e+06	9.28598e+06	3.08312e+06	596234	2.94002e+06	3.96487e+06	7.57783e+06	4.44636e+06	2.05354e+06	6.71055e+06	5.14697e+06	1.55473e+06	4.3155e+06	9.25605e+06
TRUE	High	[K].MHQAFHVNATVTEEGTGSEFSGSGR.[I]	1xHexNAc(3)Hex(6)NeuAc(1)Acetyl(1) [N8]	1	1	83	Q03626 [314-338]	Q03626	Murinoglobulin-1 [OS=Rattus norvegicus]		0	4550.84	FALSE	121.9	95.7	82.2	70.3	110.4	136.1	143.8	101.3	213.8	105.7	128.2	67.2	55.3	78.6	71.6	72.2	142.1	62.8	75.7	64.9	9.40668e+06	1.12781e+07	2.4571e+07	1.75559e+07	1.57781e+07	1.76633e+07	1.46709e+07	1.5079e+07	1.9553e+07	1.63575e+07	1.28878e+07	9.66323e+06	2.27186e+07	2.02412e+07	1.98834e+07	2.62382e+07
TRUE	High	[K].YTGNASALFILPDQGK.[M]	1xHexNAc(5)Hex(6)Fuc(2) [N4]	1	1	9	P05545 [264-279]	P05545	Serine protease inhibitor A3K [OS=Rattus norvegicus]		0	3974.7	FALSE		450.4															538.3	388.5	324	298.7				2.74875e+06	3.30771e+06	2.77856e+06
TRUE	High	[R].RPFGEVYELEIDTLETTCHALDPTPLANCSVR.[Q]	2xCarbamidomethyl [C18; C29]; 1xHexNAc(4)Hex(5)NeuAc(2)Acetyl(2) [N28]	1	1	79	P24090 [72-103]	P24090	Alpha-2-HS-glycoprotein [OS=Rattus norvegicus]		0	5992.57	FALSE	201.3	29.5	138.2	59.7	174.6	35.8	172.3	122.4	5.2	6	31.9	209.7	24.8	52.7	130.7	118.2	56.4	167.1	116.4	147.3	10054562	1.63322e+07	2.72691e+07	5.39244e+06	3.99225e+06	2.36028e+06	1.86844e+07	1.8725e+07	2.28439e+07	8.08014e+06	9.72464e+06	7.99065e+06	2.29061e+07	2.36576e+07	2.63415e+07	4.85292e+06
TRUE	High	[K].TALAAFNAQNNGTYFK.[L]	1xHexNAc(4)Hex(5)NeuAc(2) [N11]; 1xHexNAc(4)Hex(4)Fuc(1)NeuAc(1)NeuGc(1) [N11]	1	2	178	P24090 [166-181]	P24090	Alpha-2-HS-glycoprotein [OS=Rattus norvegicus]		0	3935.62	FALSE	94.6	166.9	68.5	109.4	64.3	81	80.1	76.4	198.2	105.5	81.9	72.2	58.8	120.3	78.2	67.8	134.6	93.8	116.2	131.5	8.73005e+06	8.10654e+06	1.44919e+07	2.70107e+07	2.83428e+07	2.96982e+07	1.16271e+07	1.25586e+07	8.47388e+06	1.82062e+07	1.85745e+07	1.89337e+07	1.24089e+07	1.04679e+07	1.09136e+07	1.35803e+07
TRUE	High	[R].SQFTFTTDEHGLANILIDTTNFTFSFMGIR.[V]	1xHexNAc(3)Hex(6)NeuAc(1)Acetyl(1) [N21]	1	1	73	Q63041 [392-421]	Q63041	Alpha-1-macroglobulin [OS=Rattus norvegicus]		0	5339.31	FALSE	81.9	176.6	131.4	92.9	112.8	157.6	196.6	50.4	24.1	36.4	120.1	134.2		50.9		206	91.7	110.8	113.5	112.2	3785839	4.29007e+06	8.68854e+06	5.79994e+06	2.09387e+07	1.8346e+07	1.36555e+07	1.2594e+07	1.68083e+07	9.34763e+06	9.65473e+06	1.49796e+07	1.64592e+07	1.17203e+07	7.27457e+06	1.75492e+07
TRUE	High	[K].TALAAFNAQNNGTYFK.[L]	1xHexNAc(4)Hex(5)NeuAc(2)Acetyl(1) [N11]; 1xHexNAc(4)Hex(4)Fuc(1)NeuAc(1)NeuGc(1)Acetyl(1) [N11]	1	2	255	P24090 [166-181]	P24090	Alpha-2-HS-glycoprotein [OS=Rattus norvegicus]		0	3977.63	FALSE	105.2	66.2	61.4	71.7	52.3	61.2	57.6	94.6	192.3	109	83.9	91.9	55.9	240.9	205	53.2	90.2	92.8	105.4	109.2	5.1223e+06	9084502	1.50385e+07	1.89316e+07	9.45437e+06	8.23485e+06	1.01083e+07	8.77172e+06	7.50403e+06	9.9253e+06	1.02496e+07	1.24251e+07	2.12412e+07	3.64103e+06	7.46717e+06	8.73798e+06
TRUE	High	[K].ICLHLYHLNETVTVTASLISQR.[G]	1xCarbamidomethyl [C2]; 1xHexNAc(5)Hex(4)NeuAc(2) [N9]	1	1	35	Q03626 [47-68]	Q03626	Murinoglobulin-1 [OS=Rattus norvegicus]		0	4814.16	FALSE	263.8	142.5	32.1	39.4	2.2	211.7	247.1				307.5	191.9		19		343.8		178	2.1	19.1	2.97083e+06	5.57796e+06	1.36528e+07	5.1143e+06	7.5047e+06	5.97198e+06	1.34468e+06	92270.9	3.26631e+06	2.98563e+06	1.36178e+06	1.65204e+06	92094.9	87144.8	413493	4.99396e+06
TRUE	High	[K].YTGNASALFILPDQGK.[M]	1xHexNAc(5)Hex(4)NeuAc(1)NeuGc(1) [N4]	1	1	10	P05545 [264-279]	P05545	Serine protease inhibitor A3K [OS=Rattus norvegicus]		0	3956.67	FALSE		255.7									374.7					520.9	641	207.6							1.99733e+06	2.72418e+06
TRUE	High	[K].QILEGLEFNLTQIPEADIHK.[A]	1xHexNAc(4)Hex(5)Fuc(2)NeuAc(1) [N9]	1	1	22	P17475 [93-112]	P17475	Alpha-1-antiproteinase [OS=Rattus norvegicus]		0	4514.01	FALSE	74.6	227.3	157.9	174	128.3	74.3	96	98	7.1	141		129.1	64	112.3	69.7	123.2		117.4	119.9	86	6743463	9.8114e+06		5.01461e+07	4.73507e+07	5.39553e+07	3.27882e+07	3.75211e+07	3.48355e+07	3.8395e+07	4.10385e+07	3.6698e+07	2.83069e+07	2.59219e+07	3.06888e+07	3.17963e+06
TRUE	High	[R].KQILEGLEFNLTQIPEADIHK.[A]	1xHexNAc(3)Hex(6)Fuc(1)NeuAc(1)Acetyl(1) [N10]	1	1	14	P17475 [92-112]	P17475	Alpha-1-antiproteinase [OS=Rattus norvegicus]		1	4497.03	FALSE	93.6	81.3	99.1	205.6	106.6	92.5	102.2	25.7		30.4	60.2	80.3	80.3	169	113.9	133.2	104.9	184.2	147	90	4232811	3.85141e+06	7.99903e+06	6.95279e+06	7.3339e+06	6.79276e+06	7.67384e+06	8.84805e+06	8.47384e+06	1.7573e+07	1.40849e+07	2.3099e+07	9.54835e+06	8.9643e+06	9.11431e+06	7.49968e+06
TRUE	High	[K].EGNCSVQSGLTWQDCDFKDAEEAATGECTTTLGK.[K]	3xCarbamidomethyl [C4; C15; C28]; 1xHexNAc(4)Hex(5)Fuc(2)NeuAc(1)Acetyl(1) [N3]	1	1	19	P01048 [80-113]	P01048	T-kininogen 1 [OS=Rattus norvegicus]		1	6013.4	FALSE	34.1	31.5	85.2	177.6	164.8	22.1	56.2	101.7	358.1	230.8		31.1	98.1	192.8	164.8	42		58.3	69.3	81.5		1593519	2.26548e+06	2.87909e+06	2.11948e+06		6.67672e+06	5.52402e+06	8.87422e+06	1.36864e+07	1.39133e+07	1.65913e+07	1.34244e+07	9.61116e+06	1.29095e+07
TRUE	High	[K].YTGNASALFILPDQGK.[M]	1xHexNAc(4)Hex(5)Fuc(2) [N4]	1	1	5	P05545 [264-279]	P05545	Serine protease inhibitor A3K [OS=Rattus norvegicus]		0	3609.57	FALSE			196.3										354.2		570.1	226.2		308	201.2	143.9							1.85525e+06	2.13858e+06	2.79013e+06
TRUE	High	[R].RPFGEVYELEIDTLETTCHALDPTPLANCSVR.[Q]	2xCarbamidomethyl [C18; C29]; 1xHexNAc(5)Hex(4)NeuAc(2) [N28]; 1xHexNAc(5)Hex(3)Fuc(1)NeuAc(1)NeuGc(1) [N28]	1	2	34	P24090 [72-103]	P24090	Alpha-2-HS-glycoprotein [OS=Rattus norvegicus]		0	5949.57	FALSE	177.9	14.9	149.4	61.7	174.9	94.9	109.8	98.4			32	216.6	55.7	101.5	147	133.2	31.7	53.7	158	188.8	6.25917e+07	25358664	7.67707e+07	1.03262e+07	3.99459e+06		6.53144e+07	6.44699e+07	4.49858e+07	3.62278e+07	2.66101e+07	2.66173e+07	6.2629e+07	7.54968e+07	7.99499e+07	4.09654e+07
TRUE	High	[K].CFANTVNLSFPSAQSLPASDTHLTVK.[A]	1xCarbamidomethyl [C1]; 1xHexNAc(3)Hex(5)Fuc(1)NeuAc(2)Acetyl(2) [N7]; 1xAcetyl [N-Term]; 1xHexNAc(3)Hex(5)Fuc(1)NeuAc(2)Acetyl(1) [N7]	1	2	234	Q63041 [562-587]	Q63041	Alpha-1-macroglobulin [OS=Rattus norvegicus]		0	5037.16	FALSE	121.6	27.3	30.3	57.4	38.6	142.4	162.1	184	65.3	47.7	208.5	36	36.3	53.7	40.5	106.2	331.9	56	89.7	164.5	1.18809e+07	1.83085e+07	3.01075e+07	7.81158e+06	5.81788e+06	6.76367e+06	5.93063e+06	7.49415e+06	1.22401e+07	1.41997e+07	1.50892e+07	5.45319e+06	9.94352e+06	9.54955e+06	7.96963e+06	3.77939e+07
TRUE	High	[K].MHQAFHVNATVTEEGTGSEFSGSGR.[I]	1xHexNAc(3)Hex(5) [N8]	1	1	31	Q03626 [314-338]	Q03626	Murinoglobulin-1 [OS=Rattus norvegicus]		0	4055.68	FALSE	136.8	185.4	84	62.3	131.9	193.9	159.2	78.2	206.7	43.6	113.6	78.9	18.9	41.9	100.9	109.4	90.6	54.8	74.2	34.8	3033627	3.49191e+06	5.94503e+06	8.16223e+06	8.47568e+06	9.40241e+06	3.39481e+06	4.482e+06	3.83985e+06	3.14635e+06	2.77279e+06	2.84678e+06	5.85028e+06	6.0297e+06	6.25695e+06	8.29351e+06
TRUE	High	[R].KQILEGLEFNLTQIPEADIHK.[A]	1xHexNAc(4)Hex(5)NeuAc(1)Acetyl(1) [N10]	1	1	75	P17475 [92-112]	P17475	Alpha-1-antiproteinase [OS=Rattus norvegicus]		1	4392	FALSE	110		100.1	190.6	162.2	63.6	96.8	36.4		43.4	44.7	120.9	87.6	121.8	105.2	215	20.1	284.7	130.5	66.3	7.4961e+06	9292552	1.49136e+07				1.40594e+07	1.52365e+07	1.34459e+07	1.91555e+07	2.67819e+07	3.10812e+07	1.8219e+07	2.27898e+07	2.51842e+07	8.94124e+06
TRUE	High	[R].KQILEGLEFNLTQIPEADIHK.[A]	1xHexNAc(5)Hex(4)Fuc(1)NeuAc(1) [N10]	1	1	18	P17475 [92-112]	P17475	Alpha-1-antiproteinase [OS=Rattus norvegicus]		1	4537.07	FALSE	209.8		44.5	188	202.6							160.9	109.6	186.2	182	249.7		294.3	172.5		3.11409e+06		6.64229e+06					1.38413e+06		5.30363e+06	6.46179e+06		6.30746e+06	6.24582e+06	6.61483e+06
TRUE	High	[K].YTGNASALFILPDQGK.[M]	1xHexNAc(4)Hex(5)Fuc(3)NeuAc(1) [N4]	1	1	19	P05545 [264-279]	P05545	Serine protease inhibitor A3K [OS=Rattus norvegicus]		0	4046.73	FALSE	143.4	127.2	54.3	143.6	180.8		81.9	38.1	310.9	130.1	76.8	100.3	39.6	104.8		97.2	73.6	107.1	95.2	94.9	1.89884e+06	3.93326e+06	7.66179e+06	6.79919e+06	6.32288e+06	7.52073e+06	2.90185e+06	2.45308e+06	8.80589e+06	7.26737e+06	7.67137e+06	1.60899e+07	1.1033e+06	9.6633e+06	9.92516e+06
TRUE	High	[R].KQILEGLEFNLTQIPEADIHK.[A]	1xHexNAc(4)Hex(5)Fuc(3)NeuAc(1) [N10]	1	1	65	P17475 [92-112]	P17475	Alpha-1-antiproteinase [OS=Rattus norvegicus]		1	4788.16	FALSE	123.6	36.7	134.2	169.1	105.8	117.4	119.6	94.3	9	96.3	66.4	102.3	66.8	121.3	108.7	125.3	73.3	117.1	138.3	74.4	1.33765e+07	1.45296e+07	2.6187e+07	8.20108e+06	9.72273e+06	1.70115e+06	3.39456e+07	2.76491e+07	2.99663e+07	3.77543e+07	3.64803e+07	4.10339e+07	2.36148e+07	1.03616e+07	2.46339e+07	2.45609e+07
TRUE	High	[R].RPFGEVYELEIDTLETTCHALDPTPLANCSVR.[Q]	2xCarbamidomethyl [C18; C29]; 1xHexNAc(5)Hex(4)Fuc(2)NeuAc(1) [N28]	1	1	22	P24090 [72-103]	P24090	Alpha-2-HS-glycoprotein [OS=Rattus norvegicus]		0	5950.59	FALSE	179.5	47.8	152.4	97	172.2	99.6	103.3	86	6.8	3.6	22.6	202.7	52.3	95.5	110.1	144.8	39.4	56	164.5	164	4.16364e+07	2.86973e+07	8.23577e+07	2.92319e+07	2.19195e+07	1.66705e+07	7.23017e+07	6.99477e+07	5.25447e+07	4.45086e+07	4.11148e+07	4.74743e+07	6.86371e+07	8.11978e+07	7.90092e+07	4.57236e+07
TRUE	High	[K].CFANTVNLSFPSAQSLPASDTHLTVK.[A]	1xCarbamidomethyl [C1]; 1xHexNAc(5)Hex(4)Fuc(2) [N7]	1	1	2	Q63041 [562-587]	Q63041	Alpha-1-macroglobulin [OS=Rattus norvegicus]		0	4761.11	FALSE			134.8		145.3				345.6	163.9		122.4	96.5	135	159.6	219.1		143.9	144.7	189.1							6.14265e+06	5.21228e+06					5.74423e+06	6.09679e+06	7.79154e+06
TRUE	High	[R].KQILEGLEFNLTQIPEADIHK.[A]	1xHexNAc(4)Hex(5)NeuAc(2)Acetyl(1) [N10]; 1xHexNAc(4)Hex(4)Fuc(1)NeuAc(1)NeuGc(1)Acetyl(1) [N10]	1	2	149	P17475 [92-112]	P17475	Alpha-1-antiproteinase [OS=Rattus norvegicus]		1	4683.1	FALSE	114.1	21.2	151.3	146.1	128	98.5	136.1	106.5		87.7	48.4	103.8	48.9	100.9	230.2	137.6	53.1	126.6	108.1	53.1	2.21037e+07	20294443	3.97561e+07	7.46085e+06			5.43224e+07	5.33844e+07	4.66494e+07	5.1985e+07	4.98015e+07	5.15345e+07	4.51329e+07	4.75996e+07	4.18305e+07	3.47578e+07
TRUE	High	[K].AQEAGYTNATTTDQHGLAK.[F]	1xHexNAc(4)Hex(5)Fuc(1)NeuAc(1) [N8]	1	1	104	Q03626 [386-404]	Q03626	Murinoglobulin-1 [OS=Rattus norvegicus]		0	4036.67	FALSE	85.9	365.7	61.6	122.3	101.7	133.1	89.7	29.2	175	89	90.5	43.4	35	143	77.8	83.2	8.9	84	104.9	75.8	3.09811e+06	3.28568e+06	8.38632e+06	2.84727e+07	2.58162e+07	2.77312e+07	4.6724e+06	2.66445e+06	5.18419e+06	8.94483e+06	1.14407e+07	9.27772e+06	8.83856e+06	5.8061e+06	7.71608e+06	1.1517e+07
TRUE	High	[R].KQILEGLEFNLTQIPEADIHK.[A]	1xHexNAc(3)Hex(6)NeuAc(1)Acetyl(1) [N10]	1	1	30	P17475 [92-112]	P17475	Alpha-1-antiproteinase [OS=Rattus norvegicus]		1	4350.97	FALSE	125.7	115.4	192.6	220.4	111.7	95	127.1				71.2	79.9	67.9	161.3	117.9	158.4		72.1	180.2	103.2			3.82352e+06		3.28217e+06	3.75341e+06		5.85927e+06			6.7042e+06		3.40106e+06		3.39717e+06	2.10142e+06
TRUE	High	[R].KQILEGLEFNLTQIPEADIHKAFHHLLQTLNRPDSELQLNTGNGLFVNK.[N]	1xHexNAc(4)Hex(5)Fuc(3)NeuAc(1) [N10]	1	1	7	P17475 [92-140]	P17475	Alpha-1-antiproteinase [OS=Rattus norvegicus]		2	7945.81	FALSE	275.6	106.9	50.9	61.1	41.5	111.9	90.7		24.9	71.3	85.1	45.2	114.9		233.7	80.5		71.1	127	407.7	2.68358e+06				1.91826e+06	2.40251e+06		1.02178e+06		1.37797e+06		1.09151e+06	896218	774416
TRUE	High	[K].SLGEVNFTATAEALQSPELCGNK.[V]	1xCarbamidomethyl [C20]; 1xHexNAc(3)Hex(4)NeuGc(2) [N6]	1	1	4	Q63041 [878-900]	Q63041	Alpha-1-macroglobulin [OS=Rattus norvegicus]		0	4307.8	FALSE	86.7	111.4	91.8	126.8	76.5	87	95.8	78.2	183.6	136.4	63.9	70.4	45.2	104.1	93.1	136.7	73.4	117.9	108.6	112.4	8527456	10882343	2.23182e+07	2.77188e+07	2.70144e+07	2.8548e+07	2.07525e+07	2.34815e+07	2.2846e+07	3.15474e+07	3.17322e+07	2.61222e+07	1.94145e+07	1.90226e+07	1.8497e+07	2.1653e+07
TRUE	High	[R].RPFGEVYELEIDTLETTCHALDPTPLANCSVR.[Q]	2xCarbamidomethyl [C18; C29]; 1xHexNAc(4)Hex(6)Fuc(2)NeuAc(1) [N28]	1	1	19	P24090 [72-103]	P24090	Alpha-2-HS-glycoprotein [OS=Rattus norvegicus]		0	6071.62	FALSE	203.3		213.6	175	176.1	184.9	159.9	100.5						128.4	134.7			258.4		265.1			4.8834e+06				5.13135e+06	4.81306e+06	5.68699e+06	3.65651e+06	4.20427e+06	6.55316e+06	4.34657e+06		4.11789e+06	4.10542e+06
TRUE	High	[K].DSTMEEILEGLKFNLTEITEEEIHQGFGHLLQR.[L]	1xHexNAc(5)Hex(6)NeuAc(2)Acetyl(1) [N14]	1	1	3	P05544 [89-121]	P05544	Serine protease inhibitor A3L [OS=Rattus norvegicus]		1	6468.82	FALSE		280.9	218.3							21.8			79.7			272.1	380.2	311.4	251.7	183.9					2.32624e+06	1.30763e+07	4.25505e+06	4.31884e+06
TRUE	High	[K].YLNETQQLTEK.[I]	1xHexNAc(3)Hex(6)NeuAc(2)Acetyl(1) [N3]; 1xHexNAc(3)Hex(5)Fuc(1)NeuAc(1)NeuGc(1)Acetyl(1) [N3]	1	2	52	Q03626 [1002-1012]	Q03626	Murinoglobulin-1 [OS=Rattus norvegicus]		0	3572.44	FALSE	163.4		118.4	113.3	91.4	158.1				356.4	110.1	126.5	115.4	156.1	91.2		163.9	87.7		148.3	925740	3.06786e+06	1.93948e+06				1.4788e+06	1.33625e+06		1.52849e+06	1.01348e+06	1.34541e+06	1.00958e+06	1.08455e+06	1.21425e+06
TRUE	High	[R].RPFGEVYELEIDTLETTCHALDPTPLANCSVR.[Q]	2xCarbamidomethyl [C18; C29]; 1xHexNAc(4)Hex(5)Fuc(1)NeuGc(2) [N28]	1	1	15	P24090 [72-103]	P24090	Alpha-2-HS-glycoprotein [OS=Rattus norvegicus]		0	6086.59	FALSE	184					332	154				125.4					786.3	298.6	119.8			1537954	1.51123e+06
TRUE	High	[K].QILEGLEFNLTQIPEADIHK.[A]	1xHexNAc(4)Hex(5)NeuAc(2)Acetyl(2) [N9]	1	1	81	P17475 [93-112]	P17475	Alpha-1-antiproteinase [OS=Rattus norvegicus]		0	4597.01	FALSE	151.6	44.8	152.5	41.6	207.2	23.6	124.6	195.6	50.4	221.8	18	245.5	77.8	25.7	133.7	120.4		94.6	38.9	31.6	7.11766e+06	7.26956e+06	9.69322e+06	4.26123e+06	3.05765e+06	4.47757e+06	1.44996e+07	1.34509e+07	1.73691e+07	3.95951e+06	2.97629e+06	4.54172e+06	1.92497e+07	1.96973e+07	2.01088e+07	2.00963e+06
TRUE	High	[K].SLGNVNFSVSVEAQQSPELCGSQVATVPETGRK.[D]	1xCarbamidomethyl [C20]; 1xHexNAc(4)Hex(5)Fuc(2)NeuAc(1) [N6]	1	1	74	Q03626 [877-909]	Q03626	Murinoglobulin-1 [OS=Rattus norvegicus]		1	5681.51	FALSE			1.9	2	1.7	4.4	2.9	212.2	754.4	278.8	1.9		87.1	50.7	68.9	313.2	98	42	4.4	75.6							871899	54871.3	63558.5	71235.1	64730.7		46733.7	55076.8	1.21954e+06	54313.4
TRUE	High	[R].KQILEGLEFNLTQIPEADIHK.[A]	1xHexNAc(5)Hex(4)NeuAc(2) [N10]	1	1	145	P17475 [92-112]	P17475	Alpha-1-antiproteinase [OS=Rattus norvegicus]		1	4682.11	FALSE	138.4	12.8	153.4	138.2	142.5	90.5	133.3	131.9	8.9	110.8	52.2	122.6	64	95.3	97.5	104.6	67.5	152	113.4	70.2	6.22964e+07	59540420	1.12523e+08	1.92621e+07	1.0952e+07	1.05482e+07	1.31636e+08	1.30883e+08	1.24605e+08	1.20875e+08	1.14587e+08	1.17914e+08	1.22851e+08	1.21562e+08	1.15791e+08	7.41373e+07
TRUE	High	[R].KQILEGLEFNLTQIPEADIHK.[A]	1xHexNAc(4)Hex(5)Fuc(1) [N10]	1	1	19	P17475 [92-112]	P17475	Alpha-1-antiproteinase [OS=Rattus norvegicus]		1	4204.95	FALSE														917.7				1082.3
TRUE	High	[R].KQILEGLEFNLTQIPEADIHK.[A]	1xHexNAc(5)Hex(4)NeuAc(1) [N10]; 1xHexNAc(5)Hex(3)Fuc(1)NeuGc(1) [N10]	1	2	26	P17475 [92-112]	P17475	Alpha-1-antiproteinase [OS=Rattus norvegicus]		1	4391.02	FALSE	124.9		111.3	198.8	168.4		109.8	21.8		49.3		122.3	90.1	125.8	107.8	219.6	22.8	299.1	148.2	80	7.4961e+06	9292552	1.49136e+07				1.40594e+07	1.37812e+07	1.34459e+07	1.76464e+07	2.46131e+07	2.95904e+07	2.36771e+06	2.08483e+07	2.51842e+07
TRUE	High	[K].SLGEVNFTATAEALQSPELCGNK.[V]	1xCarbamidomethyl [C20]; 1xHexNAc(4)Hex(5) [N6]	1	1	74	Q63041 [878-900]	Q63041	Alpha-1-macroglobulin [OS=Rattus norvegicus]		0	4058.75	FALSE	100.5	248	51.8	148.8	59.3	59.5	121.4	10.4	107.9	48.1	77.2	115.6	53.1	194.2	161.9	115.4		186.3	30.6	109.9	3.72985e+06	2.93616e+06	7.61576e+06	1.81815e+07	1.87885e+07	1.88488e+07	2.60833e+06	5.56655e+06	3.92367e+06	1.47376e+07	1.11372e+07	1.1274e+07	2.68285e+06		7.52297e+06
TRUE	High	[R].ELVHQSNTSNIFFSPMSITTAFAMLSLGSK.[G]	1xHexNAc(4)Hex(5)NeuAc(1) [N7]; 1xHexNAc(4)Hex(4)Fuc(1)NeuGc(1) [N7]	1	2	9	P17475 [58-87]	P17475	Alpha-1-antiproteinase [OS=Rattus norvegicus]		0	5172.29	FALSE		449.2	197.6	331.6	190					38								377.5	251.4	164.8				8.24013e+06	1.17032e+07	8.37779e+06			3.68497e+06	5.29312e+06	6.68185e+06	6.18364e+06	3.39549e+06	4.00588e+06	3.5426e+06
TRUE	High	[R].KQILEGLEFNLTQIPEADIHK.[A]	1xHexNAc(3)Hex(6)NeuAc(2)Acetyl(2) [N10]	1	1	122	P17475 [92-112]	P17475	Alpha-1-antiproteinase [OS=Rattus norvegicus]		1	4684.08	FALSE	107.2	21.9	150.2	150.3	123.9	105.6	140.4	103.6	7.3	91.8	50.6	121.2	62.5	109.6	236.8	68.6	49.8	140.2	111.8	46.9	2.21037e+07	18706288	3.57781e+07	8.59187e+06	7.56169e+06	6.92786e+06	5.19507e+07	5.33844e+07	4.60012e+07	5.1985e+07	5.28147e+07	5.07734e+07	4.28595e+07	4.86795e+07	3.90618e+07	3.37709e+07
TRUE	High	[K].SLGEVNFTATAEALQSPELCGNK.[V]	1xCarbamidomethyl [C20]; 1xHexNAc(4)Hex(4) [N6]	1	1	56	Q63041 [878-900]	Q63041	Alpha-1-macroglobulin [OS=Rattus norvegicus]		0	3896.7	FALSE		322	146.9						509.3				110.9		268.9			266.6	375.3							3.70042e+06		1.68868e+06
TRUE	High	[K].CFANTVNLSFPSAQSLPASDTHLTVK.[A]	1xCarbamidomethyl [C1]; 1xHexNAc(5)Hex(4)Fuc(2)NeuAc(1)Acetyl(1) [N7]	1	1	10	Q63041 [562-587]	Q63041	Alpha-1-macroglobulin [OS=Rattus norvegicus]		0	5094.22	FALSE	185.2	11.3	105	23	109.5	34	81	154.3	271.9	173.5	25.7	101.8	50.4	50	61	158.5	50.2	120.3	117.3	115.8	31076425	32404779	5.67731e+07	4.89447e+06	3.74017e+06	3.9087e+06	4.05992e+07	3.25488e+07	3.63377e+07	2.14476e+07	5.89821e+06	7.96822e+06	3.79044e+07	3.49416e+07	3.93166e+07	8.73416e+06
TRUE	High	[K].TALAAFNAQNNGTYFK.[L]	1xHexNAc(4)Hex(5)NeuAc(1) [N11]; 1xHexNAc(4)Hex(4)Fuc(1)NeuGc(1) [N11]	1	2	80	P24090 [166-181]	P24090	Alpha-2-HS-glycoprotein [OS=Rattus norvegicus]		0	3644.53	FALSE	73.8	317.3	54.9	122.3	69.4	73	54	20.4	118.3	47.3	80.9	70.1	59.2	152.2	78.5	116	113.1	118.9	128.7	131.4	3.22635e+06	3.89547e+06		3.12459e+07	2.45555e+07	3.08084e+07	5.35239e+06	4.84209e+06	5.3324e+06	1.18766e+07	1.18612e+07	1.30149e+07	7.31594e+06	6.04092e+06	6.74239e+06	7.36018e+06
TRUE	High	[K].TALAAFNAQNNGTYFK.[L]	1xHexNAc(4)Hex(5)Fuc(1)NeuAc(2)Acetyl(1) [N11]	1	1	133	P24090 [166-181]	P24090	Alpha-2-HS-glycoprotein [OS=Rattus norvegicus]		0	4123.69	FALSE	122.2	95.7	81.4	81.6	80.3	76.2	80	100.2	235.4	129.9	73	92.1	61.7	92.8	70.9	103.1	113.1	106.2	101.8	102.6	1.99742e+07	2.23304e+07	3.80069e+07	3.04326e+07	3.2925e+07	3.22412e+07	2.81358e+07	2.74279e+07	2.39976e+07	2.7501e+07	2.69504e+07	3.29361e+07	3.4495e+07	2.70532e+07	2.58909e+07	2.56678e+07
TRUE	High	[K].AQEAGYTNATTTDQHGLAK.[F]	1xHexNAc(4)Hex(5)Fuc(1)NeuAc(2)Acetyl(1) [N8]	1	1	179	Q03626 [386-404]	Q03626	Murinoglobulin-1 [OS=Rattus norvegicus]		0	4369.77	FALSE	177.8	105.5	91.3	72.8	100.8	100.7	110.5	125.8	285.4	138.5	81.4	106.7	44.3	45.7	65.3	89.8	34.8	54.7	89.1	79.1	2.00108e+07	2.20553e+07	3.35842e+07	2.44891e+07	2.29214e+07	2.51617e+07	2.05416e+07	2.11869e+07	2.31312e+07	1.80597e+07	1.57603e+07	1.69031e+07	2.50119e+07	2.31202e+07	2.34134e+07	2.33902e+07
TRUE	High	[K].YTGNASALFILPDQGK.[M]	1xHexNAc(3)Hex(5)NeuAc(1)NeuGc(1)Acetyl(1) [N4]	1	1	3	P05545 [264-279]	P05545	Serine protease inhibitor A3K [OS=Rattus norvegicus]		0	3754.57	FALSE		348.4		186.7	104.8								91.4	198.5		278.3		270.4	258.8	262.7				1.06106e+07	1.03932e+07	1.04586e+07				5.0116e+06	6.26628e+06			2.94401e+06	3.36159e+06
TRUE	High	[K].QILEGLEFNLTQIPEADIHK.[A]	1xHexNAc(5)Hex(4)NeuAc(2)Acetyl(1) [N9]	1	1	52	P17475 [93-112]	P17475	Alpha-1-antiproteinase [OS=Rattus norvegicus]		0	4596.03	FALSE	162.3	49.2	161	14.9	183	127.7	133.5	174.6	53.9	205.2		231	54.5	43.7	85.7	129		101.3	51.7	37.8	7.11766e+06	7.26956e+06	9.69322e+06	4.26123e+06		4.47757e+06	1.44996e+07	1.34509e+07	1.42989e+07			1.32622e+06	1.57177e+07	1.68275e+07	1.62475e+07
TRUE	High	[K].SLGEVNFTATAEALQSPELCGNK.[V]	1xCarbamidomethyl [C20]; 1xHexNAc(5)Hex(3)NeuAc(1) [N6]	1	1	31	Q63041 [878-900]	Q63041	Alpha-1-macroglobulin [OS=Rattus norvegicus]		0	4228.82	FALSE	71.3	59	105.5	98.6	109.5	62.1	81.7	140.3	305.2	190	53.8	96.2	49.2	61.4	106	140		109.5	84.1	76.5	2.49973e+06	3696104	1.28332e+07	8.86274e+06	5.64157e+06	6.0703e+06	1.03017e+07	1.08484e+07	1.22374e+07	1.16185e+07	9.71851e+06	1.01413e+07	1.03868e+07	1.12652e+07	1.19395e+07	4.44179e+06
TRUE	High	[K].MHQAFHVNATVTEEGTGSEFSGSGR.[I]	1xHexNAc(3)Hex(6)NeuGc(1) [N8]; 1xOxidation [M1]; 1xHexNAc(3)Hex(6)NeuAc(1) [N8]	1	2	37	Q03626 [314-338]	Q03626	Murinoglobulin-1 [OS=Rattus norvegicus]		0	4524.82	FALSE	222.5	393.9	241.1	76.7	75	116.3	81.6	56.1	117.6	77.3	76.6	180.1			99.7			80.4	64.8	40.2	1157763	5.88923e+06	4.01575e+06	7.10988e+06	7.54201e+06	1.75968e+06	4.6562e+06	922525	4.35106e+06	1.38349e+06			1.72745e+06		1.0607e+06	2.09914e+06
TRUE	High	[K].AQEAGYTNATTTDQHGLAK.[F]	1xHexNAc(4)Hex(5)NeuAc(1)Acetyl(1) [N8]	1	1	232	Q03626 [386-404]	Q03626	Murinoglobulin-1 [OS=Rattus norvegicus]		0	3932.62	FALSE	154.6	197.4	65.8	94.3	118	109.8	85.9	52.4	254.4	104.3	83.5	82.1	70.2	67	89.5	97.7	22.6	68.6	117.1	64.8	29118121	3.48447e+07	7.46171e+07	6.54683e+07	9.28868e+07	8.82483e+07	3.05736e+07	2.94271e+07	2.78099e+07	5.06673e+07	3.27084e+07	4.21431e+07	5.12275e+07	5.39465e+07	5.27609e+07	5.26132e+07
TRUE	High	[R].KQILEGLEFNLTQIPEADIHK.[A]	1xHexNAc(4)Hex(5)NeuAc(2) [N10]; 1xHexNAc(4)Hex(4)Fuc(1)NeuAc(1)NeuGc(1) [N10]	1	2	162	P17475 [92-112]	P17475	Alpha-1-antiproteinase [OS=Rattus norvegicus]		1	4641.09	FALSE	106.8	46.4	143.7	185.5	117.8	106.3	120.9	97.2	13.5	94.3	53.2	94	64.1	129.1	101.4	115.1	65.6	128.7	142.9	73.6	3.312e+07	33151071	4.99687e+07	2.48168e+07	2.8553e+07	3.0345e+07	8.83902e+07	9.0039e+07	8.451e+07	1.14155e+08	1.095e+08	1.21882e+08	7.63301e+07	7.24578e+07	7.17144e+07	6.53983e+07
TRUE	High	[R].RPFGEVYELEIDTLETTCHALDPTPLANCSVR.[Q]	2xCarbamidomethyl [C18; C29]; 1xHexNAc(4)Hex(5)Fuc(1)NeuAc(3)Acetyl(2) [N28]	1	1	12	P24090 [72-103]	P24090	Alpha-2-HS-glycoprotein [OS=Rattus norvegicus]		0	6429.72	FALSE	172.9		101.9					118.5			177				205.5	126.5	251.7	167.3	242.9	436		846253						989300
TRUE	High	[K].YLNETQQLTEK.[I]	1xHexNAc(4)Hex(4)Fuc(1)NeuAc(1)NeuGc(1) [N3]; 1xHexNAc(4)Hex(5)NeuAc(2) [N3]	1	2	529	Q03626 [1002-1012]	Q03626	Murinoglobulin-1 [OS=Rattus norvegicus]		0	3571.46	FALSE	109	117.9	72.6	72.3	64.4	123.6	113.8	105.8	331.1	168.4	60.5	68.6	45.8	80.8	66.2	71.8	97	74.8	78.2	77.4	7.84273e+07	7.68317e+07	1.4266e+08	1.64878e+08	1.5926e+08	1.73904e+08	1.02657e+08	9.45298e+07	1.01482e+08	9.94899e+07	1.01123e+08	1.04105e+08	9.55556e+07	8.69193e+07	9.00617e+07	1.7716e+08
TRUE	High	[R].KQILEGLEFNLTQIPEADIHK.[A]	1xHexNAc(4)Hex(5)NeuAc(2)Acetyl(2) [N10]	1	1	245	P17475 [92-112]	P17475	Alpha-1-antiproteinase [OS=Rattus norvegicus]		1	4725.11	FALSE	150.2	6.6	141	89.7	163.7	59.2	130.9	151.3	13	132	46.1	132.8	68.9	67.8	123.6	164.2	27.1	168.8	100.6	62.5	2.44517e+07	2.95527e+07	4.94507e+07		2.16247e+06	2.28864e+06	5.02991e+07	4.62594e+07	4.73436e+07	2.5611e+07	3.01091e+07	3.51939e+07	5.7159e+07	5.49563e+07	5.31581e+07	1.97247e+07
TRUE	High	[K].AQEAGYTNATTTDQHGLAK.[F]	1xHexNAc(4)Hex(5)NeuAc(2) [N8]	1	1	354	Q03626 [386-404]	Q03626	Murinoglobulin-1 [OS=Rattus norvegicus]		0	4181.7	FALSE	104.4	177.8	83.2	92	78.6	122.5	109.6	109.1	310.2	145	65.5	81.8	45.8	81.5	78.5	59.8	42.6	55.1	80.2	76.9	7.85172e+07	7.04632e+07	1.36119e+08	2.34695e+08	2.46067e+08	2.37931e+08	1.14874e+08	1.09313e+08	1.11361e+08	1.17509e+08	1.29077e+08	1.23152e+08	1.05232e+08	1.04275e+08	1.06014e+08	1.63945e+08
TRUE	High	[R].PVNETFPVVYIENPK.[R]	1xHexNAc(4)Hex(5)NeuAc(1) [N3]	1	1	48	Q63041 [155-169]	Q63041	Alpha-1-macroglobulin [OS=Rattus norvegicus]		0	3659.59	FALSE	64.2	801.7	117.9	110.2	111.9	53.5	49.6	48.5				280.7	70.8	78.1	32.2	35.2		83.6	61.9		1.52607e+06	1.57756e+06	4.27092e+06	3.93017e+07	3.86364e+07	4.46103e+07	6.68198e+06	5.36811e+06	5.78018e+06	5.40317e+06	5.5899e+06	5.35766e+06	5.48403e+06	8.04635e+06	3.93887e+06
TRUE	High	[K].CFANTVNLSFPSAQSLPASDTHLTVK.[A]	1xCarbamidomethyl [C1]; 1xHexNAc(5)Hex(3)Fuc(1)NeuAc(2) [N7]	1	1	17	Q63041 [562-587]	Q63041	Alpha-1-macroglobulin [OS=Rattus norvegicus]		0	5035.19	FALSE	215.7	95	78	15.2	142.5	36.5	52.1	107.1	367.4	236.3	18.5	70.3	83.9	67.9	70.6	92.3	65.8	56.8	68.7	59.5	8.26573e+06	8.257e+06	1.07177e+07	8.68927e+06	5.9858e+06		8.94377e+06	5.92086e+06	4.2002e+06	956614	2.95832e+06	1.15077e+06	1.29313e+07	1.08196e+07	7.14266e+06	2.7687e+06
TRUE	High	[R].KQILEGLEFNLTQIPEADIHK.[A]	1xHexNAc(5)Hex(4)Fuc(1)NeuAc(2) [N10]	1	1	96	P17475 [92-112]	P17475	Alpha-1-antiproteinase [OS=Rattus norvegicus]		1	4828.17	FALSE	174.4		177.5	110.3	159.5	81.8	113.2	162.8		153		143.2	71.6	76	115.1	161.1		132.4	103.3	64.7	21105444	17576106	3.98528e+07				4.05621e+07	4.50061e+07	3.15046e+07	2.52418e+07	2.30791e+07	2.52181e+07	3.59934e+07	3.64606e+07	4.02578e+07	1.70185e+07
TRUE	High	[R].KQILEGLEFNLTQIPEADIHK.[A]	1xHexNAc(4)Hex(5)Fuc(1)NeuAc(1)Acetyl(1) [N10]	1	1	26	P17475 [92-112]	P17475	Alpha-1-antiproteinase [OS=Rattus norvegicus]		1	4538.06	FALSE	162.5		103.9	160.8	159.6	77.1	90.1	39.1		49.5	53.4	123.2	80.3	146.7	143.4	194.3		231.9	117.9	66.2	3.11409e+06	3226380	6.64229e+06				4.1043e+06	4.51156e+06	3.88149e+06	5.30363e+06	6.46179e+06	6.35474e+06	6.30746e+06	6.24582e+06	6.61483e+06	3.0036e+06
TRUE	High	[K].KEDSCQLNYSEGPCLGMQQK.[Y]	2xCarbamidomethyl [C5; C14]; 1xHexNAc(4)Hex(5)NeuAc(2)Acetyl(1) [N8]	1	1	20	Q64240 [226-245]	Q64240	Protein AMBP [OS=Rattus norvegicus]	Q64240	1	4618.81	FALSE	71.4	52.2	345.6	84.1	118	43	91.6	91	231.1	127.2	33.8	120.7	64.1	23.8	32.2	156.8	72.4	84.7	70.8	85.4	2.06891e+06	1.84437e+06	3.91902e+06	2.86787e+06	2.60271e+06	2.17306e+07	1.89812e+07	2.15028e+07	4.19581e+06	3.0659e+07	4.62135e+06	3.73855e+06	6.64978e+06	5.42387e+06	6.48186e+06	2.04605e+06
TRUE	High	[R].RPFGEVYELEIDTLETTCHALDPTPLANCSVR.[Q]	2xCarbamidomethyl [C18; C29]; 1xHexNAc(4)Hex(5) [N28]	1	1	6	P24090 [72-103]	P24090	Alpha-2-HS-glycoprotein [OS=Rattus norvegicus]		0	5326.35	FALSE	54.8	325.4	201.4	21.7	27.4	273.3	390.1				153.4	242.2			133.5	43.1		48.3	40	45.3		1.56724e+06	3.7813e+06		2.03465e+07		1.01826e+07	1.25976e+07	1.45404e+07			1.35429e+06	1.71175e+06	1.35003e+06	5.52573e+06	1.63646e+07
TRUE	High	[K].YTGNASALFILPDQGK.[M]	1xHexNAc(5)Hex(5)Fuc(1)NeuAc(1)NeuGc(1) [N4]; 1xHexNAc(5)Hex(6)NeuAc(2) [N4]	1	2	6	P05545 [264-279]	P05545	Serine protease inhibitor A3K [OS=Rattus norvegicus]		0	4264.78	FALSE		288.8			85.7			76	156.4					178.6	187.6	292.4		267.6	208.9	258.1				4.60515e+06	3.8999e+06	3.17758e+06							1.41185e+06	1.15749e+06	1.0818e+06
TRUE	High	[K].GQPIPNKNLTVQVNSVR.[S]	1xHexNAc(4)Hex(5)NeuAc(1) [N8]; 1xHexNAc(4)Hex(4)Fuc(1)NeuGc(1) [N8]	1	2	364	Q63041 [375-391]	Q63041	Alpha-1-macroglobulin [OS=Rattus norvegicus]		1	3777.72	FALSE	122.4		41.5	76.7	38.3	105.2	67.9	63.8	297.5	115	136.1	12.5	64.1	130.5	102.5	86.4	135.9	64.6	155.6	183.3	66512126	69343758	1.27498e+08				4.99153e+07	4.25034e+07	4.6532e+07	8.59931e+07	8.10895e+07	9.07199e+07	4.29708e+07	3.97458e+07	4.37331e+07	1.23129e+08
TRUE	High	[K].AQEAGYTNATTTDQHGLAK.[F]	1xHexNAc(3)Hex(6)Fuc(1)NeuAc(1)Acetyl(1) [N8]	1	1	20	Q03626 [386-404]	Q03626	Murinoglobulin-1 [OS=Rattus norvegicus]		0	4037.65	FALSE	101.9	264.3	63.1	98.4	95.9	160.9	108.4	49.5	246.7	82.9	60.7	24.8	39.2	172.9	95.3	56	16.1	59.1	115.7	88.2	3.09811e+06	2007261	8.38632e+06	2.84727e+07	1.58693e+07	1.65778e+07	4.74187e+06	2.34672e+06	3.96042e+06	5.75476e+06	1.14407e+07	6.17371e+06	4.69297e+06		7.71608e+06	1.1517e+07
TRUE	High	[K].YTGNASALFILPDQGK.[M]	1xHexNAc(4)Hex(6)Fuc(1) [N4]	1	1	14	P05545 [264-279]	P05545	Serine protease inhibitor A3K [OS=Rattus norvegicus]		0	3625.57	FALSE		335.3		357.4												289.3		374.2	290.1	353.7				2.63997e+06	3.36274e+06	2.08017e+06				3.30758e+06		2.39463e+06
TRUE	High	[R].SQFTFTTDEHGLANILIDTTNFTFSFMGIR.[V]	1xHexNAc(4)Hex(5)Fuc(2) [N21]	1	1	42	Q63041 [392-421]	Q63041	Alpha-1-macroglobulin [OS=Rattus norvegicus]		0	5339.35	FALSE	2.2	168.1	161.1	148.3	152.8	177.4	299.9	74.4	8.4		139.4	189.9		5.2		322.1		5.1	15.5	130.3		213415	46338.3	4.70241e+06	1.54005e+07	1.09431e+07	1.04875e+07	6.32672e+06	1.61376e+07	9.34763e+06	9.65473e+06	1.17515e+07	1.2929e+07	9.9499e+06	7.27457e+06	1.15515e+07
TRUE	High	[R].PVNETFPVVYIENPK.[R]	1xHexNAc(4)Hex(5)NeuAc(2) [N3]; 1xHexNAc(4)Hex(4)Fuc(1)NeuAc(1)NeuGc(1) [N3]	1	2	72	Q63041 [155-169]	Q63041	Alpha-1-macroglobulin [OS=Rattus norvegicus]		0	3950.68	FALSE	169	299	82.7	47.1	65.2			11.3	45.1	27.6		205.6		26.6	45.9	148.7		263	269.4	293.8		7.82967e+06	1.53224e+07	2.79859e+07	2.60011e+07	2.72957e+07	7.54803e+06	6.38658e+06	7.62799e+06	4.29752e+06	3.76139e+06	4.37728e+06	4.92629e+06	5.95281e+06	6.11733e+06
TRUE	High	[K].AQEAGYTNATTTDQHGLAK.[F]	1xHexNAc(4)Hex(5)NeuAc(3) [N8]	1	1	181	Q03626 [386-404]	Q03626	Murinoglobulin-1 [OS=Rattus norvegicus]		0	4472.8	FALSE	92.1	187.6	92.9	105.9	74.7	105.8	91.1	82.1	219.8	142.5	75.7	69.1	53.6	118.6	72	44.1	101.5	52.5	110.4	108.1	7289556	6.45443e+06	1.21991e+07	2.5806e+07	2.60832e+07	2.62e+07	1.31123e+07	1.29079e+07	1.28282e+07	1.37501e+07	1.48521e+07	1.47163e+07	1.03859e+07	1.11838e+07	1.02497e+07	1.47045e+07
TRUE	High	[K].CFANTVNLSFPSAQSLPASDTHLTVK.[A]	1xCarbamidomethyl [C1]; 1xHexNAc(4)Hex(6)Fuc(1)NeuAc(1)Acetyl(1) [N7]	1	1	19	Q63041 [562-587]	Q63041	Alpha-1-macroglobulin [OS=Rattus norvegicus]		0	5069.19	FALSE	107.3		110.9	65.3	87.9	93.9	90.9	153.7	214	143.7	30.6	126.1	38.9	44.1	76.6	227.2	51.3	80.7	101	155.8	4.18134e+06	3.22132e+06	4.30148e+06				9.25641e+06	6.59894e+06	4.72399e+06	3.8832e+06	3.13291e+06	3.94295e+06	5.23344e+06	4.8846e+06	7.19365e+06	3.74588e+06
TRUE	High	[K].AQEAGYTNATTTDQHGLAK.[F]	1xHexNAc(3)Hex(6)Fuc(1)NeuAc(2)Acetyl(2) [N8]	1	1	73	Q03626 [386-404]	Q03626	Murinoglobulin-1 [OS=Rattus norvegicus]		0	4370.76	FALSE	179.8	109.1	101.2	69	104.4	91.2	105.1	127.7	289.3	135.3	74.3	113.4	45.8	46.4	66.4	90.3	35	55.6	80.4	80.4	2.00108e+07	2.07233e+07	3.5674e+07	2.44891e+07	2.49242e+07	2.57447e+07	2.05416e+07	2.39991e+07	2.31312e+07	1.53057e+07	1.57603e+07	1.69031e+07	2.50119e+07	2.31202e+07	2.38589e+07	2.08438e+07
TRUE	High	[R].PVNETFPVVYIENPK.[R]	1xHexNAc(4)Hex(5)NeuAc(2)Acetyl(1) [N3]; 1xHexNAc(4)Hex(4)Fuc(1)NeuAc(1)NeuGc(1)Acetyl(1) [N3]	1	2	22	Q63041 [155-169]	Q63041	Alpha-1-macroglobulin [OS=Rattus norvegicus]		0	3992.69	FALSE		256.5	356.2		331.5							913.6						142.2						6.83173e+06	2.09498e+06	3.84033e+06	5.33383e+06	5.72727e+06	3.38127e+06				4.96411e+06	4.6051e+06	5.12426e+06
TRUE	High	[K].QILEGLEFNLTQIPEADIHK.[A]	1xHexNAc(4)Hex(5)Fuc(1)NeuAc(2)Acetyl(1) [N9]	1	1	46	P17475 [93-112]	P17475	Alpha-1-antiproteinase [OS=Rattus norvegicus]		0	4701.06	FALSE	118.5	68.4	152.1	142.6	154.7	74.9	103.6	133.3	32.5	172.1	48.7	168.4	71.9	86.2	31.4	144.3		135.8	93.1	67.6	5784897	5465471	1.14914e+07	1.36103e+07	5.38397e+06	6.63508e+06	1.47514e+07	1.30549e+07	1.60091e+07	1.38303e+07	1.53103e+07	1.1094e+07	1.50032e+07	1.56133e+07	1.47937e+07	7.26183e+06
TRUE	High	[K].AQEAGYTNATTTDQHGLAK.[F]	1xHexNAc(4)Hex(5)Fuc(1)NeuAc(2) [N8]	1	1	105	Q03626 [386-404]	Q03626	Murinoglobulin-1 [OS=Rattus norvegicus]		0	4327.76	FALSE	123.4	175.5	80.5	92	71.2	132.8	109.9	104.8	292.5	152.8	87.5	76.4	46.1	77.4	71.3	51.9	27.6	55.4	88.3	82.7	1.2156e+07	1.02611e+07	2.03543e+07	2.89471e+07	3.61785e+07	2.6542e+07	1.30626e+07	1.37168e+07	1.32785e+07	1.44011e+07	1.58399e+07	1.5167e+07	1.22502e+07	1.05159e+07	1.17464e+07	2.18939e+07
TRUE	High	[K].ICLHLYHLNETVTVTASLISQR.[G]	1xCarbamidomethyl [C2]; 1xHexNAc(4)Hex(5)NeuAc(2)Acetyl(1) [N9]	1	1	31	Q03626 [47-68]	Q03626	Murinoglobulin-1 [OS=Rattus norvegicus]		0	4815.14	FALSE	192.4	146.3	74.3	91.5	58.6	185.6	152.6	27.9		19.1	173.9	145.3		47.6	40.2	285.8	111.8	128.7	52.5	66	4.68558e+06	9.08128e+06	1.99191e+07	1.36938e+07	1.47875e+07	1.24177e+07	7.91477e+06	5.38355e+06	6.9579e+06	8.56416e+06	6.03891e+06	8.84163e+06	5.75364e+06	4.36392e+06	5.48856e+06	1.73685e+07
TRUE	High	[R].SQFTFTTDEHGLANILIDTTNFTFSFMGIR.[V]	1xHexNAc(4)Hex(6)Fuc(1)NeuAc(1) [N21]	1	1	7	Q63041 [392-421]	Q63041	Alpha-1-macroglobulin [OS=Rattus norvegicus]		0	5646.44	FALSE			316.8		318.4			283.2	346.3	297.4								437.9											1.22016e+06					1.8028e+06	834117
TRUE	High	[K].CFANTVNLSFPSAQSLPASDTHLTVK.[A]	1xCarbamidomethyl [C1]; 1xHexNAc(4)Hex(5)NeuGc(2) [N7]	1	1	25	Q63041 [562-587]	Q63041	Alpha-1-macroglobulin [OS=Rattus norvegicus]		0	5042.15	FALSE	65.6		162.6	156.6	40.1	136.8	235.9	70.7	90.1	82.1			43.9	70	77.5	267	92.3	256.2	152.7		1069379		1.60888e+06					4.67104e+06		4.34517e+06		4.66024e+06	1.11828e+06		1.18977e+06	3.93114e+06
TRUE	High	[K].EGNCSVQSGLTWQDCDFK.[D]	2xCarbamidomethyl [C4; C15]; 1xHexNAc(4)Hex(5)NeuAc(1) [N3]	1	1	28	P01048 [80-97]	P01048	T-kininogen 1 [OS=Rattus norvegicus]		0	4044.56	FALSE		818.3	75.1	240.1	158.2	29.2	25.3	57.6		61.5		90	63.5	122.7	59.8		94.8	77.4		26.5				3.02117e+07	3.58847e+07	4.02448e+07	3.29491e+06	3.16276e+06	3.65873e+06	1.05289e+07	1.09131e+07	8.06942e+06	6.32755e+06	6.93589e+06	9.54883e+06	3.56825e+06
TRUE	High	[R].KQILEGLEFNLTQIPEADIHK.[A]	1xHexNAc(4)Hex(5)Fuc(1)NeuAc(2)Acetyl(1) [N10]	1	1	87	P17475 [92-112]	P17475	Alpha-1-antiproteinase [OS=Rattus norvegicus]		1	4829.15	FALSE	168.1		149.1	120.8	136.4	91.7	124.9	140.8	11.4	126.6	48	127.2	69.3	84.7	84	145.6	48.6	135.7	115.5	71.6	25526969	2.66431e+07	4.79141e+07				4.66968e+07	4.75868e+07	4.52547e+07	3.78207e+07	3.5431e+07	3.81565e+07	4.25343e+07	4.27082e+07	4.47314e+07	2.76784e+07
TRUE	High	[K].MHQAFHVNATVTEEGTGSEFSGSGR.[I]	1xHexNAc(4)Hex(5)NeuAc(1) [N8]; 1xHexNAc(4)Hex(4)Fuc(1)NeuGc(1) [N8]	1	2	122	Q03626 [314-338]	Q03626	Murinoglobulin-1 [OS=Rattus norvegicus]		0	4549.86	FALSE	146.5	114.2	89.2	61.3	107.8	129.2	143.8	89.9	229.2	79.8	150.2	69.6	28.8	62.4	75.3	96	117	57.8	85.9	66.1	8.74982e+06	1.1214e+07	2.38467e+07	2.08863e+07	1.73432e+07	1.70804e+07	1.46327e+07	1.18032e+07	1.35394e+07	1.35837e+07	8.82921e+06	9.30997e+06	1.6665e+07	1.49326e+07	1.63677e+07	2.04808e+07
TRUE	High	[R].RPFGEVYELEIDTLETTCHALDPTPLANCSVR.[Q]	2xCarbamidomethyl [C18; C29]; 1xHexNAc(4)Hex(5)Fuc(2)NeuAc(1) [N28]	1	1	33	P24090 [72-103]	P24090	Alpha-2-HS-glycoprotein [OS=Rattus norvegicus]		0	5909.57	FALSE	122.4	175.2	124.7	158.6	102.9	114.3	119.7	67.8	2.6	9.8	54.5	119.1	41.6	111.2	107	92.1	39.7	124	151.7	161	28120693	29307825	5.65477e+07	8.1965e+07	8.51448e+07	8.30288e+07	5.4306e+07	5.9132e+07	6.2997e+07	7.19415e+07	7.71086e+07	7.51953e+07	4.87579e+07	4.83083e+07	4.90026e+07	5.19842e+07
TRUE	High	[R].RPFGEVYELEIDTLETTCHALDPTPLANCSVR.[Q]	2xCarbamidomethyl [C18; C29]; 1xHexNAc(4)Hex(6)NeuGc(2) [N28]	1	1	13	P24090 [72-103]	P24090	Alpha-2-HS-glycoprotein [OS=Rattus norvegicus]		0	6102.59	FALSE	82.7	204.6	33.5	49.1	97.3	86.6	167.7	53.4	34.4	26.8	52.9	52.3	44.3	85.6	27.6	273.6	296	218.7	48.8	64	741970	1.68174e+06	1.26413e+06	1.71337e+06	3.7885e+06	4.48286e+06	1.64753e+06	562718	620389	909864	814379	1.57641e+06	765548	3.56457e+06	1.80187e+06	1.34166e+06
TRUE	High	[K].CFANTVNLSFPSAQSLPASDTHLTVK.[A]	1xCarbamidomethyl [C1]; 1xHexNAc(4)Hex(6)Fuc(1) [N7]	1	1	17	Q63041 [562-587]	Q63041	Alpha-1-macroglobulin [OS=Rattus norvegicus]		0	4736.08	FALSE	133.3	105.6	86.3	137.1	102.3	121.1	93.6		136	96.5	73.1	96	63.4	98.3		218.3		130.3	170.6	138.3	2538754	2.76322e+06			4.33288e+06	4.15574e+06	4.9695e+06	2.41853e+06		5.50668e+06	5.3228e+06	5.89826e+06		3.4577e+06	4.882e+06
TRUE	High	[K].AQEAGYTNATTTDQHGLAK.[F]	1xHexNAc(3)Hex(6)Fuc(1)NeuAc(2)Acetyl(1) [N8]	1	1	15	Q03626 [386-404]	Q03626	Murinoglobulin-1 [OS=Rattus norvegicus]		0	4328.75	FALSE	129.9	171.1	84.7	96.8	74.9	123.3	109.4	105.9	297.8	146.7	54.4	80.3	48.5	81.4	75	71.4	12.8	55.8	92.9	87	11706406	9.85672e+06	2.03543e+07	2.89471e+07	2.68256e+07	2.6542e+07	1.30626e+07	1.37168e+07	1.32785e+07	1.44011e+07	1.58399e+07	1.5167e+07	1.22502e+07	5.32097e+06	1.17464e+07	2.18939e+07
TRUE	High	[K].AQEAGYTNATTTDQHGLAK.[F]	1xHexNAc(5)Hex(4)Fuc(1)NeuAc(2) [N8]	1	1	37	Q03626 [386-404]	Q03626	Murinoglobulin-1 [OS=Rattus norvegicus]		0	4368.79	FALSE	183.5	102.3	94.6	70.4	104.5	93.1	107.3	118.3	295.1	138	75.8	110.6	46	47.3	67.7	92.1	32.7	56.7	82	82	2.00108e+07	2.07233e+07	3.35842e+07	2.44891e+07	2.29214e+07	2.2055e+07	2.05416e+07	2.11869e+07	2.31312e+07	1.53057e+07	1.57603e+07	1.69031e+07	2.50119e+07	2.31202e+07	2.34134e+07	2.08438e+07
TRUE	High	[K].YLNETQQLTEK.[I]	1xHexNAc(4)Hex(5)NeuAc(1) [N3]; 1xHexNAc(4)Hex(4)Fuc(1)NeuGc(1) [N3]	1	2	304	Q03626 [1002-1012]	Q03626	Murinoglobulin-1 [OS=Rattus norvegicus]		0	3280.36	FALSE	104.5	236.8	61.4	106.2	82.2	144.1	109.5	43.6	223.5	86.7	72.2	66.3	47.9	103.8	72.9	70.5	92	93.2	95.1	87.8	5.21361e+07	4.73362e+07	1.04507e+08	2.23857e+08	2.36837e+08	2.64606e+08	6.43849e+07	5.26745e+07	6.14057e+07	1.06025e+08	1.06263e+08	1.06522e+08	8.4353e+07	7.55725e+07	8.21974e+07	1.46789e+08
TRUE	High	[K].YTGNASALFILPDQGK.[M]	1xHexNAc(6)Hex(7)Fuc(1) [N4]	1	1	19	P05545 [264-279]	P05545	Serine protease inhibitor A3K [OS=Rattus norvegicus]		0	4193.78	FALSE	173.7	102.9	103.4	93.4	54.4		180.7	95.3	86.6	111.8	103.3		126.1	119.2	91.7	74.2		214.1	86.8	182.4		1608277				1.88912e+06	1.89813e+06	4.59213e+06	1.3139e+06	1.7152e+06			998432	1.97699e+06	769376
TRUE	High	[K].EGNCSVQSGLTWQDCDFKDAEEAATGECTTTLGK.[K]	3xCarbamidomethyl [C4; C15; C28]; 1xHexNAc(4)Hex(5)NeuAc(2)Acetyl(2) [N3]; 1xAcetyl [N-Term]; 1xHexNAc(4)Hex(5)NeuAc(2)Acetyl(1) [N3]	1	2	42	P01048 [80-113]	P01048	T-kininogen 1 [OS=Rattus norvegicus]		1	6054.39	FALSE				224.3	182.1			128	522.5	439.7				116.6	172.8			131.4		82.6										4.65166e+06	7.55188e+06	6.03488e+06	4.89942e+06	4.11883e+06	9.95745e+06
TRUE	High	[K].QILEGLEFNLTQIPEADIHK.[A]	1xHexNAc(4)Hex(5)Fuc(3)NeuAc(1) [N9]	1	1	26	P17475 [93-112]	P17475	Alpha-1-antiproteinase [OS=Rattus norvegicus]		0	4660.07	FALSE	77.7	165.4	142.9	199.7	127.3	65.8	77.3	102.6	22.2	129.8	54.2	132.5	62.8	91.8	91.1	95.1		125.1	145.9	90.7	2835388	4162314	7.42324e+06	2.5376e+07	1.55405e+07	1.57984e+07	1.31719e+07	1.36428e+07	1.48571e+07	1.44021e+07	1.99586e+07	1.90735e+07	1.04389e+07	1.21565e+07	1.39725e+07	5.29963e+06
TRUE	High	[K].YTGNASALFILPDQGK.[M]	1xHexNAc(3)Hex(6)Fuc(1)NeuAc(2)Acetyl(1) [N4]	1	1	9	P05545 [264-279]	P05545	Serine protease inhibitor A3K [OS=Rattus norvegicus]		0	4046.69	FALSE	143.4	127.2	54.3	143.6	180.8		81.9	38.1	310.9	130.1	76.8	100.3	39.6	104.8		97.2	73.6	107.1	95.2	94.9	1.89884e+06	3.93326e+06	7.66179e+06	6.79919e+06	6.32288e+06	7.52073e+06	2.90185e+06	2.45308e+06	8.80589e+06	7.26737e+06	7.67137e+06	1.60899e+07	1.1033e+06	9.6633e+06	9.92516e+06
TRUE	High	[K].AQEAGYTNATTTDQHGLAK.[F]	1xHexNAc(4)Hex(5)NeuAc(1)NeuGc(1) [N8]	1	1	60	Q03626 [386-404]	Q03626	Murinoglobulin-1 [OS=Rattus norvegicus]		0	4197.7	FALSE	147.9	65	38.9	38.5	46.6	141.2	169.7	199.5	394.3	108.3	31.5	144.2	20.1	26.3	57.7	150.4	82.3	45.5	57.3	34.7	3901697	4790467	8.11732e+06		6.88201e+06	1.85009e+06	2.35671e+06	2.10682e+06	2.13319e+06	2.1556e+06		2.06499e+06	2.55666e+06	3.01244e+06	2.4023e+06	9.43269e+06
TRUE	High	[K].CFANTVNLSFPSAQSLPASDTHLTVK.[A]	1xCarbamidomethyl [C1]; 1xHexNAc(4)Hex(4)Fuc(1)NeuAc(2)Acetyl(1) [N7]; 1xAcetyl [N-Term]; 1xHexNAc(4)Hex(4)Fuc(1)NeuAc(2) [N7]	1	2	91	Q63041 [562-587]	Q63041	Alpha-1-macroglobulin [OS=Rattus norvegicus]		0	5036.18	FALSE	145.4	82.9	50.7	79.9	82.3	104.8	120.7	96.1	115.9	186.7	38.7	78.3	26.6	101	245.8	70.6	79.4	79	104.5	110.6	7.11183e+06	1.21207e+07	2.61833e+07	1.37044e+07	1.16377e+07	1.74067e+07	9.76717e+06	8.37391e+06	1.47545e+06	1.80032e+07	1.32136e+07	1.11012e+07	1.36003e+07	1.74002e+07	6.01528e+06	9.23948e+06
TRUE	High	[K].HAVEHFNNNTK.[H]	1xHexNAc(4)Hex(5)NeuAc(1) [N8]	1	1	155	P01048 [161-171]	P01048	T-kininogen 1 [OS=Rattus norvegicus]		0	3224.3	FALSE	5.4	496.2	10.3	422.2	23.2	7.7	7.6	5.4	29.4	34.9	12.6	7.1	122.1	226.5	239.3	38.7	2.3	73.4	121.8	113.6	243854	247730	605998	4.87122e+07	4.61207e+07	4.46997e+07	952287	1.09306e+06	955483	3.79343e+07	4.49764e+07	3.92418e+07	2.09454e+06	2.20892e+06	2.16078e+06	766601
TRUE	High	[K].SLGEVNFTATAEALQSPELCGNK.[V]	1xCarbamidomethyl [C20]; 1xHexNAc(4)Hex(4)NeuAc(1)Acetyl(1) [N6]	1	1	136	Q63041 [878-900]	Q63041	Alpha-1-macroglobulin [OS=Rattus norvegicus]		0	4229.81	FALSE	95.2	72.5	104.2	105	104.7	49.5	65.2	130.3	278.5	188.9	43.1	97.7	42.5	70.3	85.1	101.4	28.8	135.5	95.5	106.2	4.41879e+06	6.19214e+06	1.28332e+07	1.20505e+07	9.3445e+06	7.47446e+06	1.14076e+07	1.34391e+07	1.46875e+07	1.40331e+07	1.35395e+07	1.16158e+07	1.27327e+07	1.35071e+07	1.42136e+07	4.44179e+06
TRUE	High	[R].RPFGEVYELEIDTLETTCHALDPTPLANCSVR.[Q]	2xCarbamidomethyl [C18; C29]; 1xHexNAc(3)Hex(6)Fuc(1)NeuAc(1)NeuGc(1)Acetyl(1) [N28]	1	1	11	P24090 [72-103]	P24090	Alpha-2-HS-glycoprotein [OS=Rattus norvegicus]		0	6071.58	FALSE	203.3		213.6	175	176.1	184.9	159.9	100.5						128.4	134.7			258.4		265.1			4.8834e+06				5.13135e+06	4.81306e+06	5.68699e+06	3.65651e+06	4.20427e+06	6.55316e+06	4.34657e+06		4.11789e+06	4.10542e+06
TRUE	High	[K].YTGNASALFILPDQGK.[M]	1xAcetyl [N-Term]; 1xHexNAc(2)Hex(3) [N4]	1	1	4	P05545 [264-279]	P05545	Serine protease inhibitor A3K [OS=Rattus norvegicus]		0	2629.2	FALSE	204.1	121.4	109.3	95.5	58.7			95.7		36.7	53.4	180.3	51.7	127.5		127	194.7	113.6	195.4	235.1	3.68979e+06	3.69399e+06	5.46996e+06	4.84112e+06		3.92058e+06	3.73789e+06	3.92186e+06	4.06771e+06	3.42967e+06	3.24881e+06	3.61826e+06	2.10821e+06	1.90109e+06	2.47673e+06
TRUE	High	[R].RPFGEVYELEIDTLETTCHALDPTPLANCSVR.[Q]	2xCarbamidomethyl [C18; C29]; 1xHexNAc(5)Hex(6)Fuc(3)NeuAc(2)Acetyl(1) [N28]	1	1	12	P24090 [72-103]	P24090	Alpha-2-HS-glycoprotein [OS=Rattus norvegicus]		0	6753.86	FALSE			262.8	189.5	143.4			85.4						127.6	187.2	245.9		226	267.2	265									2.80397e+06		2.0223e+06			1.6189e+06	1.4453e+06
TRUE	High	[K].VPFNPNDTFESEFYLDEKR.[S]	1xHexNAc(3)Hex(6)NeuAc(2)Acetyl(2) [N6]	1	1	23	P05545 [215-233]	P05545	Serine protease inhibitor A3K [OS=Rattus norvegicus]		1	4594.85	FALSE		69.4		49.5	34.3			71.8	536.8	104.9	111.2		54.3	93.3		269.9		84	194.5	326.1				1.92578e+06	2.17546e+06	2.09067e+06				983311	2.07866e+06	1.49021e+06	1.07892e+06	765478	1.03232e+06
TRUE	High	[K].LDNTSMSTVIDGVVLPK.[T]	1xHexNAc(4)Hex(5)NeuAc(1) [N3]; 1xHexNAc(4)Hex(4)Fuc(1)NeuGc(1) [N3]	1	2	53	P10959 [300-316]	P10959	Carboxylesterase 1C [OS=Rattus norvegicus]	P10959	0	3702.62	FALSE		474.9		155.3									29.7	115.6		320.7	145.8	308.7	221.8	227.5				1.89463e+07	2.20369e+07	2.16782e+07				5.93868e+06	7.08846e+06	7.59326e+06
TRUE	High	[K].TALAAFNAQNNGTYFK.[L]	1xHexNAc(4)Hex(5)Fuc(3)NeuAc(1) [N11]	1	1	39	P24090 [166-181]	P24090	Alpha-2-HS-glycoprotein [OS=Rattus norvegicus]		0	4082.7	FALSE	104.8	154.6	65.3	102.6	72.2	89.6	83.1	77.5	218.8	117.9	82.3	61.2	46.3	121.4	92	71.6	137.3	102.6	87.7	111.2	10124866	1.04349e+07	1.96694e+07	3.04509e+07	3.05176e+07	3.40662e+07	1.17911e+07	1.28792e+07	1.53221e+07	2.0124e+07	2.07397e+07	2.02473e+07	1.5953e+07	1.42537e+07	1.00321e+07	1.8512e+07
TRUE	High	[K].SLGEVNFTATAEALQSPELCGNK.[V]	1xCarbamidomethyl [C20]; 1xHexNAc(4)Hex(5)NeuAc(2) [N6]; 1xHexNAc(4)Hex(4)Fuc(1)NeuAc(1)NeuGc(1) [N6]	1	2	249	Q63041 [878-900]	Q63041	Alpha-1-macroglobulin [OS=Rattus norvegicus]		0	4640.94	FALSE	32.2	78.9	110.8	166.3	100.9	90.1	84.3	126.1	237.3	212.2	50	71	81.1	136.8	31.5	115.3		111.8	93.7	69.6		1.34984e+06	4.58188e+06	8.58064e+06	8.10288e+06	1.24635e+07	7.95605e+06	1.33247e+07	1.20462e+07	1.92931e+07	1.808e+07	1.26162e+07	1.00131e+07	1.30284e+07	1.09722e+07	8.00045e+06
TRUE	High	[K].AQEAGYTNATTTDQHGLAK.[F]	1xHexNAc(4)Hex(5)NeuAc(2)Acetyl(1) [N8]; 1xHexNAc(4)Hex(4)Fuc(1)NeuAc(1)NeuGc(1)Acetyl(1) [N8]	1	2	346	Q03626 [386-404]	Q03626	Murinoglobulin-1 [OS=Rattus norvegicus]		0	4223.71	FALSE	169.7	99.5	90.6	69.8	106.1	109.9	118.4	130.8	296.5	151.1	73.6	105.1	49.3	43.1	64.2	78.2	40.8	49.8	79.1	74.4	1.64884e+08	1.60024e+08	3.29745e+08	1.93453e+08	2.01816e+08	1.90495e+08	1.76171e+08	1.75524e+08	1.77343e+08	1.20548e+08	1.56652e+08	1.35604e+08	2.06132e+08	1.80821e+08	2.06665e+08	2.15972e+08
TRUE	High	[K].TALAAFNAQNNGTYFK.[L]	1xHexNAc(3)Hex(6)Fuc(1)NeuAc(2)Acetyl(1) [N11]	1	1	52	P24090 [166-181]	P24090	Alpha-2-HS-glycoprotein [OS=Rattus norvegicus]		0	4082.66	FALSE	99.2	146.3	73.5	97.1	68.3	84.7	78.6	74.4	207	111.6	90.1	78.7	57.9	122.9	87.1	76.3	129.9	97.1	114.1	105.2	10124866	1.04349e+07	1.96694e+07	3.04509e+07	3.05176e+07	3.63449e+07	1.58385e+07	1.28792e+07	1.53221e+07	2.0124e+07	2.07397e+07	2.02473e+07	1.5953e+07	1.42537e+07	1.28236e+07	1.8512e+07
TRUE	High	[R].KQILEGLEFNLTQIPEADIHK.[A]	1xHexNAc(3)Hex(6)Fuc(1)NeuAc(2)Acetyl(2) [N10]	1	1	61	P17475 [92-112]	P17475	Alpha-1-antiproteinase [OS=Rattus norvegicus]		1	4830.14	FALSE	167.6		174.5	115	166.4	78.6	118.2	156.4		151.8	9.1	144.5	68.8	79.2	128.5	154.8		150.8	106.3	29.4	21105444	1.85589e+07	3.98528e+07				4.15005e+07	4.63002e+07	3.59589e+07	2.73493e+07	2.44702e+07	2.76786e+07	3.95645e+07	3.85954e+07	4.19545e+07	1.87024e+07
TRUE	High	[K].TALAAFNAQNNGTYFK.[L]	1xHexNAc(5)Hex(4)Fuc(1)NeuAc(2) [N11]	1	1	141	P24090 [166-181]	P24090	Alpha-2-HS-glycoprotein [OS=Rattus norvegicus]		0	4122.71	FALSE	140.4	77.1	82.3	60.5	85.2	58	68.2	95.5	239.4	137.3	75.8	83.2	56.4	100.4	71.5	111.4	118.6	109.4	119.3	109.9	1.99742e+07	1.99585e+07	3.46049e+07	2.17181e+07	1.81204e+07	2.20321e+07	2.44537e+07	2.31986e+07	1.52749e+07	2.30078e+07	1.63782e+07	1.70552e+07	2.40149e+07	2.52482e+07	2.36913e+07	1.63563e+07
TRUE	High	[K].SLGEVNFTATAEALQSPELCGNK.[V]	1xCarbamidomethyl [C20]; 1xHexNAc(4)Hex(5)NeuAc(1)Acetyl(1) [N6]	1	1	150	Q63041 [878-900]	Q63041	Alpha-1-macroglobulin [OS=Rattus norvegicus]		0	4391.86	FALSE	110.5	91.5	94.4	105.9	105.2	58	75.4	123.8	266.7	156.7	46.9	104.6	65.5	97.1	86.7	105.1	37.8	105.8	74.6	88.1	7.13413e+06	10414680	2.16598e+07	2.29032e+07	1.22915e+07	1.71014e+07	1.82956e+07	1.76513e+07	1.70407e+07	2.06762e+07	1.97887e+07	1.765e+07	1.74987e+07	1.96622e+07	2.22762e+07	1.08362e+07
TRUE	High	[K].GQPIPNKNLTVQVNSVR.[S]	1xHexNAc(3)Hex(6)NeuAc(2)Acetyl(2) [N8]	1	1	87	Q63041 [375-391]	Q63041	Alpha-1-macroglobulin [OS=Rattus norvegicus]		1	4111.81	FALSE	123.3	85.6	49	67.2	50	60.4	59.3	139.5	338.4	165	114.6	9.4	56.6	86.2	33.3	87	132.3	65	132.9	144.9	2.20676e+07	21914780	4.84219e+07	3.27896e+07	3.15763e+07	2.98865e+07	1.80694e+07	1.90259e+07	1.66676e+07	2.48061e+07	2.25176e+07	2.78726e+07	1.84398e+07	1.57736e+07	2.12311e+07	3.2851e+07
TRUE	High	[K].QILEGLEFNLTQIPEADIHK.[A]	1xHexNAc(4)Hex(5)Fuc(2) [N9]	1	1	3	P17475 [93-112]	P17475	Alpha-1-antiproteinase [OS=Rattus norvegicus]		0	4222.92	FALSE	101	190.9	98.7	128.6	99	90.8	88.3	102.8		109.3	121.2	80.4	84.9	133.6	81.8	147.5		123.5	91.2	126.4		5810826	1.06475e+07		2.03717e+07	2.15002e+07	1.08244e+07	9.13618e+06	1.13539e+07	1.41623e+07	1.40225e+07		1.08533e+07	9.10411e+06	1.28107e+07	1.03223e+07
TRUE	High	[K].EALGHSIAQLNAENNHTFYFK.[I]	1xHexNAc(4)Hex(5)NeuAc(2)Acetyl(1) [N15]	1	1	24	P08934 [280-300]	P08934	Kininogen-1 [OS=Rattus norvegicus]		0	4650.95	FALSE	119.5	41.1	84.6	109.2	114.4	41.1	65	140.9	238	173.3	136.7	76	59.3	119.3	133.8	83.7		46.3	95.6	122.2	1.15248e+06	3.23809e+06	4.56041e+06			1.56807e+06	3.34307e+06	3.22757e+06	2.52949e+06		4.26052e+06	4.07646e+06	6.07822e+06	4.36367e+06	4.18122e+06	1.28642e+06
TRUE	High	[K].EGNCSVQSGLTWQDCDFKDAEEAATGECTTTLGK.[K]	3xCarbamidomethyl [C4; C15; C28]; 1xHexNAc(3)Hex(6)NeuAc(2)Acetyl(2) [N3]	1	1	46	P01048 [80-113]	P01048	T-kininogen 1 [OS=Rattus norvegicus]		1	6013.36	FALSE	24.6	22.8	78.2	239.8	162.7	16	49.9	106.3	346.4	226.8		22.4	93.6	205.6	120.3	34.6		58.8	87.4	103.8		1593519	2.26548e+06	2.87909e+06	2.11948e+06		6.67672e+06	8.48846e+06	8.87422e+06	2.43602e+07	2.60319e+07	2.86778e+07	1.74138e+07	1.76641e+07	2.05298e+07
TRUE	High	[K].TALAAFNAQNNGTYFK.[L]	1xHexNAc(4)Hex(5)Fuc(1)NeuAc(1)Acetyl(1) [N11]	1	1	96	P24090 [166-181]	P24090	Alpha-2-HS-glycoprotein [OS=Rattus norvegicus]		0	3832.6	FALSE	119.8	123.6	61.5	79	101.1	57.3	79.7	23.2	154.6	71.7	71.6	83.8	65	128.9	203.1	116.8	102.4	172	89.8	95.4	4.1099e+06	4.37146e+06	7.00171e+06	8.74634e+06	1.40729e+07	6.42301e+06	4.76407e+06		3.96796e+06	5.58678e+06	6.52754e+06	5.55181e+06	7.15029e+06	6.36109e+06	9.04497e+06	4.27322e+06
TRUE	High	[K].VPFNPNDTFESEFYLDEKR.[S]	1xHexNAc(3)Hex(6)NeuAc(1)Acetyl(1) [N6]	1	1	9	P05545 [215-233]	P05545	Serine protease inhibitor A3K [OS=Rattus norvegicus]		1	4261.75	FALSE	112.3			135.5		105.2			177.7	70.4	161.3		59.2	220.8	107.2	253.2	246.4	129.2	221.6				1.67838e+06							3.14576e+06		1.30196e+06
TRUE	High	[K].AQEAGYTNATTTDQHGLAK.[F]	1xHexNAc(3)Hex(5)Fuc(1)NeuAc(2)Acetyl(2) [N8]	1	1	71	Q03626 [386-404]	Q03626	Murinoglobulin-1 [OS=Rattus norvegicus]		0	4208.7	FALSE	48.7	21.6	20.8	11.6	27.9	382.1	277.3	32.7	27.1		625.5	26.8	20.3	15		99.8	341.3	7.9		13.8		1.88129e+06	6.53961e+06	1.1734e+06	4.09592e+06		2.15505e+06	2.06168e+06		686196		2.00558e+06		2.83346e+06		3.96377e+07
TRUE	High	[K].MHQAFHVNATVTEEGTGSEFSGSGR.[I]	1xHexNAc(3)Hex(3)NeuGc(2) [N8]	1	1	5	Q03626 [314-338]	Q03626	Murinoglobulin-1 [OS=Rattus norvegicus]		0	4345.76	FALSE		31.8	53	33.3		79.8	163.7	206.2	806.8	111.3	50	49.1				88.2	78.2	92.3	102.3	54				728453		620743	1.53275e+06	977457	1.12172e+06	890901	557739					1.68785e+06
TRUE	High	[K].AQEAGYTNATTTDQHGLAK.[F]	1xHexNAc(5)Hex(4)NeuAc(1) [N8]	1	1	37	Q03626 [386-404]	Q03626	Murinoglobulin-1 [OS=Rattus norvegicus]		0	3931.63	FALSE		13.4	97	201.5	129.4	149.9	150.7	37	276	136.4	46	121.2	106.8	14.7	17.3	96.6	7.7	13.2	45.5	339.8				2.23477e+07	595607	622713	4.50659e+06	5.72383e+06	3.50527e+06	807996	2.20691e+07	9.35814e+06	6.85011e+06	6.01296e+06	1.43622e+06
TRUE	High	[K].TALAAFNAQNNGTYFK.[L]	1xHexNAc(4)Hex(5)Fuc(1)NeuAc(2)Acetyl(2) [N11]	1	1	176	P24090 [166-181]	P24090	Alpha-2-HS-glycoprotein [OS=Rattus norvegicus]		0	4165.7	FALSE	134.2	72.7	72.9	63.7	107.4	41.6	52	128	278.4	150.2	53.6	98.5	46.2	38.6	93.4	153.8	92.5	131.1	99.7	91.6	9.42632e+06	1.0369e+07	1.75325e+07	1.25326e+07	1.05325e+07	1.02432e+07	1.24885e+07	1.01199e+07	1.05671e+07	9.4343e+06	9.01888e+06	9.22704e+06	1.55578e+07	1.49298e+07	1.71545e+07	6.02267e+06
TRUE	High	[K].CFANTVNLSFPSAQSLPASDTHLTVK.[A]	1xCarbamidomethyl [C1]; 1xHexNAc(4)Hex(5)Fuc(2) [N7]	1	1	8	Q63041 [562-587]	Q63041	Alpha-1-macroglobulin [OS=Rattus norvegicus]		0	4720.09	FALSE	116	131.2	83.9	128.3	90.5	88.1	83.6	42.2	149.9	78.9	54.8	71.7	54.8	120	92	157.4	69.6	125.8	137.1	124.2	50968352	48146744	9.6674e+07	1.09279e+08	1.06699e+08	1.11128e+08	7.15922e+07	6.66431e+07	6.99134e+07	1.06904e+08	1.15272e+08	1.0241e+08	7.54062e+07	7.75947e+07	7.27919e+07	7.60979e+07
TRUE	High	[R].KQILEGLEFNLTQIPEADIHK.[A]	1xHexNAc(4)Hex(5)Fuc(1)NeuAc(2)Acetyl(2) [N10]	1	1	74	P17475 [92-112]	P17475	Alpha-1-antiproteinase [OS=Rattus norvegicus]		1	4871.16	FALSE	175.8		131.6	50.6	180.1	23.6	100.8	194.1	46.8	105.8	18.1	152.6	59.4	26.3	104.1	147.1	183.5	166.3	109.5	23.8	1.011e+07	9.47457e+06	1.44125e+07				1.40687e+07	1.29965e+07	1.45731e+07	7.11629e+06	4.98794e+06	5.41036e+06	9.27182e+06	1.92539e+07	1.99179e+07	1.86177e+06
TRUE	High	[K].AQEAGYTNATTTDQHGLAK.[F]	1xHexNAc(3)Hex(6)NeuAc(2)Acetyl(2) [N8]	1	1	289	Q03626 [386-404]	Q03626	Murinoglobulin-1 [OS=Rattus norvegicus]		0	4224.7	FALSE	169.8	98.1	91.5	69.2	106.4	110.9	117.1	130.3	298.2	150.5	74.5	106	49.1	42.8	63.3	78.6	39.7	50.2	79	74.7	1.64527e+08	1.5995e+08	3.31017e+08	1.91198e+08	1.62091e+08	1.91781e+08	1.78394e+08	1.7742e+08	1.78325e+08	1.20548e+08	1.5495e+08	1.34801e+08	2.08636e+08	1.81418e+08	2.07454e+08	2.17929e+08
TRUE	High	[K].CFANTVNLSFPSAQSLPASDTHLTVK.[A]	1xCarbamidomethyl [C1]; 1xHexNAc(5)Hex(4)NeuAc(1)NeuGc(1) [N7]	1	1	16	Q63041 [562-587]	Q63041	Alpha-1-macroglobulin [OS=Rattus norvegicus]		0	5067.18	FALSE						59.1			92.4		435.2					653.5	711.8	48																		2.1411e+06
TRUE	High	[K].GQVLGVLPQIVFHYLVMAQGSILQTGNHTHQVEPGVSQVQGNFALEIPVEFSMVPVAK.[M]	1xHexNAc(5)Hex(4)Fuc(2)NeuAc(1) [N27]	1	1	3	Q03626 [482-539]	Q03626	Murinoglobulin-1 [OS=Rattus norvegicus]		0	8485.08	FALSE			72.7	196.5	73.1			66.9	142.8	148.3						811.7		321.1	149.7	17.2								2.5086e+06	3.03786e+06	7.4626e+06			2.77721e+06	5.54714e+06	2.23679e+06
TRUE	High	[K].LDNTSMSTVIDGVVLPK.[T]	1xHexNAc(4)Hex(5)NeuAc(2) [N3]; 1xHexNAc(4)Hex(4)Fuc(1)NeuAc(1)NeuGc(1) [N3]	1	2	103	P10959 [300-316]	P10959	Carboxylesterase 1C [OS=Rattus norvegicus]		0	3993.71	FALSE		152.9	141.2	139	139.8	35.1	33.3	84.5	154.8	138.7		60.4	68	108.7	142.7	128.1	88.9	157.3	77.7	148.9				1.86907e+06	7.30812e+06	1.11728e+07	6.74742e+06	5.29501e+06	9.62071e+06	6.64234e+06	7.15384e+06	6.59564e+06	6.8112e+06	4.28482e+06	6.67991e+06	1.45205e+06
TRUE	High	[K].GQPIPNKNLTVQVNSVR.[S]	1xHexNAc(4)Hex(5)NeuAc(1)NeuGc(1) [N8]; 1xHexNAc(4)Hex(4)Fuc(1)NeuGc(2) [N8]	1	2	88	Q63041 [375-391]	Q63041	Alpha-1-macroglobulin [OS=Rattus norvegicus]		1	4084.81	FALSE	132.9		33	35.5	15.7	94.4	67.6	152.9	424.9	168	121.1		42.2	64.3	81.8	91.8	179.1	37.3	113.1	144.4	5.17125e+06	4.87678e+06	9.79649e+06				2.43347e+06	1.95549e+06	3.33105e+06	2.27399e+06	2.61768e+06	3.51753e+06	1.15358e+06	969699	1.3959e+06	6.95985e+06
TRUE	High	[K].KNSTLCDLCIGPAK.[C]	2xCarbamidomethyl [C6; C9]; 1xHexNAc(4)Hex(5)NeuAc(2) [N2]	1	1	230	P12346 [511-524]	P12346	Serotransferrin [OS=Rattus norvegicus]		1	3781.55	FALSE	42.9	16.2	24	103.7	53.9	56.1	59.9	105	371.7	186.1	40	38.1	61.1	39.4	79.1	151.7	77.1	117.2	174.1	202.8	13945892	1.38458e+07	2.55633e+07	1.03841e+07	1.06502e+07	1.02816e+07	1.7554e+07	1.53914e+07	1.49489e+07	6.63815e+07	6.26036e+07	7.16265e+07	3.46228e+07	3.1581e+07	3.45128e+07	3.4861e+07
TRUE	High	[R].KQILEGLEFNLTQIPEADIHK.[A]	1xHexNAc(4)Hex(5)Fuc(2)NeuAc(1)Acetyl(1) [N10]	1	1	28	P17475 [92-112]	P17475	Alpha-1-antiproteinase [OS=Rattus norvegicus]		1	4684.12	FALSE	122.8	22.8	134.3	141.2	113.6	107.7	129.8	87.4		75.8	52.1	123.1	51.1	97.2	224	134.1	57.1	138.7	130.1	57.1	2.21037e+07	20294443	3.97561e+07	7.46085e+06			4.4021e+07	4.51956e+07	4.0211e+07	4.30761e+07	4.626e+07	4.72983e+07	3.72407e+07	4.02726e+07	3.42155e+07	3.31177e+07
TRUE	High	[K].VPFNPNDTFESEFYLDEKR.[S]	1xHexNAc(4)Hex(5)Fuc(1)NeuAc(2) [N6]	1	1	31	P05545 [215-233]	P05545	Serine protease inhibitor A3K [OS=Rattus norvegicus]		1	4697.92	FALSE	52.5							27.5	350.2	54	68		27.8	67.2	36.9	379	291.6	55.2	235.1	354.9	1052960
TRUE	High	[K].GQPIPNKNLTVQVNSVR.[S]	1xHexNAc(4)Hex(5)NeuAc(2)Acetyl(1) [N8]; 1xHexNAc(4)Hex(4)Fuc(1)NeuAc(1)NeuGc(1)Acetyl(1) [N8]	1	2	236	Q63041 [375-391]	Q63041	Alpha-1-macroglobulin [OS=Rattus norvegicus]		1	4110.82	FALSE	139.4		50	43.7	34.4	63.5	78.2	160.9	390.3	184.3	110		46	63.2	80.2	106.4	123.2	54	131.3	141.1	2.20676e+07	21914780	4.46063e+07				1.60172e+07	1.43159e+07	1.74925e+07	1.39758e+07	1.12813e+07	1.42738e+07	1.10247e+07	1.05256e+07	1.17273e+07	2.03207e+07
TRUE	High	[K].SLGEVNFTATAEALQSPELCGNK.[V]	1xCarbamidomethyl [C20]; 1xHexNAc(4)Hex(5)NeuAc(2)Acetyl(1) [N6]	1	1	83	Q63041 [878-900]	Q63041	Alpha-1-macroglobulin [OS=Rattus norvegicus]		0	4682.95	FALSE	42	35.8	99.3	109.8	105.9		17.8	142.7	451.2	369	1.2	47.3	140.6	156.6	22	111.9		114	1.3	31.4	961764		4.80578e+06	2.70032e+06	1.50402e+06	2.63332e+06	4.35504e+06	7.30159e+06	1.09198e+07	8.07205e+06	8.6218e+06	7.90146e+06	7.05744e+06	1.04813e+07	7.79025e+06
TRUE	High	[K].VPFNPNDTFESEFYLDEKR.[S]	1xHexNAc(4)Hex(5)NeuAc(2) [N6]; 1xHexNAc(4)Hex(4)Fuc(1)NeuAc(1)NeuGc(1) [N6]	1	2	22	P05545 [215-233]	P05545	Serine protease inhibitor A3K [OS=Rattus norvegicus]		1	4551.86	FALSE	52			34.3		37.3	38.6	53.5	403	163.1	46.3		28.3	128	48.5	198	99.4	53.2	223.6	392.9	896967	1.02372e+06	3.83917e+06							1.33991e+06	1.20522e+06	1.5812e+06
TRUE	High	[K].VPFNPNDTFESEFYLDEKR.[S]	1xHexNAc(4)Hex(5)Fuc(1)NeuAc(2)Acetyl(1) [N6]	1	1	29	P05545 [215-233]	P05545	Serine protease inhibitor A3K [OS=Rattus norvegicus]		1	4739.93	FALSE		31.2		22.4		39.1	52.4	93.1	366.2	220.6	82.7			25.9		308.2	76.6	47.4	198.5	435.7						1.46018e+06						1.04614e+06
TRUE	High	[K].MHQAFHVNATVTEEGTGSEFSGSGR.[I]	1xHexNAc(3)Hex(6)NeuAc(2)Acetyl(1) [N8]	1	1	58	Q03626 [314-338]	Q03626	Murinoglobulin-1 [OS=Rattus norvegicus]		0	4841.94	FALSE	98.1	63.7	124.2	91.4	127	123.7	79.5	85.1	175.1	226.1	66.9	127.3	97.9	135.1	108.3	45.9	25.4	56.7	77.4	65.3	2.48592e+06	4.49918e+06	1.05378e+07	8.51101e+06	5.78905e+06	3.48838e+06	4.80433e+06	1.16096e+07	1.12972e+07	8.31639e+06	9.61398e+06	8.1589e+06	1.24196e+07	1.12068e+07	1.15463e+07	1.12513e+07
TRUE	High	[R].KQILEGLEFNLTQIPEADIHK.[A]	1xHexNAc(4)Hex(5)NeuAc(3)Acetyl(1) [N10]	1	1	64	P17475 [92-112]	P17475	Alpha-1-antiproteinase [OS=Rattus norvegicus]		1	4974.19	FALSE	80.2		181.4	180.8	144.2	108.8	135.8	133.6	32.3	155.9	49.9	107.7	52.7	114.4	116	57.6	46.4	108.8	117.5	75.9	3440544	5.22319e+06	7.27069e+06				1.90296e+07	1.26335e+07	1.64408e+07	1.89547e+07	1.63836e+07	1.55252e+07	1.35118e+07	1.23223e+07	1.30714e+07	9.00551e+06
TRUE	High	[K].ANEGAIYPDNTTDFQR.[A]	1xHexNAc(4)Hex(5)Fuc(1)NeuAc(1) [N10]	1	1	52	P13635 [129-144]	P13635	Ceruloplasmin [OS=Rattus norvegicus]		0	3871.55	FALSE	53.3	302.7	106.7	136.6	108.8	83.8	48	16	195.6	55.8	96.4	76.8	32.4	169.6	88.5	36.1	103.5	82.7	95	111.9	886811	1.52187e+06	3.63855e+06	1.70182e+07	1.87997e+07	1.71494e+07	7.08521e+06		5.15628e+06	7.73932e+06	7.46155e+06	8.92048e+06	5.93083e+06	6.38209e+06	6.16102e+06
TRUE	High	[K].AQEAGYTNATTTDQHGLAK.[F]	1xHexNAc(4)Hex(5)NeuAc(3)Acetyl(2) [N8]	1	1	386	Q03626 [386-404]	Q03626	Murinoglobulin-1 [OS=Rattus norvegicus]		0	4556.82	FALSE	166.1	42.3	92	57.8	111.1	53.8	83.7	132.3	326.1	198.8	53.6	97.9	66.3	59.5	56.1	99.1	78.3	67.7	84.3	73.3	33722946	3.30725e+07	6.5259e+07	1.51983e+07	1.67037e+07	1.76551e+07	3.62781e+07	3.6302e+07	3.82337e+07	2.29419e+07	2.28064e+07	2.26381e+07	4.12004e+07	4.3875e+07	4.44943e+07	1.88016e+07
TRUE	High	[K].AQEAGYTNATTTDQHGLAK.[F]	1xHexNAc(4)Hex(5)Fuc(1) [N8]	1	1	22	Q03626 [386-404]	Q03626	Murinoglobulin-1 [OS=Rattus norvegicus]		0	3745.57	FALSE		928		168.6	88.4	99.2	85.2					120.8		227				102.2	105.1	75.6				4.9044e+06	6.57798e+06	7.15772e+06					1.27521e+06	1.11988e+06			626793
TRUE	High	[K].AQEAGYTNATTTDQHGLAK.[F]	1xHexNAc(4)Hex(5)NeuAc(3)Acetyl(1) [N8]	1	1	333	Q03626 [386-404]	Q03626	Murinoglobulin-1 [OS=Rattus norvegicus]		0	4514.81	FALSE	127.9	109.8	90.2	83	90.3	79.7	88.3	106.4	277.3	165.2	64.7	78.1	60.6	90.2	62.6	72.2	100.4	59.5	101.8	91.7	2.8439e+07	2.50417e+07	5.03666e+07	4.38466e+07	3.91218e+07	4.3253e+07	3.55413e+07	2.6855e+07	3.66538e+07	3.23666e+07	3.27034e+07	3.50812e+07	3.55889e+07	3.14328e+07	3.64148e+07	3.13927e+07
TRUE	High	[K].QILEGLEFNLTQIPEADIHK.[A]	1xHexNAc(5)Hex(4)Fuc(1)NeuAc(2) [N9]	1	1	18	P17475 [93-112]	P17475	Alpha-1-antiproteinase [OS=Rattus norvegicus]		0	4700.08	FALSE	133.5		144.2	133.6	152.2	92.4	112.4	144.7	58.1	184.6		164.3	78	90.8	34.1	187		140.8	125.8	23.5	5784897						1.28836e+07	1.15974e+07	1.41971e+07	1.19347e+07	1.28256e+07	1.1094e+07	1.35994e+07	1.33181e+07	1.47937e+07	7.26183e+06
TRUE	High	[K].VPFNPNDTFESEFYLDEKR.[S]	1xHexNAc(4)Hex(5)NeuAc(2)Acetyl(1) [N6]; 1xHexNAc(4)Hex(4)Fuc(1)NeuAc(1)NeuGc(1)Acetyl(1) [N6]	1	2	31	P05545 [215-233]	P05545	Serine protease inhibitor A3K [OS=Rattus norvegicus]		1	4593.87	FALSE	39	56	22.3	49	15.5		14.7	68.6	570.8	151.9	43.2	22.9	36.3	56.9	65.6	171.8	74.1	80.7	163	297.8	1.26336e+06	936028	5.01897e+06	7.25821e+06	2.17546e+06	3.74171e+06	1.49054e+06			2.2858e+06	3.73362e+06	3.2735e+06	1.07892e+06	765478	1.03232e+06
TRUE	High	[K].ICLHLYHLNETVTVTASLISQR.[G]	1xCarbamidomethyl [C2]; 1xHexNAc(4)Hex(5)NeuAc(2)Acetyl(2) [N9]	1	1	16	Q03626 [47-68]	Q03626	Murinoglobulin-1 [OS=Rattus norvegicus]		0	4857.15	FALSE	311.3	86.9	42.9			198	207.9				288.4	173.3				342.6	239.9	108.7			2.82175e+06	6315008	1.04613e+07	4.86825e+06	2.91949e+06	2.4256e+06			1.44307e+06							6.65259e+06
TRUE	High	[K].NSTLCDLCIGPAK.[C]	2xCarbamidomethyl [C5; C8]; 1xHexNAc(4)Hex(5)NeuAc(1) [N1]	1	1	102	P12346 [512-524]	P12346	Serotransferrin [OS=Rattus norvegicus]		0	3362.36	FALSE	27.6	122.2	18.8	121.9	51.9	113.8	124.8	20.7	134.1	57	121.9	53.8	46.7	53.5	113.3	225.6	169.3	129.4	140.8	152.9	3.33092e+06	2718337	6.80823e+06	3.11765e+07	2.86822e+07	3.01975e+07	5.00994e+06	4.33947e+06	4.64488e+06	2.98533e+07	3.01246e+07	3.35183e+07	1.28256e+07	1.16253e+07	1.6741e+07	2.81058e+07
TRUE	High	[K].HAVEHFNNNTK.[H]	1xHexNAc(4)Hex(5)NeuAc(2) [N8]	1	1	207	P01048 [161-171]	P01048	T-kininogen 1 [OS=Rattus norvegicus]		0	3515.4	FALSE	10.4	406.5	28.8	418.4	36.6	16.2	15.3	26.8	94.6	80.2	18.8	15.2	105	178.5	225.4	7.8	3.6	61.5	130.8	119.6	893667	1.16194e+06	2.15136e+06	7.45604e+07	8.43319e+07	8.49354e+07	5.50931e+06	6.50823e+06	5.98096e+06	8.11682e+07	9.47517e+07	8.67872e+07	7.60077e+06	7.72415e+06	7.58948e+06	3.36234e+06
TRUE	High	[K].AQEAGYTNATTTDQHGLAK.[F]	1xHexNAc(3)Hex(6)NeuAc(2)Acetyl(1) [N8]	1	1	60	Q03626 [386-404]	Q03626	Murinoglobulin-1 [OS=Rattus norvegicus]		0	4182.69	FALSE	104.7	178.3	83.8	92.9	78.7	121.3	109.5	109.2	303	146.1	67	82.8	46.2	81.9	79.1	60.3	43.1	55.3	79.8	77	7.76254e+07	6.99768e+07	1.34043e+08	2.3118e+08	2.4242e+08	2.3624e+08	1.13833e+08	1.08561e+08	1.11078e+08	1.16725e+08	1.29486e+08	1.23152e+08	1.04254e+08	1.02114e+08	1.04511e+08	1.60698e+08
TRUE	High	[R].RPFGEVYELEIDTLETTCHALDPTPLANCSVR.[Q]	2xCarbamidomethyl [C18; C29]; 1xHexNAc(5)Hex(3)Fuc(1)NeuAc(1)NeuGc(1)Acetyl(1) [N28]; 1xHexNAc(5)Hex(4)NeuAc(2)Acetyl(1) [N28]	1	2	7	P24090 [72-103]	P24090	Alpha-2-HS-glycoprotein [OS=Rattus norvegicus]		0	5991.58	FALSE	304.4		172.3		222.4	48.9	245	180.6				130.1			246.5			268.3	181.5				1.33079e+07				7.33007e+06		7.73677e+06				9.81845e+06		9.62943e+06
TRUE	High	[R].DAGYTNATTTDQHGLAK.[F]	1xHexNAc(4)Hex(5)NeuAc(1) [N6]	1	1	153	P14046 [388-404]	P14046	Alpha-1-inhibitor 3 [OS=Rattus norvegicus]		0	3677.5	FALSE	62.3	281.7	62.9	80.4	55.2	265.1	152.6	37.8	294.3	103.6	63.1	50.3	24.8	64.3	42.3	67.8	17.5	106.3	89.6	78.1	6.66395e+06	7.87796e+06	2.11279e+07	6.9728e+07	7.0606e+07	7.14343e+07	1.57564e+07	1.65839e+07	1.38073e+07	2.01477e+07	2.43998e+07	1.59709e+07	1.3845e+07	1.6673e+07	1.3078e+07	6.94317e+07
TRUE	High	[K].MHQAFHVNATVTEEGTGSEFSGSGR.[I]	1xHexNAc(3)Hex(5)NeuAc(1)Acetyl(1) [N8]	1	1	7	Q03626 [314-338]	Q03626	Murinoglobulin-1 [OS=Rattus norvegicus]		0	4388.79	FALSE	278.1				63.4	209.4	271.2	206.1	429.1	84.1						224.4		84	107.1	43		2.18208e+06	3.57405e+06										606323	895881	1.98906e+06	2.94682e+06
TRUE	High	[K].VPFNPNDTFESEFYLDEKR.[S]	1xHexNAc(5)Hex(4)Fuc(1)NeuAc(2) [N6]	1	1	10	P05545 [215-233]	P05545	Serine protease inhibitor A3K [OS=Rattus norvegicus]		1	4738.94	FALSE		36.7		26.3		46	61.6	75.7	643.4	135.8	97.2			30.5		280.3	90.1	55.7	172.5	248.2						1.46018e+06						1.04614e+06
TRUE	High	[K].YLNETQQLTEK.[I]	1xHexNAc(4)Hex(5) [N3]	1	1	117	Q03626 [1002-1012]	Q03626	Murinoglobulin-1 [OS=Rattus norvegicus]		0	2989.27	FALSE	73.8	521.5	38.3	116	66.9	129.1	82.3	7.6	117.7	32	70	41.7	61.2	146.1	57.4	92.7	71.9	110.3	78.9	84.6	5.29099e+06	4739092	1.02775e+07	7.2612e+07	6.9184e+07	7.49424e+07	5.32836e+06	7.68177e+06	5.23411e+06	1.65672e+07	1.45562e+07	1.61502e+07	8.5377e+06	9.3709e+06	9.31068e+06	1.94925e+07
TRUE	High	[K].GQPIPNKNLTVQVNSVR.[S]	1xHexNAc(4)Hex(5)NeuAc(2) [N8]	1	1	522	Q63041 [375-391]	Q63041	Alpha-1-macroglobulin [OS=Rattus norvegicus]		1	4068.81	FALSE	129.5		46.7	49.7	33.8	81.2	74.6	168	417.2	186.3	101	11.7	47.9	69	80.1	80.2	110.5	43.5	123.7	145.5	197887297	1.96155e+08	3.69772e+08				1.47389e+08	1.28221e+08	1.40398e+08	1.49186e+08	1.41162e+08	1.56153e+08	1.03185e+08	9.77192e+07	1.01424e+08	2.43883e+08
TRUE	High	[K].KEDSCQLNYSEGPCLGMQQK.[Y]	2xCarbamidomethyl [C5; C14]; 1xHexNAc(5)Hex(4)NeuAc(2) [N8]; 1xHexNAc(5)Hex(3)Fuc(1)NeuAc(1)NeuGc(1) [N8]	1	2	22	Q64240 [226-245]	Q64240	Protein AMBP [OS=Rattus norvegicus]		1	4617.83	FALSE	82.6	376.8	342.7	75.5	27.6	61.3	125.4	54.2	169.5	60.9	37.5	45.1	32.8		21	146.5	80.3	83.8	81.7	94.8	2.06891e+06		3.91902e+06			1.8656e+07	1.61304e+07	1.78492e+07		2.72802e+07	3.3985e+06	3.73855e+06	1.10578e+06	1.36862e+06	1.64684e+06
TRUE	High	[K].VPFNPNDTFESEFYLDEKR.[S]	1xHexNAc(4)Hex(5)Fuc(2)NeuAc(1)Acetyl(1) [N6]	1	1	12	P05545 [215-233]	P05545	Serine protease inhibitor A3K [OS=Rattus norvegicus]		1	4594.89	FALSE	100.5		145.6	101.3	248.2	220.2	181.7	61.5	128.9	70	117	124	80.7	147.3		81		57.4	134.8			1.98182e+06	3.07677e+06				5.03954e+06	2.97273e+06	5.70291e+06	3.50667e+06	4.85611e+06	3.23066e+06	8.58866e+06	7.54025e+06	9.04249e+06
TRUE	High	[K].VPFNPNDTFESEFYLDEKR.[S]	1xHexNAc(5)Hex(4)NeuAc(2) [N6]; 1xHexNAc(5)Hex(3)Fuc(1)NeuAc(1)NeuGc(1) [N6]	1	2	15	P05545 [215-233]	P05545	Serine protease inhibitor A3K [OS=Rattus norvegicus]		1	4592.89	FALSE	37.1	42		28.8	19.9			41.8	713.4	94.5	64.6	29.5	31.6	54.3	73.6	167.4		61.1	156.4	384.1		936028	1.98605e+06	4.78148e+06	2.17546e+06	2.09067e+06				983311	2.07866e+06	1.49021e+06	1.07892e+06	765478	1.03232e+06
TRUE	High	[R].FSWFIDDVEVHTAQTHAPEKQSNSTLR.[S]	1xHexNAc(4)Hex(3)Fuc(1) [N23]	1	1	41	P20760 [150-176]	P20760	Ig gamma-2A chain C region [OS=Rattus norvegicus]	P20760	1	4588.05	FALSE	141.9	48.2	38.7	36.7	37.3	385.5	258.3	104	35.1	10.8	136.5		25.7	69.6	62.7	59.8	86.3	47.3	167.6	248.1	6448670	11420967	1.20465e+07	3.68785e+06	5.66535e+06	4.52068e+06	4.50346e+06	2.91775e+06		3.31033e+06	3.44326e+06	5.1007e+06	5.4207e+06	3.49418e+06	3.40112e+06	4.15744e+07
TRUE	High	[K].HAVEHFNNNTK.[H]	1xHexNAc(3)Hex(6)NeuAc(1)Acetyl(1) [N8]	1	1	45	P01048 [161-171]	P01048	T-kininogen 1 [OS=Rattus norvegicus]		0	3225.28	FALSE		569.2	31.3	626.7	51.1	18.9	17	14.3	97.1	115.3	29.8	14.4				41.7	2.9	112.5	118	139.7					3.24688e+06		59201.3	193941	178642	2.54127e+06	3.57532e+06	4.70936e+06	260412	291529	342298	145181
TRUE	High	[K].VPFNPNDTFESEFYLDEKR.[S]	1xHexNAc(3)Hex(6)Fuc(1)NeuAc(1)Acetyl(1) [N6]	1	1	4	P05545 [215-233]	P05545	Serine protease inhibitor A3K [OS=Rattus norvegicus]		1	4407.81	FALSE									389.4	264.9	246.8					447.6	479.6	171.6
TRUE	High	[K].ANEGAIYPDNTTDFQR.[A]	1xHexNAc(4)Hex(5)Fuc(3)NeuAc(1) [N10]	1	1	31	P13635 [129-144]	P13635	Ceruloplasmin [OS=Rattus norvegicus]		0	4163.67	FALSE	106.3	66.8	84.7	88.6	158.5	74.9	103	228.7	391.9	236.6	66.1	91	81.7	65.3	6.9	20	20.2	25.9	43	39.9	9.4542e+06	1.11578e+07	1.87308e+07	1.53544e+07	1.18051e+07	1.22559e+07	1.71879e+07	1.47096e+07	1.55384e+07	1.62495e+07	1.90536e+07	1.3325e+07	2.90829e+07	2.84658e+07	3.2277e+07	9.08021e+06
TRUE	High	[R].FSDGLESNR.[S]	1xHexNAc(2)Hex(9) [N8]	1	1	180	P08649 [217-225]	P08649	Complement C4 [OS=Rattus norvegicus]	P08649	0	2889.1	FALSE	35.5	165.8	63.9	175.9	179.6	36	44.7	130.5	229	185.8	26.9	64.9	79.6	121.9	104.3	48.6	4.3	59.3	135	108.6	8.07584e+06	9.80529e+06	2.68721e+07	8.70323e+07	9.36896e+07	9.09261e+07	3.50301e+07	4.69956e+07	3.31674e+07	9.64328e+07	1.16522e+08	9.27701e+07	8.85833e+07	1.07921e+08	9.84854e+07	1.97198e+07
TRUE	High	[K].TALAAFNAQNNGTYFK.[L]	1xHexNAc(4)Hex(5)NeuAc(1)Acetyl(1) [N11]	1	1	44	P24090 [166-181]	P24090	Alpha-2-HS-glycoprotein [OS=Rattus norvegicus]		0	3686.54	FALSE	128.1	55.5		158.8	111.7	90.9	83.8	29.7	183.1	85.6	99.6	106.1	94	97.3	146.5	161	100.6	128.8	86.8	52		4.12328e+06	6.67575e+06	3.20319e+06	1.03758e+07	3.05318e+06				7.73719e+06	9.33921e+06	9.15999e+06	6.71285e+06	6.28863e+06	6.44369e+06
TRUE	High	[K].QILEGLEFNLTQIPEADIHK.[A]	1xHexNAc(3)Hex(6)Fuc(1)NeuAc(2)Acetyl(1) [N9]	1	1	28	P17475 [93-112]	P17475	Alpha-1-antiproteinase [OS=Rattus norvegicus]		0	4660.03	FALSE	86	173.6	149.9	209.5	127.5	69	81.1	107.7	23.3	133.8	35.8	122.3	51.3	96.3	84.6	99.7		131.2	144.4	72.8		4162314	7.42324e+06	2.5376e+07	1.55405e+07	1.57984e+07	9.57867e+06	1.36428e+07	1.48571e+07	1.44021e+07	1.99586e+07	1.90735e+07	1.04389e+07	1.21565e+07	1.16035e+07	5.29963e+06
TRUE	High	[K].EALGHSIAQLNAENNHTFYFK.[I]	1xHexNAc(3)Hex(6)NeuAc(2)Acetyl(2) [N15]	1	1	15	P08934 [280-300]	P08934	Kininogen-1 [OS=Rattus norvegicus]		0	4651.94	FALSE	105.9	36.4	74.9	113.8	101.3	36.4	106.2	124.8	210.8	153.5	121.1	92.1	62.7	132.4	118.5	102.4		51.3	114	141.4	1.15248e+06	3.23809e+06	4.56041e+06			1.56807e+06	3.34307e+06	3.22757e+06	2.52949e+06		5.89736e+06	4.07646e+06	8.55048e+06	4.36367e+06	4.18122e+06	1.28642e+06
TRUE	High	[K].SLGEVNFTATAEALQSPELCGNK.[V]	1xCarbamidomethyl [C20]; 1xHexNAc(5)Hex(4)NeuAc(1) [N6]	1	1	51	Q63041 [878-900]	Q63041	Alpha-1-macroglobulin [OS=Rattus norvegicus]		0	4390.87	FALSE	135.8	71.6	92.1	104.8	107.9	66.7	66.7	114.9	286.3	174.5	39.6	105.9	64.4	98.3	50.7	91	41.6	131.4	62.4	93.4	7.13413e+06	10414680	2.04287e+07	1.07673e+07	9.02437e+06	1.0802e+07	1.30802e+07	1.38655e+07	1.615e+07	1.77486e+07	1.57665e+07	1.38468e+07	1.40131e+07	1.62329e+07	1.75427e+07	9.85738e+06
TRUE	High	[K].LINDYVSNQTQGK.[I]	1xHexNAc(4)Hex(5)Fuc(1)NeuAc(1) [N8]	1	1	38	P05544 [175-187]	P05544	Serine protease inhibitor A3L [OS=Rattus norvegicus]		0	3539.48	FALSE	63.9	401.3	36.9	118	62.8	37.7			197.8		92.5	61.2	52.3	165	76	106.3	153.1	119.9	136	119.1		1.08872e+06		1.23997e+07	1.35675e+07	1.43178e+07	1.24833e+06	1.1849e+06	1.66831e+06	4.02138e+06	3.65705e+06	3.99072e+06	2.12353e+06	2.23658e+06	1.8897e+06
TRUE	High	[K].SLGNVNFSVSVEAQQSPELCGSQVATVPETGRK.[D]	1xCarbamidomethyl [C20]; 1xHexNAc(3)Hex(6)NeuAc(2)Acetyl(2) [N6]	1	1	23	Q03626 [877-909]	Q03626	Murinoglobulin-1 [OS=Rattus norvegicus]		1	5723.48	FALSE	33.7	0.7	61.2	117.3	231.9	21.5	110.6	257.4	311.5	333.3	25.2	109.9	125.5	2.3	16	54.7	1.8	1.1	127.4	57	47834.6	1.15771e+06	2.2612e+06	63331.5		33890	4.10516e+06	4.08725e+06	8.07711e+06	7.86531e+06	5.70879e+06	8.6345e+06	1.63155e+07	1.45438e+07	1.55486e+07	1.44223e+06
TRUE	High	[K].HAVEHFNNNTK.[H]	1xHexNAc(4)Hex(5)NeuAc(2)Acetyl(2) [N8]	1	1	444	P01048 [161-171]	P01048	T-kininogen 1 [OS=Rattus norvegicus]		0	3599.42	FALSE	29.4	62.8	65.1	158.9	146.4	21.1	33.8	155.5	324.1	287.4	35.4	58	100.9	81	216.8	18.1	1.9	59.3	73.6	70.5	1.72086e+06	2.67121e+06	6.03609e+06	1.12993e+07	1.06806e+07	1.22087e+07	1.16314e+07	1.22631e+07	1.17127e+07	2.48426e+07	3.29111e+07	2.85916e+07	2.53975e+07	2.83104e+07	2.63477e+07	3.79752e+06
TRUE	High	[R].KQILEGLEFNLTQIPEADIHK.[A]	1xHexNAc(4)Hex(5)NeuAc(3) [N10]	1	1	19	P17475 [92-112]	P17475	Alpha-1-antiproteinase [OS=Rattus norvegicus]		1	4932.18	FALSE	85.6	60.3	161	255.5	96.7	132.8	129.5	85.8		125.8	70.6	89.4	69.1	184.5	150			81.5	126	95.7			2.24933e+06	1.58656e+06			6.0195e+06	4.23209e+06	3.38146e+06	7.3903e+06	6.2205e+06	6.71772e+06	2.54316e+06	2.09515e+06	3.09326e+06	3.49067e+06
TRUE	High	[K].VPFNPNDTFESEFYLDEKR.[S]	1xHexNAc(4)Hex(5)Fuc(1)NeuAc(2)Acetyl(2) [N6]	1	1	18	P05545 [215-233]	P05545	Serine protease inhibitor A3K [OS=Rattus norvegicus]		1	4781.94	FALSE	78.8	91.5		88.1	29.6			42.3	410	133.9	64		28.5	44.6		308.9	87.2	168.8	159.8	263.8		1.11352e+06	2.91059e+06	2.94613e+06	2.53237e+06	2.96748e+06					2.83679e+06		953018
TRUE	High	[K].AQEAGYTNATTTDQHGLAK.[F]	1xHexNAc(4)Hex(5)Fuc(2)NeuAc(1) [N8]	1	1	5	Q03626 [386-404]	Q03626	Murinoglobulin-1 [OS=Rattus norvegicus]		0	4182.72	FALSE	98.4	148.2	98.5	93.8	94.7	116.7	106.1	134.4	348.1	169.5	68.1	83.2	49.4	81.1	1.2	56.3	39	46.5	84.7	82.2	33630748	31570414	6.19353e+07	8.9414e+07	9.54143e+07	9.42901e+07	6.26695e+07	5.84978e+07	6.44686e+07	5.51478e+07	5.96558e+07	6.08752e+07	6.0237e+07	5.72052e+07	6.13743e+07	7.42038e+07
TRUE	High	[K].VPFNPNDTFESEFYLDEKR.[S]	1xHexNAc(4)Hex(5)NeuAc(2)Acetyl(2) [N6]	1	1	9	P05545 [215-233]	P05545	Serine protease inhibitor A3K [OS=Rattus norvegicus]		1	4635.88	FALSE				71.2				67.3	898	310.1			75.5	174.2		104.2		53.6	110.9	135											1.20957e+06
TRUE	High	[K].EALGHSIAQLNAENNHTFYFK.[I]	1xHexNAc(4)Hex(5)Fuc(1)NeuAc(2) [N15]	1	1	48	P08934 [280-300]	P08934	Kininogen-1 [OS=Rattus norvegicus]		0	4755	FALSE	74.1	154.5	59.8	162.8	158.7	134.5	43.5	119.5	137.5	140.5	49.1	112	102.4	134.3	135.7	32.2	49.8	26	47.8	125.3	1.28409e+06	2.3296e+06	9.44742e+06	9.01992e+06	9.629e+06	1.04233e+07	3.72473e+06	2.31073e+06	6.13666e+06	1.01463e+07	8.92695e+06	1.25131e+07	1.08939e+07	9.5813e+06	9.89277e+06	8.8643e+06
TRUE	High	[K].KLINDYVSNQTQGK.[I]	1xHexNAc(4)Hex(5)Fuc(1)NeuAc(2) [N9]	1	1	26	P05544 [174-187]	P05544	Serine protease inhibitor A3L [OS=Rattus norvegicus]		1	3958.67	FALSE	90.7	14.9	65	123.2	35.9	32	57.7	29.1	262.6	48.5	86		34.3	186	120.5	62.9	147.8	94.1	268.4	240		3.12272e+06	2.01729e+06	580780			2.38494e+06		2.69016e+06	4.69413e+06	4.89874e+06	4.79971e+06	1.40021e+06	1.71788e+06	1.14577e+06
TRUE	High	[K].VPFNPNDTFESEFYLDEKR.[S]	1xHexNAc(5)Hex(4)Fuc(1)NeuAc(2)Acetyl(1) [N6]	1	1	4	P05545 [215-233]	P05545	Serine protease inhibitor A3K [OS=Rattus norvegicus]		1	4780.96	FALSE		76.7							608.1							450.7		213.7	188.9	461.9				1.20653e+06
TRUE	High	[K].SLGEVNFTATAEALQSPELCGNK.[V]	1xCarbamidomethyl [C20]; 1xHexNAc(3)Hex(6)NeuAc(2)Acetyl(1) [N6]; 1xHexNAc(3)Hex(5)Fuc(1)NeuAc(1)NeuGc(1)Acetyl(1) [N6]	1	2	163	Q63041 [878-900]	Q63041	Alpha-1-macroglobulin [OS=Rattus norvegicus]		0	4641.93	FALSE	38.5	64.9	95.8	225.7	112.1	49.8	74.2	88	226.8	206.4	43.3	68.2	86.7	143.5	16.3	130.4		84.9	114	130.5		1.63634e+06	4.72678e+06	6.60631e+06	9.46684e+06	3.50725e+06	1.16025e+07	8.52821e+06	9.74754e+06	2.04333e+07	2.29607e+07	2.42862e+07	1.03022e+07	1.3508e+07	1.1406e+07	6.04279e+06
TRUE	High	[R].VVSVDISFRPVNETFPVVYIENPKR.[N]	1xHexNAc(4)Hex(5)NeuAc(1) [N12]	1	1	119	Q63041 [146-170]	Q63041	Alpha-1-macroglobulin [OS=Rattus norvegicus]		1	4818.24	FALSE	153.4	37.9	44.8	103.4	31.3	159	107.7	16			196.3	35.1	42	135.4	129.1	53	129.1	93.5	236.5	296.6	2.2801e+07	2.62752e+07	5.20865e+07	1.80715e+07	1.28578e+07	7.38113e+06	1.52093e+07	1.28882e+07	2.23625e+07	3.36485e+07	3.75547e+07	3.51052e+07	1.5479e+07	8.78132e+06	1.06398e+07	5.81893e+07
TRUE	High	[K].HAVEHFNNNTK.[H]	1xHexNAc(3)Hex(6)NeuAc(2)Acetyl(2) [N8]	1	1	45	P01048 [161-171]	P01048	T-kininogen 1 [OS=Rattus norvegicus]		0	3558.39	FALSE	13.6		119.4	22.2	218.8	53.4	61.4	169.6	392.8	236.9	69	53.7	15.5	19.1	23.3	5.2	9.2	23.5	436.8	56.6	121004	81131.7	1.83764e+06				2.65813e+06	2.1952e+06	1.71275e+06	312838	411659	407812	2.47633e+06	4.19794e+06	4.02336e+06	981586
TRUE	High	[K].KEDSCQLNYSEGPCLGMQQK.[Y]	2xCarbamidomethyl [C5; C14]; 1xHexNAc(3)Hex(6)NeuAc(2)Acetyl(2) [N8]	1	1	20	Q64240 [226-245]	Q64240	Protein AMBP [OS=Rattus norvegicus]		1	4619.8	FALSE	76.6	349.4	349.3	92.5	30.8	56.9	116.3	50.3	157.2	64.4	34.7	73.3	67.9		19.5	135.8	74.5	100	33.2	117.4	2.06891e+06		3.91902e+06			1.8656e+07	1.74763e+07	1.99073e+07		2.87504e+07	3.3985e+06	4.94073e+06	2.28675e+06	1.36862e+06	1.64684e+06
TRUE	High	[K].AQEAGYTNATTTDQHGLAK.[F]	1xHexNAc(4)Hex(5)Fuc(1)NeuAc(2)Acetyl(2) [N8]	1	1	100	Q03626 [386-404]	Q03626	Murinoglobulin-1 [OS=Rattus norvegicus]		0	4411.78	FALSE	229	37.9	70.7	41.7	133.5	65.4	80.6	145.9	323.1	165.6	49.2	118.3	60	31	68.4	153.6	39.1	74	59.4	53.5	1.06419e+07	9.90407e+06	2.32059e+07	3.42251e+06	4.24287e+06	3.63303e+06	6.77241e+06	5.16725e+06	8.00819e+06	3.67492e+06	5.37596e+06	4.0012e+06	1.06185e+07	1.28743e+07	1.28e+07	3.77266e+06
TRUE	High	[K].HAVEHFNNNTK.[H]	1xHexNAc(3)Hex(6)NeuAc(2)Acetyl(1) [N8]	1	1	75	P01048 [161-171]	P01048	T-kininogen 1 [OS=Rattus norvegicus]		0	3516.38	FALSE	13.9	275.6	61.7	407.2	64.7	40.3	39	53.8	239.5	182.8	34.2	27.1	44.9	62.4	107.8	18.7		75.3	158.5	92.5	107384	78492.1	203906		5.73011e+06	2.83396e+06	909760	876645	902469	5.95339e+06	2.93121e+06	5.96805e+06	976668	946539	876666	585289
TRUE	High	[R].VVSVDISFRPVNETFPVVYIENPKR.[N]	1xHexNAc(4)Hex(5)Fuc(1)NeuAc(1) [N12]	1	1	11	Q63041 [146-170]	Q63041	Alpha-1-macroglobulin [OS=Rattus norvegicus]		1	4964.3	FALSE	278.7	120				315.7	246.7				271.1			135.3				121.9	207	303.7	3341297	4131986				3.23624e+06										8.51311e+06
TRUE	High	[K].KNSTLCDLCIGPAK.[C]	2xCarbamidomethyl [C6; C9]; 1xHexNAc(4)Hex(5)NeuAc(1) [N2]	1	1	124	P12346 [511-524]	P12346	Serotransferrin [OS=Rattus norvegicus]		1	3490.46	FALSE	33.8	36	16.9	143.1	52.9	47.1	42.9	35.7	303.7	99.1	40	26.2	71.7	59.8	137.2	156.2	79.7	174.6	206.5	236.8	4285244	5.3127e+06	8.46135e+06	9.43883e+06	7.35614e+06	9.5655e+06		4.76762e+06	4.11648e+06	3.44632e+07	3.74721e+07	4.32282e+07	1.38573e+07	1.30182e+07	1.53759e+07	1.32163e+07
TRUE	High	[K].ICLHLYHLNETVTVTASLISQR.[G]	1xCarbamidomethyl [C2]; 1xHexNAc(4)Hex(5)NeuAc(2) [N9]; 1xHexNAc(4)Hex(4)Fuc(1)NeuAc(1)NeuGc(1) [N9]	1	2	8	Q03626 [47-68]	Q03626	Murinoglobulin-1 [OS=Rattus norvegicus]		0	4773.13	FALSE	206.8	268.1	73.8	78.6		223.8	185.3				183.1	193.5				420.8		166.2			1209119	2.06769e+06	4.58965e+06	5.31562e+06	5.11833e+06	5.39035e+06			1.4632e+06	1.8404e+06		1.31887e+06				4.43727e+06
TRUE	High	[K].SLGEVNFTATAEALQSPELCGNK.[V]	1xCarbamidomethyl [C20]; 1xHexNAc(3)Hex(6)NeuAc(2)Acetyl(2) [N6]	1	1	207	Q63041 [878-900]	Q63041	Alpha-1-macroglobulin [OS=Rattus norvegicus]		0	4683.94	FALSE	83	64.4	90.7	124.7	109.8	52.5	69.3	144.9	263.2	219.6	56.3	72	98.4	92.6	43.5	133.6	21.8	85.5	64.9	109.3	4.07035e+06	5.82739e+06	1.84458e+07	8.62767e+06	8.97034e+06	1.17514e+07	8.41193e+06	1.35837e+07	1.26346e+07	2.13291e+07	1.66319e+07	1.73718e+07	9.58451e+06	1.97585e+07	1.52912e+07	7.76123e+06
TRUE	High	[K].GQPIPNKNLTVQVNSVR.[S]	1xHexNAc(4)Hex(5) [N8]	1	1	127	Q63041 [375-391]	Q63041	Alpha-1-macroglobulin [OS=Rattus norvegicus]		1	3486.62	FALSE	97.2			121.4	25.4	121.8	43.3		199.5	52.6	157.6		90.2	210.7	108.8	71.7	133.8	90.7	219.8	255.4	5032512	6.25077e+06	1.09491e+07							1.36755e+07	1.14221e+07	1.39615e+07		3.74291e+06	2.18165e+06	1.38116e+07
TRUE	High	[K].YLNETQQLTEK.[I]	1xHexNAc(4)Hex(5)NeuAc(1)NeuGc(1) [N3]; 1xHexNAc(4)Hex(4)Fuc(1)NeuGc(2) [N3]	1	2	59	Q03626 [1002-1012]	Q03626	Murinoglobulin-1 [OS=Rattus norvegicus]		0	3587.45	FALSE	128.5	88.5	70.5	65	75.1	107.3	119.7	96	378.4	156.1	65.5	58.9	46.5	63.1	59.7	97.1	108.3	83.2	75.9	56.8	3101145	3.04225e+06	5.65749e+06	5.30262e+06	4.15657e+06	2.87636e+06	3.30895e+06	3.07249e+06	3.65037e+06	3.56332e+06	3.05026e+06	2.72041e+06	3.52793e+06	3.55052e+06	3.24176e+06	5.03907e+06
TRUE	High	[R].KFQIHINVSYIGERPNSNMVIVDVK.[M]	1xHexNAc(4)Hex(5)Fuc(2)NeuAc(1) [N7]	1	1	65	Q63041 [1384-1408]	Q63041	Alpha-1-macroglobulin [OS=Rattus norvegicus]		1	5106.34	FALSE	196.1	46.6	86.8	87.3	85.3	189.2	193.8	38.2	13.5	13.2	135.4	152.1	19	52.6	91.7	114.4		134.7	185.5	164.6	8.68648e+06	1.17452e+07	3.148e+07	9.79226e+06	5.53036e+06	2.30656e+06	1.03028e+07	1.19358e+07	7.57822e+06	1.03675e+07	2.10814e+07	1.03464e+07	1.01301e+07	1.14103e+07	9.10172e+06	2.24702e+07
TRUE	High	[K].ANEGAIYPDNTTDFQR.[A]	1xHexNAc(4)Hex(5)Fuc(1)NeuAc(2)Acetyl(1) [N10]	1	1	111	P13635 [129-144]	P13635	Ceruloplasmin [OS=Rattus norvegicus]		0	4204.66	FALSE	100.6	83	85.2	108.8	104.9	87.4	89.1	87.8	265.2	144.5	70.2	91.5	79	99	79.9	78.6	120.4	71.2	84.5	69.3	8.26714e+06	6.68849e+06	1.24554e+07	1.20171e+07	9.78631e+06	1.09395e+07	1.25794e+07	9.70527e+06	1.12313e+07	1.3446e+07	1.46931e+07	1.43435e+07	1.38324e+07	1.29722e+07	1.4357e+07	1.15279e+07
TRUE	High	[K].VPFNPNDTFESEFYLDEKR.[S]	1xHexNAc(5)Hex(4)NeuGc(3) [N6]	1	1	2	P05545 [215-233]	P05545	Serine protease inhibitor A3K [OS=Rattus norvegicus]		1	4931.97	FALSE								179.7	492.2	448.2	173.8		111.7			230.8		151.4		212.2
TRUE	High	[K].VPFNPNDTFESEFYLDEK.[R]	1xHexNAc(4)Hex(5)NeuAc(1) [N6]	1	1	46	P05545 [215-232]	P05545	Serine protease inhibitor A3K [OS=Rattus norvegicus]		0	4104.66	FALSE		547.9	68.6	174.3	90.4				168.3	57.4			59.9	245.5	127.9	114.2		128.3	128	89.2				1.04368e+07	1.37211e+07	1.41451e+07	1.93582e+06	1.52431e+06		5.15286e+06	3.98271e+06	4.36552e+06	2.26369e+06	3.23866e+06	2.21633e+06
TRUE	High	[K].QILEGLEFNLTQIPEADIHK.[A]	1xHexNAc(3)Hex(6)Fuc(1)NeuAc(2)Acetyl(2) [N9]	1	1	45	P17475 [93-112]	P17475	Alpha-1-antiproteinase [OS=Rattus norvegicus]		0	4702.04	FALSE	148.1		144.8	131.3	153	102.4	124.7	151.4	64.4	204.8		182.2	84.1			207.4		156.1	119.3	26.1	5784897						1.16641e+07	1.15974e+07	1.31306e+07	1.05783e+07	1.13355e+07	8.94548e+06	1.233e+07	1.19869e+07	1.35027e+07	7.26183e+06
TRUE	High	[K].LINDYVSNQTQGK.[I]	1xHexNAc(4)Hex(5)Fuc(1)NeuAc(2) [N8]	1	1	32	P05544 [175-187]	P05544	Serine protease inhibitor A3L [OS=Rattus norvegicus]		0	3830.57	FALSE	58.7	274.5	57.6	99.8	101.2	45.9	81.6	28.9	144.4	45.2	76.2	56.1	65.3	233	319.7	43.1	67	64.4	77.4	59.8	2516002	1.27951e+06	4.22504e+06	2.35148e+07	1.97449e+07	1.81842e+07	4.32226e+06	4.14122e+06	3.58716e+06	3.61725e+06	7.17694e+06	7.29356e+06	7.28129e+06	6.37579e+06	7.636e+06
TRUE	High	[K].VPFNPNDTFESEFYLDEK.[R]	1xHexNAc(4)Hex(5)Fuc(1)NeuAc(1) [N6]	1	1	30	P05545 [215-232]	P05545	Serine protease inhibitor A3K [OS=Rattus norvegicus]		0	4250.72	FALSE		586.4		196.6	79.3				73.5	45.8			99.2	238.3	124.9	145.3		179.6	116.2	115.1				9.15379e+06	1.28408e+07	1.60379e+07				4.30567e+06	4.57664e+06	3.786e+06	1.59106e+06		1.89564e+06
TRUE	High	[K].LTNQTMGFSFAVEQDIPVK.[N]	1xHexNAc(4)Hex(5)NeuAc(2) [N3]; 1xHexNAc(4)Hex(4)Fuc(1)NeuAc(1)NeuGc(1) [N3]	1	2	1203	Q63041 [1446-1464]	Q63041	Alpha-1-macroglobulin [OS=Rattus norvegicus]		0	4329.84	FALSE	25.4	59.4	90.7	128.1	90.2	74.3	98.2	97.5	211.2	174.5	81.1	60.9	119.2	133.1	115	159.9		121.2	56.7	103.5	3.77103e+06	1.80925e+06	1.17366e+07	1.2387e+07	1.8205e+07	2.80606e+07	2.77961e+07	2.51216e+07	3.59414e+07	3.92549e+07	4.16894e+07	3.90025e+07	2.71291e+07	2.76341e+07	3.0819e+07	2.0836e+07
TRUE	High	[K].VPFNPNDTFESEFYLDEK.[R]	1xHexNAc(3)Hex(6)NeuAc(1)Acetyl(1) [N6]	1	1	22	P05545 [215-232]	P05545	Serine protease inhibitor A3K [OS=Rattus norvegicus]		0	4105.65	FALSE	47.2	468.5	79.6	144.5	64	52.5	51.4	30	51.6	57.8	43.3		51.2	183.5	88.5	156.1		215.1	138.9	76.3		811726	1.18779e+06	1.04368e+07	1.37211e+07	1.41451e+07	1.93582e+06	3.73506e+06	2.33283e+06	4.23225e+06	3.17258e+06	4.36552e+06	1.49771e+06	1.8751e+06	2.21633e+06	1.81193e+06
TRUE	High	[K].GQPIPNKNLTVQVNSVR.[S]	1xHexNAc(4)Hex(5)NeuAc(2)Acetyl(2) [N8]	1	1	112	Q63041 [375-391]	Q63041	Alpha-1-macroglobulin [OS=Rattus norvegicus]		1	4152.83	FALSE	134.5		30.3	15	9.4	47.3	43	143.5	357.3	171.8	149.3		37.2	44.9	61	169.6	209.2	65.3	138.8	172.5	6.89416e+06	6.8473e+06	1.30675e+07				3.24489e+06	3.05607e+06	2.72865e+06	2.4004e+06	1.43625e+06	1.51242e+06	945359	883483	983185	1.89842e+06
TRUE	High	[K].GQPIPNKNLTVQVNSVR.[S]	1xHexNAc(3)Hex(6)NeuAc(2)Acetyl(1) [N8]; 1xHexNAc(3)Hex(5)Fuc(1)NeuAc(1)NeuGc(1)Acetyl(1) [N8]	1	2	245	Q63041 [375-391]	Q63041	Alpha-1-macroglobulin [OS=Rattus norvegicus]		1	4069.8	FALSE	129.3		48.4	49.5	35	81.2	74.6	166.8	416.7	185.1	99.9	12.7	48.7	68.6	81.1	80.2	110.5	43.6	123.7	144.3	1.98577e+08	1.96451e+08	3.67401e+08				1.54875e+08	1.28221e+08	1.45792e+08	1.49186e+08	1.40411e+08	1.55552e+08	1.07569e+08	9.74608e+07	1.05355e+08	2.4443e+08
TRUE	High	[K].AQEAGYTNATTTDQHGLAK.[F]	1xHexNAc(5)Hex(3)Fuc(1)NeuAc(2) [N8]	1	1	104	Q03626 [386-404]	Q03626	Murinoglobulin-1 [OS=Rattus norvegicus]		0	4206.73	FALSE	166.4	174.9	159.1	32.7	92.1	122	154.4	107.8	199.6	145.5	55.6	97.3	32.7	65.2	148.7	47.3	34.8	40.6	67.7	55.7	7.32001e+06	6.1881e+06	8.96859e+06	1.28976e+07	1.09852e+07	1.55908e+07	1.17335e+07	6.13047e+06	1.3038e+07	2.30343e+06	6.30477e+06	2.41007e+06	6.79012e+06	7.30084e+06	6.70265e+06	1.58764e+07
TRUE	High	[K].HAVEHFNNNTK.[H]	1xHexNAc(4)Hex(5)NeuAc(1)Acetyl(1) [N8]	1	1	195	P01048 [161-171]	P01048	T-kininogen 1 [OS=Rattus norvegicus]		0	3266.31	FALSE	8.1	312.6	18.5	374.3	50.1	11.3	10.7	13.9	62.2	94.8	13.7	14.4	150.1	211.7	317.5	8	2.4	95.4	118.4	111.7	277264	435748	624684	2.48723e+07	2.42054e+07	2.42535e+07	1.2732e+06	1.55536e+06	1.4386e+06	2.76195e+07	3.25478e+07	2.90437e+07	3.49626e+06	4.11631e+06	3.88529e+06	877238
TRUE	High	[K].GQPIPNKNLTVQVNSVR.[S]	1xHexNAc(5)Hex(4)Fuc(2)NeuAc(1) [N8]	1	1	5	Q63041 [375-391]	Q63041	Alpha-1-macroglobulin [OS=Rattus norvegicus]		1	4110.86	FALSE	135.5		50.4	39	42.4	62.5	62.6	210.4	477.5	222.7	92.1		53.1			104.6	124.1	43.7	128.2	151.2	9092058	10418523	1.67502e+07				7.36743e+06	6.04762e+06	6.97482e+06	5.15786e+06	5.39721e+06	6.12531e+06	5.92128e+06	5.68424e+06	5.86203e+06	8.64979e+06
TRUE	High	[K].AQEAGYTNATTTDQHGLAK.[F]	1xHexNAc(4)Hex(5)Fuc(2)NeuAc(2)Acetyl(2) [N8]	1	1	63	Q03626 [386-404]	Q03626	Murinoglobulin-1 [OS=Rattus norvegicus]		0	4557.84	FALSE	171.6	23.6	96.7	37.4	112.8	64.9	92.3	144.4	366.8	220.1	53.2	102.7	54.3	28.2	8.1	115.9	91.5	52	85.4	78.2	3.02081e+07	1.94745e+07	5.41655e+07	6.55879e+06	7.86123e+06	7.44729e+06	3.76465e+07	2.90921e+07	3.0505e+07	1.20144e+07	1.05938e+07	1.18026e+07	3.46583e+07	3.55884e+07	3.73948e+07	1.81819e+07
TRUE	High	[K].VPFNPNDTFESEFYLDEK.[R]	1xHexNAc(4)Hex(5)Fuc(1) [N6]	1	1	2	P05545 [215-232]	P05545	Serine protease inhibitor A3K [OS=Rattus norvegicus]		0	3959.63	FALSE		465		159.6					230.3	160.9				253.8		175.7		205.8	162.1	186.8				3.56424e+06	4.44268e+06	2.9618e+06					1.27517e+06	1.1744e+06
TRUE	High	[K].LINDYVSNQTQGK.[I]	1xHexNAc(4)Hex(5)Fuc(1)NeuAc(1)Acetyl(1) [N8]	1	1	31	P05544 [175-187]	P05544	Serine protease inhibitor A3L [OS=Rattus norvegicus]		0	3581.49	FALSE	124.1	161.6	66.8	69.5	91.3	87.5	95.7		151.2		217.1	97.7	62.5	86.2	38	111.5	219.7	120.9	109.2	89.6	1.18082e+06				2.96832e+06	3.38882e+06	1.51566e+06	1.31003e+06	1.18456e+06	1.08007e+06		1.72199e+06	1.79212e+06	1.87206e+06	1.18409e+06	2.60826e+06
TRUE	High	[K].ANEGAIYPDNTTDFQR.[A]	1xHexNAc(4)Hex(5)Fuc(1)NeuAc(1)Acetyl(1) [N10]	1	1	41	P13635 [129-144]	P13635	Ceruloplasmin [OS=Rattus norvegicus]		0	3913.56	FALSE	169.9	118.7		178	227.8				199.4	108.2			111.7	171.7	176.8	85.4		193.4	109.7	149.4		1.68842e+06			3.77242e+06	1.44897e+06				3.8242e+06	3.50757e+06	3.21235e+06	4.48852e+06	3.74204e+06	4.60712e+06
TRUE	High	[R].FSDGLESNR.[S]	1xHexNAc(2)Hex(10) [N8]	1	1	115	P08649 [217-225]	P08649	Complement C4 [OS=Rattus norvegicus]		0	3051.16	FALSE	22.6	171.5	71.2	181.5	169.5	29.4	42.3	129.5	222.6	198.6	18.3	74.7	85.7	123.6	117.1	44.2		58.5	132.9	106.3	1.51298e+06	1.77991e+06	5.33174e+06	2.69894e+07	2.65589e+07	2.67275e+07	1.10948e+07	1.38545e+07	1.04352e+07	2.82925e+07	3.46819e+07	2.79803e+07	2.48444e+07	2.89629e+07	2.64257e+07
TRUE	High	[R].EFQTTDDQCVYNFTHLGVQR.[E]	1xCarbamidomethyl [C9]; 1xHexNAc(3)Hex(6)NeuAc(2)Acetyl(1) [N12]	1	1	28	P02764 [83-102]	P02764	Alpha-1-acid glycoprotein [OS=Rattus norvegicus]		0	4663.87	FALSE	199.5	139.4	67.2	142.9	69.9	117.2	148.9	65.7	180.9	113.4	70.8	81.6	36	68.8	121.7	104		94.3	111.8	66.2	4.84664e+06	3.52839e+06	5.31628e+06	4.89053e+06	4.18406e+06	9.2997e+06	2.15369e+06	2.50352e+06	2.3558e+06	5.24615e+06	5.01212e+06	5.00519e+06	2.45127e+06	2.43381e+06	3.42493e+06	5.95479e+06
TRUE	High	[K].HAVEHFNNNTK.[H]	1xHexNAc(4)Hex(5)NeuAc(2)Acetyl(1) [N8]	1	1	400	P01048 [161-171]	P01048	T-kininogen 1 [OS=Rattus norvegicus]		0	3557.41	FALSE	19.7	212.5	43.3	318.1	77.2	20.4	26	67	165.4	164.6	27.5	32	125.6	155.8	234.9	13.8	3.5	76	108.1	108.7	2.20653e+06	2.71184e+06	5.50458e+06	5.64287e+07	6.01889e+07	5.8042e+07	1.12121e+07	1.33747e+07	1.18139e+07	8.37404e+07	9.29978e+07	8.68692e+07	2.0294e+07	2.12788e+07	2.10827e+07	5.48948e+06
TRUE	High	[K].CFANTVNLSFPSAQSLPASDTHLTVK.[A]	1xCarbamidomethyl [C1]; 1xHexNAc(4)Hex(6)NeuGc(2) [N7]	1	1	18	Q63041 [562-587]	Q63041	Alpha-1-macroglobulin [OS=Rattus norvegicus]		0	5204.2	FALSE	149.7		113.8	68.5	118.4	95.2	102.3	139.7	266.4	167	255.9	82.6	28.2		112.9	102.4	83.5	50.7	62.9		4342631	4.54717e+06	1.03463e+07				6.85195e+06	5.79425e+06	8.92858e+06	4.48686e+06		3.78921e+06	7.37918e+06	7.09882e+06	7.12983e+06	5.73015e+06
TRUE	High	[K].TALAAFNAQNNGTYFK.[L]	1xHexNAc(4)Hex(5)NeuAc(2)Acetyl(2) [N11]	1	1	96	P24090 [166-181]	P24090	Alpha-2-HS-glycoprotein [OS=Rattus norvegicus]		0	4019.64	FALSE	110.7	48.3	79.8	87.8	115.7	61.8	98.3	118	268.6	134	58.3	111.7	62.5	140.3	144.9	90.9	56.8	71.1	74.2	66.2	8.71401e+06	7.03118e+06	1.31164e+07	6.08975e+06	7.75982e+06	4.00689e+06	1.00547e+07	8.5352e+06	1.21766e+07	8.94569e+06	1.10601e+07	1.11002e+07	1.60512e+07	1.45714e+07	1.34005e+07	7.78056e+06
TRUE	High	[K].AQEAGYTNATTTDQHGLAK.[F]	1xHexNAc(4)Hex(5)NeuAc(3)Acetyl(3) [N8]; 1xAcetyl [N-Term]; 1xHexNAc(4)Hex(5)NeuAc(3)Acetyl(2) [N8]	1	2	207	Q03626 [386-404]	Q03626	Murinoglobulin-1 [OS=Rattus norvegicus]		0	4598.83	FALSE	202	23.8	92.3	39.8	136.9	35.7	82.3	154.9	331.4	190.5	32.7	115.4	56.7	42.9	78.7	139.5	58.7	64.4	65.1	56.4	2.08811e+07	1.99114e+07	3.91671e+07	5.49151e+06	4.36378e+06	4.65846e+06	1.80283e+07	1.77742e+07	1.9465e+07	7.65373e+06	8.33811e+06	7.77941e+06	2.67429e+07	2.3338e+07	2.71396e+07	6.22058e+06
TRUE	High	[K].VPFNPNDTFESEFYLDEK.[R]	1xHexNAc(4)Hex(5)Fuc(1)NeuAc(2) [N6]	1	1	8	P05545 [215-232]	P05545	Serine protease inhibitor A3K [OS=Rattus norvegicus]		0	4541.82	FALSE		553	242.9	234.3	178.3										325			260.4	206.1					2.00048e+06		3.9412e+06		1.2335e+06		1.18975e+06	1.40441e+06	944873	791355	1.0356e+06
TRUE	High	[K].VPFNPNDTFESEFYLDEK.[R]	1xHexNAc(4)Hex(5)Fuc(3)NeuAc(1) [N6]	1	1	10	P05545 [215-232]	P05545	Serine protease inhibitor A3K [OS=Rattus norvegicus]		0	4542.84	FALSE	98.6	236.5	79.6	170	140.5	59				98.5			97	221.1	89.6	115.4		242.1	181	171.2		916381		5.59723e+06	3.39288e+06		1.4435e+06	1.46685e+06	2.57962e+06	3.47406e+06	3.13255e+06	2.39734e+06	2.56316e+06	2.69182e+06	2.5885e+06	1.08787e+06
TRUE	High	[K].ANEGAIYPDNTTDFQR.[A]	1xHexNAc(3)Hex(6)Fuc(1)NeuAc(2)Acetyl(2) [N10]	1	1	82	P13635 [129-144]	P13635	Ceruloplasmin [OS=Rattus norvegicus]		0	4205.64	FALSE	114.4	96.8	81.7	121.7	94.4	84.8	75.8	90.6	275.6	150.3	73.5	86.5	55.8	89	45.9	96.5	156	73.6	71.8	65.3	7.25113e+06	6.43486e+06	8.36421e+06	1.355e+07	6.39692e+06	1.07885e+07	9.72821e+06	5.36619e+06	9.10934e+06	1.01434e+07	1.41627e+07	1.3564e+07	1.17527e+07	1.05211e+07	9.81908e+06	1.15618e+07
TRUE	High	[K].AQEAGYTNATTTDQHGLAK.[F]	1xHexNAc(5)Hex(4)Fuc(1)NeuAc(2)Acetyl(1) [N8]	1	1	64	Q03626 [386-404]	Q03626	Murinoglobulin-1 [OS=Rattus norvegicus]		0	4410.8	FALSE	229.2	14.8	50.2	43.5	147.2	44.3	59.8	134.2	391.4	210	33.3	104.5	43.6	22.6	74.4	181.8	55.9	76.7	54.9	27.9	7.75233e+06	7.14063e+06	2.32059e+07	1.83239e+06		582427	3.50239e+06	2.93474e+06	6.23219e+06	1.37252e+06	4.11614e+06	3.03211e+06	8.52677e+06	1.06329e+07	1.02666e+07
TRUE	High	[R].RPFGEVYELEIDTLETTCHALDPTPLANCSVR.[Q]	2xCarbamidomethyl [C18; C29]; 1xHexNAc(4)Hex(5)Fuc(1)NeuAc(3)Acetyl(1) [N28]	1	1	14	P24090 [72-103]	P24090	Alpha-2-HS-glycoprotein [OS=Rattus norvegicus]		0	6387.71	FALSE			245.9	201.7	282.9		556.4	121						137.6	305.2			149.3										2.51281e+06	2.00375e+06	1.84057e+06			1.617e+06	2.66581e+06	2.58172e+06
TRUE	High	[K].QILEGLEFNLTQIPEADIHK.[A]	1xHexNAc(4)Hex(5)Fuc(1)NeuAc(2) [N9]	1	1	31	P17475 [93-112]	P17475	Alpha-1-antiproteinase [OS=Rattus norvegicus]		0	4659.05	FALSE	95.5	192.9	128.9	185	107.7	76.7	90.1	95.1	25.9	120	39.8	122.4	57	103.5	88.1	110.8		145.8	137.7	77		4162314	7.42324e+06	2.15862e+07	1.55405e+07	1.57984e+07	9.57867e+06	1.05633e+07	1.12147e+07	1.02655e+07	1.65704e+07	1.51513e+07	8.18129e+06	9.06849e+06	8.8205e+06	5.29963e+06
TRUE	High	[K].VGQLQLSHNLSFVIMVPQSPTHQLEDMEK.[A]	1xHexNAc(4)Hex(5)Fuc(2)NeuAc(1)Acetyl(1) [N9]	1	1	6	Q6P734 [348-376]	Q6P734	Plasma protease C1 inhibitor [OS=Rattus norvegicus]		0	5553.47	FALSE			124.7	140.7	145.5	91.3		148.9	146.8	143.9		156.7	77.8	104	80.6	223.9		84.9	164.4	166.1							2.0473e+06	2.09058e+06	2.93672e+06	4.13578e+06	2.35998e+06	1.43106e+06	1.95931e+06	3.03792e+06
TRUE	High	[K].VPFNPNDTFESEFYLDEK.[R]	1xHexNAc(3)Hex(6)Fuc(1)NeuAc(2)Acetyl(1) [N6]	1	1	8	P05545 [215-232]	P05545	Serine protease inhibitor A3K [OS=Rattus norvegicus]		0	4542.8	FALSE	87.2	209.1	70.4	230.9	177.7	52.2				60.3			148.9	288.6	47.4	102		214.1	160.1	151.3		916381		5.59723e+06	3.39288e+06		1.4435e+06	1.46685e+06	2.57962e+06	4.88931e+06	4.81299e+06	3.40298e+06	3.61701e+06	3.70311e+06	3.84981e+06	1.08787e+06
TRUE	High	[R].ELVHQSNTSNIFFSPMSITTAFAMLSLGSK.[G]	1xHexNAc(5)Hex(4)Fuc(1)NeuAc(2) [N7]	1	1	2	P17475 [58-87]	P17475	Alpha-1-antiproteinase [OS=Rattus norvegicus]		0	5650.47	FALSE			1088.6		247.7			267.8										396											8.07429e+06						1.83733e+06
TRUE	High	[R].DAGYTNATTTDQHGLAK.[F]	1xHexNAc(4)Hex(5)Fuc(1)NeuAc(1) [N6]	1	1	68	P14046 [388-404]	P14046	Alpha-1-inhibitor 3 [OS=Rattus norvegicus]		0	3823.55	FALSE		418.1	74.1	75.1		301.1	256.7		430.6	166.2								129.5	148.6					9.14461e+06		5.86906e+06			1.29911e+06	884631	1.95922e+06					8.16566e+06
TRUE	High	[K].AMLQLDEGNVLPNSTNGAPLHLR.[S]	1xHexNAc(3)Hex(6)Fuc(1)NeuAc(1)Acetyl(1) [N13]	1	1	7	P31211 [340-362]	P31211	Corticosteroid-binding globulin [OS=Rattus norvegicus]	P31211	0	4520.99	FALSE		582.5		291.9			197.4	98.4	110.1		124		142.3	86.8	36.7		119	97.8		113.1				3.6707e+07	2.88555e+07	3.09682e+07				1.55166e+07
TRUE	High	[K].AQEAGYTNATTTDQHGLAK.[F]	1xHexNAc(4)Hex(5)NeuAc(1)NeuGc(1)Acetyl(1) [N8]	1	1	48	Q03626 [386-404]	Q03626	Murinoglobulin-1 [OS=Rattus norvegicus]		0	4239.71	FALSE	214.7	54.3	76	33	71.2	117.1	95	188	397.4	221.8	17	94.1	29.5	34.3	52.5	79.7	87	40.4	53.9	43.2	4.33666e+06	1973946	6.68999e+06	930310	1.87859e+06	1.69249e+06	2.36837e+06	3.07206e+06	1.66179e+06	1.02728e+06	2.08548e+06	778196	2.21707e+06	1.67193e+06	4.75413e+06	3.64683e+06
TRUE	High	[K].AQEAGYTNATTTDQHGLAK.[F]	1xHexNAc(4)Hex(4)Fuc(1)NeuAc(2)Acetyl(1) [N8]	1	1	19	Q03626 [386-404]	Q03626	Murinoglobulin-1 [OS=Rattus norvegicus]		0	4207.72	FALSE	135.7	144.5	165	61.6	76.4	177.2	183.8	162.2	57.5	88.1	97.5	90.2	72.5	95.3		117.2	73.3	37	63.7	101.4	2.05405e+06	973655	1.30061e+07	3.99638e+06	4.51134e+06	5.9896e+06	5.14923e+06	2.18868e+06	7.44095e+06	1.62925e+06	2.23571e+06	1.92371e+06	2.38328e+06	2.56093e+06	2.3019e+06	5.59963e+06
TRUE	High	[K].VPFNPNDTFESEFYLDEK.[R]	1xHexNAc(4)Hex(5)NeuAc(2)Acetyl(1) [N6]; 1xHexNAc(4)Hex(4)Fuc(1)NeuAc(1)NeuGc(1)Acetyl(1) [N6]	1	2	22	P05545 [215-232]	P05545	Serine protease inhibitor A3K [OS=Rattus norvegicus]		0	4437.77	FALSE		100.4	89.2	113.1	85.4			137.1	103.9	346			188.5	102.3	115.6	95		231.7	156.5	135.2				1.28925e+06	1.29117e+06	1.27283e+06	675345	1.94181e+06		1.45311e+06	3.09785e+06	1.12714e+06	1.09731e+06	1.03602e+06	2.16832e+06
TRUE	High	[K].AQEAGYTNATTTDQHGLAK.[F]	1xHexNAc(3)Hex(6)NeuAc(1)NeuGc(1)Acetyl(1) [N8]	1	1	41	Q03626 [386-404]	Q03626	Murinoglobulin-1 [OS=Rattus norvegicus]		0	4198.68	FALSE	136.9	101.5	63.9	62.4	77.5	118.2	143.5	132.1	353.2	164.6	57.8	79.6	37.1	46.2	73.3	103.1	66.6	51.8	61.5	69.3	5.51896e+06	2.77521e+06	8.97353e+06	5.58373e+06	6.88201e+06	6.65233e+06	4.19085e+06	3.74451e+06	5.18319e+06	4.06068e+06	4.22318e+06	4.09297e+06	5.39105e+06	5.07827e+06	3.99597e+06	3.02481e+06
TRUE	High	[K].KNSTLCDLCIGPAK.[C]	2xCarbamidomethyl [C6; C9]; 1xHexNAc(4)Hex(5)NeuAc(2)Acetyl(1) [N2]; 1xHexNAc(4)Hex(4)Fuc(1)NeuAc(1)NeuGc(1)Acetyl(1) [N2]	1	2	332	P12346 [511-524]	P12346	Serotransferrin [OS=Rattus norvegicus]		1	3823.57	FALSE	45.2		16.8	81.1	59.8	38.4	54.4	118.1	388.9	205.9	25.9	34.8	65.7	31.8	84	214.2	74.9	127.2	153.4	179.5	1.25919e+07	1.4425e+07	2.61841e+07				1.07349e+07	9.72333e+06	7.87938e+06	4.70014e+07	4.45702e+07	5.05493e+07	3.81417e+07	3.25082e+07	3.46543e+07	2.2273e+07
TRUE	High	[K].AQEAGYTNATTTDQHGLAK.[F]	1xHexNAc(4)Hex(5)NeuAc(2)Acetyl(2) [N8]	1	1	536	Q03626 [386-404]	Q03626	Murinoglobulin-1 [OS=Rattus norvegicus]		0	4265.72	FALSE	187.4	47.3	88.7	49.5	123.8	67.9	93.5	157.1	313.5	157.8	57.2	120.3	55.8	46.2	70.9	125.5	41.8	70.4	64.3	61.2	8.60724e+07	8.11892e+07	1.6694e+08	4.21533e+07	3.80323e+07	4.378e+07	7.78578e+07	7.89971e+07	8.12808e+07	4.12344e+07	5.26563e+07	4.41261e+07	1.12423e+08	1.06478e+08	1.10277e+08	5.84221e+07
TRUE	High	[K].VPFNPNDTFESEFYLDEK.[R]	1xHexNAc(3)Hex(6)NeuAc(2)Acetyl(2) [N6]	1	1	19	P05545 [215-232]	P05545	Serine protease inhibitor A3K [OS=Rattus norvegicus]		0	4438.75	FALSE	130.9	266.8	34.4	41.9	24.5	190.5			91.6	85.3			80.3	275	68.7	231.4	407.2	46.9	24.9				4.28404e+06		8.73396e+06		1.50188e+06		843273	1.50265e+06	1.37061e+06	1.01516e+06		913303	705634
TRUE	High	[K].VPFNPNDTFESEFYLDEK.[R]	1xHexNAc(4)Hex(5)Fuc(1)NeuAc(2)Acetyl(1) [N6]	1	1	8	P05545 [215-232]	P05545	Serine protease inhibitor A3K [OS=Rattus norvegicus]		0	4583.83	FALSE		364.8	121.6	97.7	138.6			42.9		151.7		54.6	131.6			154	407.6	188.5	68.7	77.6				7.7202e+06	3.46123e+06	7.4685e+06	2.00743e+06	3.4128e+06	2.48915e+06		2.45575e+06	1.62757e+06	2.43501e+06	3.81069e+06	2.83809e+06
TRUE	High	[R].FSDGLESNR.[S]	1xHexNAc(3)Hex(4)NeuAc(2)Acetyl(1) [N8]	1	1	53	P08649 [217-225]	P08649	Complement C4 [OS=Rattus norvegicus]		0	2906.12	FALSE	38.3	176.5	83.2	175	223.2	53.2	43.4	147.1	281.7	163.1	34	66.8	55.6	76.1	76.1	54.7		42	111.3	98.8	560726	497820	2.36571e+06	5.32479e+06	6.25732e+06	5.20285e+06	1.91193e+06	2.51173e+06	2.68356e+06	5.27953e+06	7.72165e+06	5.07127e+06	6.73515e+06	6.78029e+06	5.51829e+06	1.60563e+06
TRUE	High	[K].EALGHSIAQLNAENNHTFYFK.[I]	1xHexNAc(5)Hex(4)NeuAc(2) [N15]	1	1	16	P08934 [280-300]	P08934	Kininogen-1 [OS=Rattus norvegicus]		0	4649.97	FALSE	71.6	50.4	103.7	133.9	134.3	44.3	62.2	172.7	133	199.4	50.4	88.8	86.8	146.2	164	40.5		56.8	135.9	125.2	1.15248e+06	1123659	1.30907e+06			1.56807e+06	3.34307e+06	3.22757e+06	2.52949e+06		4.26052e+06	4.07646e+06	2.21557e+06	4.36367e+06	4.18122e+06	1.28642e+06
TRUE	High	[R].FSLGAITSNNSGVYR.[C]	1xHexNAc(4)Hex(5)Fuc(1)NeuAc(1) [N9]	1	1	27	Q9EPH1 [81-95]	Q9EPH1	Alpha-1B-glycoprotein [OS=Rattus norvegicus]		0	3645.53	FALSE	122.6	319.8	62.9	142.2	99.4	149.6	106.4	32.3	161.3	75	127.7	70	78.6	254	145.3	14.6		16.1	10.1	12	9558703	10560621	2.4649e+07	5.51639e+07	5.36431e+07	5.46137e+07	1.07994e+07	1.06239e+07	1.07424e+07	2.42837e+07	2.52347e+07	2.24072e+07	1.69732e+07	1.64596e+07	1.84571e+07	2.65827e+07
TRUE	High	[K].LINDYVSNQTQGK.[I]	1xHexNAc(4)Hex(5)NeuAc(1) [N8]; 1xHexNAc(4)Hex(4)Fuc(1)NeuGc(1) [N8]	1	2	17	P05544 [175-187]	P05544	Serine protease inhibitor A3L [OS=Rattus norvegicus]		0	3393.42	FALSE		733.6		217.9										277.1	102.9			188.8	242.4	237.4				6.13496e+06	6.76877e+06	7.37559e+06				2.06313e+06		1.9596e+06
TRUE	High	[K].AQEAGYTNATTTDQHGLAK.[F]	1xHexNAc(5)Hex(4)NeuAc(3)Acetyl(1) [N8]	1	1	95	Q03626 [386-404]	Q03626	Murinoglobulin-1 [OS=Rattus norvegicus]		0	4555.84	FALSE	160.9	38.2	90.2	58.9	109.7	49.8	85.3	134.9	332.5	202.7	50.5	93.6	67.6	60.6	57.2	98.8	79.8	69	85.3	74.7	33722946	2.26587e+07	6.22901e+07	1.33635e+07	1.47953e+07	1.60634e+07	3.48963e+07	3.49058e+07	3.65654e+07	2.29419e+07	2.28064e+07	2.26381e+07	4.12004e+07	4.24588e+07	4.44943e+07	1.69304e+07
TRUE	High	[K].SLGEVNFTATAEALQSPELCGNK.[V]	1xCarbamidomethyl [C20]; 1xHexNAc(4)Hex(5)Fuc(2)NeuAc(1) [N6]	1	1	130	Q63041 [878-900]	Q63041	Alpha-1-macroglobulin [OS=Rattus norvegicus]		0	4641.96	FALSE	41.1	97	86.5	204.4	122.6	82.3	94.4	100.4	193.2	216.2	57.5	91.3	85.2	113.5	21.2	103.4		86.9	105	98		1.63634e+06	5.5593e+06	1.00325e+07	1.29686e+07	8.33529e+06	1.32004e+07	8.94736e+06	8.29482e+06	1.98025e+07	2.11422e+07	2.18412e+07	1.06778e+07	1.35162e+07	1.26787e+07	9.25751e+06
TRUE	High	[K].AQEAGYTNATTTDQHGLAK.[F]	1xHexNAc(4)Hex(5)Fuc(1)NeuAc(3)Acetyl(2) [N8]	1	1	41	Q03626 [386-404]	Q03626	Murinoglobulin-1 [OS=Rattus norvegicus]		0	4702.88	FALSE	270.9	31.1	95.4	56.7	112.9	37.8	73.8	94.5	333.2	192.1	32.4	141.4	54.4	38.4	64.2	105.2	57.8	52.4	72.1	83.2	4.07512e+06	4.75518e+06	7.7951e+06	971726		959128	894937	3.39127e+06	2.96004e+06	1.85055e+06	1.67291e+06		3.50148e+06	2.02005e+06	3.57654e+06
TRUE	High	[K].KNSTLCDLCIGPAK.[C]	2xCarbamidomethyl [C6; C9]; 1xHexNAc(4)Hex(5)Fuc(1)NeuAc(2)Acetyl(2) [N2]	1	1	58	P12346 [511-524]	P12346	Serotransferrin [OS=Rattus norvegicus]		1	4011.63	FALSE	270.3	21.2	21.9	27.6	67.1	28.7	35.9	133.8	309.3	209.4	8.4	138.4	40.3		59.7	233.5	17	154.6	102.9	119.8	1.16304e+07	1.14277e+07	1.52004e+07	1.60782e+06	1.96652e+06		2.05837e+06	1.64447e+06		2.75914e+06	1.42087e+06	2.31047e+06	6.1333e+06	5.62219e+06	2.55973e+06
TRUE	High	[K].TALAAFNAQNNGTYFK.[L]	1xHexNAc(5)Hex(4)Fuc(1)NeuAc(2)Acetyl(1) [N11]	1	1	32	P24090 [166-181]	P24090	Alpha-2-HS-glycoprotein [OS=Rattus norvegicus]		0	4164.72	FALSE	185.1	37	41.7	41.4	93.6	67	27.4	137	370.1	184.6	31.4	68.6	33.6	7.4	59.8	177	72.9	163.5	89.5	111.3	9.42632e+06	1.0369e+07	1.39893e+07	4.98801e+06	2.92483e+06	3.88268e+06	4.35149e+06	6.0917e+06	4.37648e+06	2.93525e+06		6.43839e+06	9.83536e+06	9.03108e+06	1.54356e+07
TRUE	High	[R].PVNETFPVVYIENPK.[R]	1xHexNAc(3)Hex(6)NeuAc(1)Acetyl(1) [N3]	1	1	8	Q63041 [155-169]	Q63041	Alpha-1-macroglobulin [OS=Rattus norvegicus]		0	3660.57	FALSE					691.5		323.8							292.2	285			407.6																	5.64862e+06
TRUE	High	[K].GQPIPNKNLTVQVNSVR.[S]	1xHexNAc(4)Hex(5)Fuc(2)NeuAc(1)Acetyl(1) [N8]	1	1	8	Q63041 [375-391]	Q63041	Alpha-1-macroglobulin [OS=Rattus norvegicus]		1	4111.84	FALSE	317.9		129.3				199				338.9						356.6	135.7		522.5			4.37527e+06				2.05409e+06	1.74513e+06	1.77977e+06
TRUE	High	[K].AQEAGYTNATTTDQHGLAK.[F]	1xHexNAc(4)Hex(5)Fuc(2)NeuAc(1)Acetyl(1) [N8]	1	1	32	Q03626 [386-404]	Q03626	Murinoglobulin-1 [OS=Rattus norvegicus]		0	4224.73	FALSE	172.2	88.1	93.7	67.9	113.1	106.6	119.5	147.7	315.7	163.1	69.6	114.2	51.7	24	38.6	91.6	46.6	24.1	79.3	72.6	134822612	1.33974e+08	2.7477e+08	1.40597e+08	1.34712e+08	1.40547e+08	1.4955e+08	1.47542e+08	1.52823e+08	9.6258e+07	1.24884e+08	1.08306e+08	1.80412e+08	1.74442e+08	1.81467e+08	1.70141e+08
TRUE	High	[K].YLNETQQLTEK.[I]	1xHexNAc(4)Hex(5)NeuAc(1)Acetyl(1) [N3]	1	1	286	Q03626 [1002-1012]	Q03626	Murinoglobulin-1 [OS=Rattus norvegicus]		0	3322.37	FALSE	142.2	141.8	64.7	91.1	96	116.6	118.2	46.6	251.9	102.2	62.5	79.7	51.3	80.3	75.9	104.8	89.1	111.7	90.2	83.3	2.7564e+07	28226619	5.67161e+07	5.48004e+07	5.65815e+07	5.89735e+07	2.62792e+07	2.17649e+07	2.58258e+07	3.67968e+07	3.454e+07	3.63614e+07	3.83162e+07	3.46099e+07	3.88465e+07	5.32859e+07
TRUE	High	[K].AQEAGYTNATTTDQHGLAK.[F]	1xHexNAc(4)Hex(5)Fuc(2)NeuAc(2) [N8]	1	1	24	Q03626 [386-404]	Q03626	Murinoglobulin-1 [OS=Rattus norvegicus]		0	4473.82	FALSE	75.4	155.8	104	94.9	82.5	89.5	80.9	89	276.6	161.9	74	68.6	63.4	107.5	79.3	59.4	101.5	22.7	109.9	103.3	1.01095e+06	1.9393e+06	5.78467e+06	9.24419e+06	6.71503e+06	7.9421e+06	4.99929e+06	5.30284e+06	6.36096e+06	5.18469e+06	4.83647e+06	4.65056e+06	4.49965e+06	3.3021e+06	4.20531e+06	6.19562e+06
TRUE	High	[K].AQEAGYTNATTTDQHGLAK.[F]	1xHexNAc(4)Hex(5)Fuc(1)NeuAc(1)Acetyl(1) [N8]	1	1	99	Q03626 [386-404]	Q03626	Murinoglobulin-1 [OS=Rattus norvegicus]		0	4078.68	FALSE	158.2	184	91.2	105.8	117.7	106	96.1	43.9	240.7	104.3	86	97.2	51.4	79.5	88.4	80.4	6.4	91.7	87.6	83.6	3.33983e+06	3.94455e+06	8.43894e+06	9.096e+06	9.097e+06	1.01186e+07	2.99039e+06	4.71048e+06	4.51075e+06	3.70851e+06	6.32281e+06	5.22896e+06	5.39091e+06	6.05037e+06	5.81991e+06	6.1379e+06
TRUE	High	[R].HNSTGCLK.[M]	1xCarbamidomethyl [C6]; 1xHexNAc(4)Hex(5)NeuAc(2) [N2]	1	1	12	P05371 [289-296]	P05371	Clusterin [OS=Rattus norvegicus]	P05371	0	3121.2	FALSE	14	295.3	18.9	307.7	31.3	19.1	16.1	21.6	80.9	45.4	15.3	24	143.7	258.5	99.5	24.7	16.9	91	238.3	237.7	33482.6	32467.3	61973.5	917409	1.64413e+06	1.36167e+06	86970.3	128428	87210.9	1.12383e+06	1.41885e+06	1.44352e+06	139673	156746	144180	88276.7
TRUE	High	[K].KNSTLCDLCIGPAK.[C]	2xCarbamidomethyl [C6; C9]; 1xHexNAc(4)Hex(5)Fuc(1)NeuAc(2) [N2]	1	1	86	P12346 [511-524]	P12346	Serotransferrin [OS=Rattus norvegicus]		1	3927.61	FALSE	62.2	57.4	23.7	101.9	64.1	64.2	69.2	107.2	231.8	177.9	42.8	53.1	62	45	83.5	176.2	89.8	130.7	177.5	179.7	5.18139e+06	8333020	1.40714e+07	1.29918e+07	1.19453e+07	1.34877e+07	5.31248e+06		5.43403e+06	2.28055e+07	2.30649e+07	2.56897e+07	1.56921e+07	1.45128e+07	1.44212e+07	1.45163e+07
TRUE	High	[K].VPFNPNDTFESEFYLDEK.[R]	1xHexNAc(4)Hex(5)Fuc(2) [N6]	1	1	3	P05545 [215-232]	P05545	Serine protease inhibitor A3K [OS=Rattus norvegicus]		0	4105.68	FALSE		172.4	66.7	151	55.2	53.7	78.2	46.1	107.7	70.4			76	326.9	172.4	97.8		318.4	141.6	65.2				2.58789e+06	2.83356e+06	8.29841e+06		1.13897e+06	1.05545e+06	4.23225e+06		1.45567e+06		1.5394e+06	535675
TRUE	High	[K].NSTLCDLCIGPAK.[C]	2xCarbamidomethyl [C5; C8]; 1xHexNAc(4)Hex(5)NeuAc(2)Acetyl(2) [N1]; 1xAcetyl [N-Term]; 1xHexNAc(4)Hex(5)NeuAc(2)Acetyl(1) [N1]	1	2	85	P12346 [512-524]	P12346	Serotransferrin [OS=Rattus norvegicus]		0	3737.48	FALSE	51.9			65.7	92.3	59	30.2	101.4	303.9	199.9	34.5	70.2	37.6	20.1	195.7	239.5	50.8	164.3	128.5	154.4	1410708	1.35032e+06	1.8875e+06							3.39002e+06	2.5814e+06	3.87386e+06	5.11636e+06	4.22194e+06	4.76035e+06	3.65543e+06
TRUE	High	[K].NSTLCDLCIGPAK.[C]	2xCarbamidomethyl [C5; C8]; 1xHexNAc(4)Hex(5)NeuAc(2) [N1]	1	1	194	P12346 [512-524]	P12346	Serotransferrin [OS=Rattus norvegicus]		0	3653.46	FALSE	30.6	78.5	25.3	120.6	80.2	52.5	60.5	93.1	262.9	185.1	28.3	70.1	67.2	54.2	117.3	143.4	69	130	163.4	167.9	3.99252e+06	4.16159e+06	7.41389e+06	2.11642e+07	2.14461e+07	2.07968e+07	7.05572e+06	6.82325e+06	6.47568e+06	3.24964e+07	3.05819e+07	3.44394e+07	2.37711e+07	2.16191e+07	2.14647e+07	1.26582e+07
TRUE	High	[R].FNDTNVVHTVK.[T]	1xHexNAc(4)Hex(5)Fuc(1)NeuAc(2) [N2]	1	1	177	P24090 [155-165]	P24090	Alpha-2-HS-glycoprotein [OS=Rattus norvegicus]		0	3624.48	FALSE	115	159.9	81.2	81.3	79.4	84.9	91.7	83.9	221.3	114.1	83.3	94.5	47.6	81.5	84.4	79.2	137	65.9	107.2	106.6	39475738	39530711	8.36803e+07	9.86396e+07	1.18628e+08	1.13223e+08	5.99114e+07	5.74703e+07	5.45071e+07	5.75487e+07	5.74564e+07	6.32938e+07	5.97024e+07	5.43707e+07	5.61906e+07	6.00988e+07
TRUE	High	[K].WKVPFNPNDTFESEFYLDEK.[R]	1xAcetyl [N-Term]; 1xHexNAc(3)Hex(3)NeuAc(2) [N8]	1	1	10	P05545 [213-232]	P05545	Serine protease inhibitor A3K [OS=Rattus norvegicus]		1	4224.76	FALSE		352.8	199	172.6	196.3	71.7	71.3	0.9		1.5		235	60.1	120.3	91.1	48.3	53.2	116.8	167.5	41.4				1.49435e+07	1.48267e+07	1.54113e+07	9.0996e+06	3.11364e+06	8.43009e+06	7.31027e+06	6.61004e+06	8.65655e+06	9.47999e+06	7.64341e+06	8.31402e+06	3.03699e+06
TRUE	High	[K].KNSTLCDLCIGPAK.[C]	2xCarbamidomethyl [C6; C9]; 1xHexNAc(3)Hex(6)Fuc(1)NeuAc(2)Acetyl(2) [N2]	1	1	19	P12346 [511-524]	P12346	Serotransferrin [OS=Rattus norvegicus]		1	3970.61	FALSE	30.6	82.3	103.1		66.8	150.5	127.5	90.2	66.2	26.2	282.1		77.6	232	29.6	329.4	136.2	169.8			469442		707286	1.99603e+06	3.50469e+06	2.22732e+06	4.38957e+06	1.77062e+06						1.80553e+06		4.06983e+06
TRUE	High	[K].LINDYVSNQTQGK.[I]	1xHexNAc(4)Hex(5)Fuc(1)NeuAc(2)Acetyl(1) [N8]	1	1	45	P05544 [175-187]	P05544	Serine protease inhibitor A3L [OS=Rattus norvegicus]		0	3872.58	FALSE	140.9	156.1	67.2	67.7	34.4	68.6	53.5	54.1	212	139.5	26.1	50.5	111.5	115.7	115.5	99.9	129.7	112.1	147.3	97.5	4.07384e+06	4.29536e+06	6.8275e+06	9.79222e+06	5.53524e+06	9.30645e+06	3.70555e+06	4.33381e+06		4.03809e+06	527622	6.1518e+06	2.05177e+06	3.11531e+06	1.33011e+06	4.89969e+06
TRUE	High	[R].DAGYTNATTTDQHGLAK.[F]	1xHexNAc(4)Hex(5)NeuAc(1)Acetyl(1) [N6]	1	1	269	P14046 [388-404]	P14046	Alpha-1-inhibitor 3 [OS=Rattus norvegicus]		0	3719.51	FALSE	103.7	135.7	39.3	48.9	60.3	267.9	237.3	61.1	350	120.9	62.7	43.5	20.8	35.2	38.8	106.7	16.8	95.3	80.6	74.5	7728272	9.14779e+06	1.9922e+07	2.3498e+07	2.48794e+07	2.37255e+07	9.12011e+06	6.21234e+06	6.86445e+06	8.56691e+06	7.72288e+06	8.55234e+06	1.05485e+07	1.0868e+07	9.29134e+06	4.69095e+07
TRUE	High	[K].KEDSCQLNYSEGPCLGMQQK.[Y]	2xCarbamidomethyl [C5; C14]; 1xHexNAc(4)Hex(5)NeuAc(1) [N8]; 1xHexNAc(4)Hex(4)Fuc(1)NeuGc(1) [N8]	1	2	8	Q64240 [226-245]	Q64240	Protein AMBP [OS=Rattus norvegicus]		1	4285.71	FALSE	142.6	662.9		209.6					210.1					170.3				189.6	205.2	209.8			1.00752e+06	4.68409e+06						903077	2.02693e+06	1.48089e+06
TRUE	High	[K].LTNQTMGFSFAVEQDIPVK.[N]	1xHexNAc(5)Hex(4)Fuc(2)NeuAc(1) [N3]	1	1	51	Q63041 [1446-1464]	Q63041	Alpha-1-macroglobulin [OS=Rattus norvegicus]		0	4371.88	FALSE	70.9	156.6	162.1	125.5	194	64.2	116	114.4	189.8	163.6	66.3	161.7	68	48.6	49	77.6		92.6	41.8	37.3	975579	5.08407e+06	1.17897e+07	1.97727e+07	2.22541e+07	2.80698e+07	2.04943e+07	2.59298e+07	2.30391e+07	2.73769e+07	1.78331e+07	7.93318e+06	1.86709e+07	2.75773e+07	3.08784e+07	1.63734e+07
TRUE	High	[K].NLTVQVNSVR.[S]	1xHexNAc(4)Hex(5)NeuAc(2) [N1]; 1xHexNAc(4)Hex(4)Fuc(1)NeuAc(1)NeuGc(1) [N1]	1	2	512	Q63041 [382-391]	Q63041	Alpha-1-macroglobulin [OS=Rattus norvegicus]		0	3334.4	FALSE	135	124	171.8	117.1	180.9	78.6	115.3	107.8	44.2	147.3	36.2	134.7	73.1	99.1	133.9	65.3	41.9	66.4	77.9	49.3	7.73638e+07	95569311	1.78212e+08	1.63689e+08	1.57069e+08	1.68664e+08	2.41285e+08	2.14793e+08	2.26792e+08	1.42378e+08	1.54474e+08	1.57793e+08	2.48745e+08	2.29115e+08	2.38771e+08	9.8734e+07
TRUE	High	[K].CFANTVNLSFPSAQSLPASDTHLTVK.[A]	1xCarbamidomethyl [C1]; 1xHexNAc(5)Hex(6)NeuGc(1) [N7]	1	1	2	Q63041 [562-587]	Q63041	Alpha-1-macroglobulin [OS=Rattus norvegicus]		0	5100.19	FALSE		117.1		132.9			94.8						113.9	171.7	63.6		991.6	159.6	154.9					2.51512e+06	1.94522e+06	1.99234e+06				2.48044e+06		2.06119e+06
TRUE	High	[K].TALAAFNAQNNGTYFK.[L]	1xHexNAc(3)Hex(5)NeuAc(1)NeuGc(1)Acetyl(1) [N11]	1	1	9	P24090 [166-181]	P24090	Alpha-2-HS-glycoprotein [OS=Rattus norvegicus]		0	3790.55	FALSE	94.1	246.1	61.2	117.4	79.2	83	62.8		123.9	58.9	99.4	66.9	59.7	138.8	84.7	125.3	134.1	117.1	123.5	124	5511777	5995678	1.00943e+07	2.97508e+07	2.90641e+07	3.1009e+07	7.39407e+06	6.925e+06	7.8403e+06	1.41877e+07	1.30923e+07	1.56223e+07	9.57195e+06	9.48875e+06	1.0815e+07	1.07845e+07
TRUE	High	[K].QAVQTIQTEYFYLTPNLINDTIELR.[E]	1xHexNAc(5)Hex(4)Fuc(2)NeuAc(1) [N19]	1	1	6	P02764 [58-82]	P02764	Alpha-1-acid glycoprotein [OS=Rattus norvegicus]		0	5230.36	FALSE			219.5	322.5	30.6		329.1	45.8	77.6		188.5	142.8	275.3		47.4	163.1		157.9									2.84146e+06	2.67907e+06	2.93221e+06			4.17509e+06		395760
TRUE	High	[K].GQPIPNKNLTVQVNSVR.[S]	1xHexNAc(5)Hex(4)NeuAc(2) [N8]; 1xHexNAc(5)Hex(3)Fuc(1)NeuAc(1)NeuGc(1) [N8]	1	2	78	Q63041 [375-391]	Q63041	Alpha-1-macroglobulin [OS=Rattus norvegicus]		1	4109.84	FALSE	142.2		45.7	39.4	36.1	66.5	66	168.5	408.7	193	97.9		48.1	59.6	57.6	105.1	128.3	51.9	137.6	147.7	2.20676e+07	21914780	4.0231e+07				1.39631e+07	1.25707e+07	1.40179e+07	1.2042e+07	1.12813e+07	1.2289e+07	1.10247e+07	1.05256e+07	1.17273e+07	2.03207e+07
TRUE	High	[K].AQEAGYTNATTTDQHGLAK.[F]	1xHexNAc(5)Hex(4)Fuc(1)NeuAc(1) [N8]	1	1	34	Q03626 [386-404]	Q03626	Murinoglobulin-1 [OS=Rattus norvegicus]		0	4077.69	FALSE	227.1	186.9	86.8	45.6	169	70.5	137.9	15.5	334.5	149.8	50.2	60.6	22.6	53.7	75.4	47.8	9.2	113.7	97	46.4	829234	3.94455e+06	8.43894e+06	4.02873e+06	6.77382e+06	6.43509e+06	2.99039e+06	859696	3.13579e+06	1.56935e+06	4.33192e+06	1.17712e+06	5.39091e+06	6.05037e+06	5.81991e+06	2.42659e+06
TRUE	High	[K].LTNQTMGFSFAVEQDIPVK.[N]	1xHexNAc(3)Hex(6)NeuAc(1)Acetyl(1) [N3]	1	1	175	Q63041 [1446-1464]	Q63041	Alpha-1-macroglobulin [OS=Rattus norvegicus]		0	4039.72	FALSE	86.5	153	102.5	151.8	148.8	71.6	100.4	51.1	98.3	33.8	94	107.4	40.7	83.4	68.4	165.4	54.3	123.2	164.8	100.6	3668094	7.321e+06	1.30587e+07	2.30977e+07	2.10972e+07	3.71305e+07	1.41534e+07	1.9938e+07	1.5472e+07	2.06027e+07	2.29191e+07	2.36602e+07	2.26846e+07	2.24674e+07	1.62714e+07	1.08155e+07
TRUE	High	[K].WKVPFNPNDTFESEFYLDEK.[R]	1xAcetyl [N-Term]; 1xHexNAc(3)Hex(3)NeuAc(2)Acetyl(1) [N8]	1	1	6	P05545 [213-232]	P05545	Serine protease inhibitor A3K [OS=Rattus norvegicus]		1	4266.77	FALSE	200.4	41.9	82	43.8	112.7	65.7	95.5	164.3	384.2	169.3	57.7	123.4	55.1	0.5		146.7	60.2	81.8	60.4	54.4	33042826	28075196	5.90222e+07	1.23516e+07	1.16663e+07	1.33014e+07	2.38904e+07	2.5161e+07	2.41675e+07	1.23026e+07	1.54357e+07	1.28956e+07	3.31864e+07	3.21017e+07	3.39065e+07	1.93666e+07
TRUE	High	[K].FINDYVSNQTQGK.[I]	1xHexNAc(4)Hex(5)Fuc(1)NeuAc(2)Acetyl(2) [N8]	1	1	37	P05545 [175-187]	P05545	Serine protease inhibitor A3K [OS=Rattus norvegicus]		0	3948.58	FALSE	93.9	28.1	99.9	58.2	156.7	62.6	70.3	82.2	206.8	37.6	39.8	165	109	87.9	78.2	172.3	127.1	82.6	111.1	130.8	851231	2.38492e+06	7.19672e+06	1.53877e+06	1.32196e+06	1.41434e+06	5.30917e+06	2.53879e+06	5.03535e+06	2.93204e+06	3.81222e+06	1.05685e+06	5.04252e+06	7.89401e+06	1.0099e+07	3.15364e+06
TRUE	High	[K].MHQAFHVNATVTEEGTGSEFSGSGR.[I]	1xOxidation [M1]; 1xHexNAc(3)Hex(5)NeuAc(1) [N8]	1	1	5	Q03626 [314-338]	Q03626	Murinoglobulin-1 [OS=Rattus norvegicus]		0	4362.77	FALSE	603.5	282.6		86			104	86.3	193.5	187.7							202.6	91.6		162.2		2.26919e+06		2.87043e+06	1.54616e+06							641044
TRUE	High	[K].TALAAFNAQNNGTYFK.[L]	1xHexNAc(3)Hex(6)NeuAc(2)Acetyl(2) [N11]	1	1	19	P24090 [166-181]	P24090	Alpha-2-HS-glycoprotein [OS=Rattus norvegicus]		0	3978.62	FALSE	73.7	231.9	13.5	168.3	45.3	27.1	208	35.5	35.2	39.9	22.2	19.8	49.3	401	483.2	37.5	46.7	34	27.8		2.96502e+06	1.07022e+06	5.99213e+06	1.25322e+07	1.88499e+07	1.93272e+07	1.05721e+06		1.13566e+06	5.04681e+06	1.76923e+07	1.36766e+07	3.15225e+06	4.30052e+06		1.45603e+06
TRUE	High	[K].YLNETQQLTEK.[I]	1xHexNAc(4)Hex(5)NeuAc(2)Acetyl(1) [N3]; 1xHexNAc(4)Hex(4)Fuc(1)NeuAc(1)NeuGc(1)Acetyl(1) [N3]	1	2	457	Q03626 [1002-1012]	Q03626	Murinoglobulin-1 [OS=Rattus norvegicus]		0	3613.47	FALSE	127.2	74.2	65.4	64.9	72.1	93.7	103.1	119.8	381.1	159	52.4	72.6	44.2	64	70.1	100.8	92.3	96.2	73.8	73.3	6.69078e+07	69374063	1.24691e+08	9.06379e+07	8.02732e+07	7.98031e+07	7.1446e+07	6.14505e+07	7.07127e+07	7.01593e+07	6.87381e+07	7.0278e+07	7.87752e+07	7.7981e+07	7.68347e+07	1.01405e+08
TRUE	High	[K].YLNETQQLTEK.[I]	1xHexNAc(5)Hex(5)Fuc(1)NeuAc(1)NeuGc(1) [N3]; 1xHexNAc(5)Hex(6)NeuAc(2) [N3]	1	2	21	Q03626 [1002-1012]	Q03626	Murinoglobulin-1 [OS=Rattus norvegicus]		0	3936.59	FALSE	96.2	321.1	47.2	164.3	50.9	68.1	50.4	22.2	192.1			59	109.3	129.3	34.8	185.2	65	196.3	154.6	54.1		2.18206e+06	1.24456e+06	1.08717e+07	7.7431e+06	4.88829e+06	976746		1.32794e+06	3.96171e+06	4.32004e+06	3.01741e+06	2.32182e+06	1.16439e+06	1.22793e+06	1.79477e+06
TRUE	High	[K].SLGEVNFTATAEALQSPELCGNK.[V]	1xCarbamidomethyl [C20]; 1xHexNAc(3)Hex(5)Fuc(1) [N6]	1	1	5	Q63041 [878-900]	Q63041	Alpha-1-macroglobulin [OS=Rattus norvegicus]		0	4001.73	FALSE	114.4		96.1	96	171.9		130.6	131.8		118.6	171.2	148			192.2	204.2		182.9	112.8	129.3			1.97608e+06					1.6597e+06				1.65889e+06	2.96862e+06	5.10986e+06	1.49141e+06
TRUE	High	[K].GQPIPNKNLTVQVNSVR.[S]	1xHexNAc(4)Hex(5)Fuc(2)NeuAc(1) [N8]	1	1	90	Q63041 [375-391]	Q63041	Alpha-1-macroglobulin [OS=Rattus norvegicus]		1	4069.83	FALSE	130.5		48.7	49.8	33.9	81.2	74.7	167.2	414.1	186.2	100.6	11.7	48.6	69.3	80	80.8	110.8	43.8	123.9	144.3	1.97237e+08	1.97146e+08	3.68734e+08				1.46055e+08	1.28221e+08	1.45792e+08	1.49186e+08	1.40411e+08	1.55552e+08	1.03185e+08	9.74608e+07	1.01424e+08	2.43253e+08
TRUE	High	[K].FINDYVSNQTQGK.[I]	1xHexNAc(4)Hex(5)Fuc(1)NeuAc(2)Acetyl(1) [N8]	1	1	133	P05545 [175-187]	P05545	Serine protease inhibitor A3K [OS=Rattus norvegicus]		0	3906.57	FALSE	101.6	175.9	122.4	50.4	95.2	69.4	54	39.9	156.1	105.3	49.9	152.7	97.7	103.4	104.1	147.7	113.2	146.9	40.1	74.4	5.42985e+06	6.70926e+06	1.42106e+07	2.30395e+07	1.87101e+07	2.47312e+07	1.62567e+07	1.3092e+07	1.60263e+07	6.59707e+06	1.4945e+07	4.85628e+06	1.53511e+07	1.24638e+07	9.43067e+06	9.08984e+06
TRUE	High	[K].KNSTLCDLCIGPAK.[C]	2xCarbamidomethyl [C6; C9]; 1xHexNAc(4)Hex(5)Fuc(1)NeuAc(2)Acetyl(1) [N2]	1	1	129	P12346 [511-524]	P12346	Serotransferrin [OS=Rattus norvegicus]		1	3969.62	FALSE	286.1	87.3	34.3	71.2	70.7	75.1	86.7	102.3	211.2	164.5	15.8	144.5	56.6	3.7	60.6	158.4	41.5	95.3	115.9	118.5	4.18601e+07	4.26113e+07	8.17231e+07	2.63392e+07	2.22837e+07	2.57956e+07	1.01168e+07	7.64284e+06	1.18151e+07	2.10216e+07	1.90478e+07	2.13256e+07	2.18407e+07	1.7218e+07	2.08855e+07	1.70368e+07
TRUE	High	[K].LTNQTMGFSFAVEQDIPVK.[N]	1xHexNAc(4)Hex(5)NeuAc(1) [N3]; 1xHexNAc(4)Hex(4)Fuc(1)NeuGc(1) [N3]	1	2	327	Q63041 [1446-1464]	Q63041	Alpha-1-macroglobulin [OS=Rattus norvegicus]		0	4038.74	FALSE	110.3	128.1	114.9	176.1	93.6	93.9	109.5	60.4	65.8	49.9	94.2	123.6	48.7	126.2	100.5	87.5	48.6	137.6	125.1	105.5	1.04533e+07	1.55741e+07	2.36831e+07	2.50655e+07	4.2041e+07	2.74982e+07	2.46686e+07	2.55836e+07	2.24103e+07	3.88755e+07	3.78061e+07	3.54156e+07	2.00893e+07	2.39235e+07	1.88662e+07	2.01553e+07
TRUE	High	[K].VGQLQLSHNLSFVIMVPQSPTHQLEDMEK.[A]	1xHexNAc(4)Hex(5)NeuAc(2)Acetyl(1) [N9]	1	1	6	Q6P734 [348-376]	Q6P734	Plasma protease C1 inhibitor [OS=Rattus norvegicus]		0	5552.45	FALSE				283.7	275			157.7		161.5		144.5	139.3	185.6	249.6	273.2		129.8														3.68085e+06			3.56851e+06
TRUE	High	[K].ICLHLYHLNETVTVTASLISQR.[G]	1xCarbamidomethyl [C2]; 1xHexNAc(4)Hex(5)NeuAc(1)Acetyl(1) [N9]	1	1	7	Q03626 [47-68]	Q03626	Murinoglobulin-1 [OS=Rattus norvegicus]		0	4524.05	FALSE	351.3	239.4				282	223.2				307.5	141.5				262.2		192.9			2.2217e+06		4.74093e+06	3.26056e+06	3.09507e+06											3.83847e+06
TRUE	High	[K].FINDYVSNQTQGK.[I]	1xHexNAc(3)Hex(6)NeuAc(2)Acetyl(2) [N8]	1	1	18	P05545 [175-187]	P05545	Serine protease inhibitor A3K [OS=Rattus norvegicus]		0	3761.5	FALSE	93.8	197	78.7	94.5	67.9	78	86.3	148.5	137.5	119.6	71.6	130.6	53.2	161.5	109	76.7	107.1	56.9	70.1	61.6	2.30294e+06	1.05854e+06	1.77305e+06	4.40787e+06	1.48788e+06	4.90321e+06	1.72933e+06	1.79499e+06		4.49784e+06	2.11392e+06	1.49982e+06	2.11415e+06	1.09088e+06		1.74487e+06
TRUE	High	[K].EALGHSIAQLNAENNHTFYFK.[I]	1xHexNAc(3)Hex(6)Fuc(1)NeuAc(2)Acetyl(1) [N15]	1	1	4	P08934 [280-300]	P08934	Kininogen-1 [OS=Rattus norvegicus]		0	4755.98	FALSE	66.4	155.3	51.6	193.4	143.1	152.6	54.5	124	155.4	156.2	68.3	56.3	60.3	168.4		41.1	76.1	36.1	66.5	174.3	1.28409e+06	1.50056e+06	6.23858e+06	6.75355e+06	7.17531e+06		2.28032e+06	2.31073e+06	6.13666e+06	8.66807e+06	7.77062e+06	1.0502e+07	7.05995e+06	5.98888e+06	6.41337e+06	7.26176e+06
TRUE	High	[R].DAGYTNATTTDQHGLAK.[F]	1xHexNAc(4)Hex(5) [N6]	1	1	52	P14046 [388-404]	P14046	Alpha-1-inhibitor 3 [OS=Rattus norvegicus]		0	3386.4	FALSE		899.8		172							47.6			168.3	77.5			236.3	203.9	194.6				1.69809e+07	1.73407e+07	1.63767e+07					2.36101e+06	4.46232e+06
TRUE	High	[R].FSDGLESNR.[S]	1xHexNAc(2)Hex(8) [N8]	1	1	86	P08649 [217-225]	P08649	Complement C4 [OS=Rattus norvegicus]		0	2727.05	FALSE	22.2	185.1	62.5	179.5	179.8	28.4	36.6	146.3	241.2	202.9		56.2	83.9	129.8	119.6	47.6		42.6	135.6	100.1	442366	495309	1.53272e+06	8.49935e+06	8.18635e+06	8.14699e+06	2.76519e+06	4.12624e+06	1.16328e+06	7.94149e+06	9.62264e+06	7.73539e+06	7.95101e+06	9.34065e+06	7.42901e+06	919051
TRUE	High	[K].NLTVQVNSVR.[S]	1xHexNAc(4)Hex(5)NeuAc(1) [N1]; 1xHexNAc(4)Hex(4)Fuc(1)NeuGc(1) [N1]	1	2	278	Q63041 [382-391]	Q63041	Alpha-1-macroglobulin [OS=Rattus norvegicus]		0	3043.31	FALSE	133.5	287.9	127	147.1	162.5	102.5	110.5	39	25.7	65.7	47.1	110.8	62.5	113.4	108.3	64.7	51.6	88.8	93.8	57.4	8.71742e+07	8.80237e+07	1.72409e+08	3.64606e+08	3.80768e+08	3.76384e+08	1.7239e+08	1.55145e+08	1.66024e+08	1.92365e+08	1.75012e+08	1.96366e+08	2.12454e+08	2.0502e+08	2.14551e+08	1.34028e+08
TRUE	High	[K].FINDYVSNQTQGK.[I]	1xHexNAc(4)Hex(5)NeuAc(1) [N8]; 1xHexNAc(4)Hex(4)Fuc(1)NeuGc(1) [N8]	1	2	16	P05545 [175-187]	P05545	Serine protease inhibitor A3K [OS=Rattus norvegicus]		0	3427.41	FALSE		1045.2												172.9				368.7	129.7	283.5				1.04945e+07	1.03583e+07	1.09672e+07
TRUE	High	[K].FINDYVSNQTQGK.[I]	1xHexNAc(4)Hex(5)Fuc(1)NeuAc(2) [N8]	1	1	91	P05545 [175-187]	P05545	Serine protease inhibitor A3K [OS=Rattus norvegicus]		0	3864.56	FALSE	67.8	331.8	86.8	74	51.1	100	53.5	46.5	52.2	176.2	36.4	85.5	74.9	91.8	86.3	50.3	144.6	108.1	140.8	141.5	3476063	1.5081e+06	5.93067e+06	2.98024e+07	2.75377e+07	2.90368e+07	7.33694e+06	7.5977e+06	9.71161e+06	6.47247e+06	5.87737e+06	7.27306e+06	3.71742e+06	4.46798e+06	4.64924e+06	8.7491e+06
TRUE	High	[R].KQILEGLEFNLTQIPEADIHK.[A]	1xHexNAc(5)Hex(4)Fuc(1)NeuAc(2)Acetyl(1) [N10]	1	1	4	P17475 [92-112]	P17475	Alpha-1-antiproteinase [OS=Rattus norvegicus]		1	4870.18	FALSE	204		141	40.4	158.3	36.4	64.4	200.4	72	83.2	26.8	144.9	74.7	35.8	47.6	72.3	282.7	170.3	99	45.8	7.19828e+06	7141615	5.33284e+06				9.78408e+06	9.24817e+06	9.80495e+06	2.80311e+06	4.98794e+06	2.40161e+06	4.47073e+06	1.09875e+07	1.2166e+07	1.86177e+06
TRUE	High	[K].FINDYVSNQTQGK.[I]	1xHexNAc(4)Hex(5)NeuAc(2)Acetyl(1) [N8]	1	1	43	P05545 [175-187]	P05545	Serine protease inhibitor A3K [OS=Rattus norvegicus]		0	3760.51	FALSE	118.9	89.9	124.5	87.1	120.7			73.2	182.7	107.3		106.9	102.3	150.5	94	170.5		187.7	151.1	132.6	873157	1.37923e+06	2.73885e+06	1.92935e+06	3.54496e+06	2.06765e+06	2.66639e+06		3.07655e+06	1.09045e+06	2.10626e+06	2.00224e+06	1.56e+06	2.954e+06	2.77632e+06
TRUE	High	[R].RPFGEVYELEIDTLETTCHALDPTPLANCSVR.[Q]	2xCarbamidomethyl [C18; C29]; 1xHexNAc(4)Hex(6)Fuc(1)NeuAc(1)Acetyl(1) [N28]	1	1	18	P24090 [72-103]	P24090	Alpha-2-HS-glycoprotein [OS=Rattus norvegicus]		0	5967.57	FALSE			155.9	161.3	151	116.1	142.3	97.1			106.1	127.8		42	87.3	147.9	300.8	131.1	108.4	125							3.00538e+06	3.59272e+06	3.6641e+06	3.71775e+06				3.26899e+06	3.70602e+06
TRUE	High	[K].FINDYVSNQTQGK.[I]	1xHexNAc(4)Hex(5)Fuc(2)NeuAc(1) [N8]	1	1	2	P05545 [175-187]	P05545	Serine protease inhibitor A3K [OS=Rattus norvegicus]		0	3719.52	FALSE	103.4		73.4	117.1	81.1	108.2	81.7		164.5	104	77.4	142.2	77.6	162.9	61.7	122.7	174.9	147.6	146.6	53.1		897344	1.5004e+06				1.1594e+06	1.10188e+06	1.40027e+06		1.59335e+06	2.15009e+06	1.2815e+06	1.41799e+06	824090	1.71939e+06
TRUE	High	[K].FINDYVSNQTQGK.[I]	1xHexNAc(3)Hex(6)NeuAc(1)Acetyl(1) [N8]	1	1	2	P05545 [175-187]	P05545	Serine protease inhibitor A3K [OS=Rattus norvegicus]		0	3428.39	FALSE	117.7		120		134.1	146.9			184.8			164.7	95.2			234.2	276.6	266.4		259.5		721490	1.51469e+06				1.68122e+06	1.40758e+06	1.50017e+06						1.67719e+06	1.83665e+06
TRUE	High	[K].YLNETQQLTEK.[I]	1xHexNAc(4)Hex(5)NeuAc(2)Acetyl(2) [N3]	1	1	334	Q03626 [1002-1012]	Q03626	Murinoglobulin-1 [OS=Rattus norvegicus]		0	3655.48	FALSE	155.8	29.8	62.4	43.1	82	79.1	103.7	144.1	403.9	171.3	48.6	78.1	33.8	40.6	62.6	140.4	91	93.5	69.4	67	2.65637e+07	2.57121e+07	4.80195e+07	1.33884e+07	9.73352e+06	9.07777e+06	2.29629e+07	1.72161e+07	2.04105e+07	1.45909e+07	1.41087e+07	1.26946e+07	2.68106e+07	2.59872e+07	2.70781e+07	2.44864e+07
TRUE	High	[K].EGNCSVQSGLTWQDCDFKDAEEAATGECTTTLGK.[K]	1xAcetyl [N-Term]; 3xCarbamidomethyl [C4; C15; C28]; 1xHexNAc(4)Hex(5)Fuc(2)NeuAc(2)Acetyl(1) [N3]; 1xHexNAc(4)Hex(5)Fuc(2)NeuAc(2)Acetyl(2) [N3]	1	2	81	P01048 [80-113]	P01048	T-kininogen 1 [OS=Rattus norvegicus]		1	6346.5	FALSE	56	28.7	100.7	230.1	258.7	32	5.8	176.2	182	300.2	54.5	41.9	96.7	139.2	58.9	31.8	80.8	83.7	5.9	36.1	2297074	1.85896e+06	1.64469e+06	2.07809e+06	1.72165e+06		6.63444e+06	5.79669e+06	8.39895e+06	1.91554e+07	1.5155e+07	1.27738e+07	1.30445e+07	1.70374e+07	1.72596e+07	2.10925e+06
TRUE	High	[K].KNSTLCDLCIGPAK.[C]	2xCarbamidomethyl [C6; C9]; 1xHexNAc(4)Hex(5)NeuAc(3)Acetyl(1) [N2]	1	1	74	P12346 [511-524]	P12346	Serotransferrin [OS=Rattus norvegicus]		1	4114.66	FALSE				94.1	73.9	28.4	73.6	58.8	304.3	239.4			64.4	24.3	239.5	293.4		202.6	183.1	120.2										2.80453e+06	2.72929e+06	3.49221e+06	1.0667e+06	2.20331e+06	4.44912e+06	847738
TRUE	High	[R].DAGYTNATTTDQHGLAK.[F]	1xHexNAc(4)Hex(5)Fuc(1)NeuAc(1)Acetyl(1) [N6]	1	1	38	P14046 [388-404]	P14046	Alpha-1-inhibitor 3 [OS=Rattus norvegicus]		0	3865.56	FALSE	103.8					266.7	397	80.6	764.7							217.9		169.2			350490															3.51069e+06
TRUE	High	[K].KNSTLCDLCIGPAK.[C]	2xCarbamidomethyl [C6; C9]; 1xHexNAc(3)Hex(6)NeuAc(2)Acetyl(1) [N2]; 1xHexNAc(3)Hex(5)Fuc(1)NeuAc(1)NeuGc(1)Acetyl(1) [N2]	1	2	28	P12346 [511-524]	P12346	Serotransferrin [OS=Rattus norvegicus]		1	3782.54	FALSE		133.5	184.8	214.6	185	68.3	105	83.6	175.5	165.8	49.7	40.1	37.7	100.6	103.9	47.3	170.8	49.9	47.9	35.9				4.29197e+06	3.01499e+06	6.55094e+06	6.10418e+06	3.90451e+06	5.93971e+06	6.31247e+06	7.3504e+06	6.89813e+06	5.94661e+06	5.78736e+06	6.17699e+06	1.46674e+06
TRUE	High	[K].FINDYVSNQTQGK.[I]	1xHexNAc(4)Hex(5)NeuAc(2) [N8]; 1xHexNAc(4)Hex(4)Fuc(1)NeuAc(1)NeuGc(1) [N8]	1	2	17	P05545 [175-187]	P05545	Serine protease inhibitor A3K [OS=Rattus norvegicus]		0	3718.5	FALSE		496.7	96.5	110.3									137.9	271.6		234.7		130	253	269.5				5.68469e+06	5.7221e+06	6.74005e+06	1.02715e+06		1.20293e+06	2.57928e+06	915678	1.27048e+06
TRUE	High	[R].RPFGEVYELEIDTLETTCHALDPTPLANCSVR.[Q]	2xCarbamidomethyl [C18; C29]; 1xHexNAc(5)Hex(4)Fuc(1)NeuGc(3) [N28]	1	1	12	P24090 [72-103]	P24090	Alpha-2-HS-glycoprotein [OS=Rattus norvegicus]		0	6434.71	FALSE	185.7	121.4	155	129.8	81	135.1	115.8	67.9	22.4	50.2	105.6	154	82.7	74.3	51.7	52.4		144.4	174.3	96.5	2.01195e+06	2.07992e+06	3.4441e+06			2.69602e+06	3.53401e+06	3.4424e+06	1.75992e+06	3.32755e+06	2.88272e+06	2.1818e+06	2.04131e+06	1.79951e+06	640996
TRUE	High	[K].AQEAGYTNATTTDQHGLAK.[F]	1xHexNAc(4)Hex(5)Fuc(2)NeuAc(2)Acetyl(1) [N8]	1	1	92	Q03626 [386-404]	Q03626	Murinoglobulin-1 [OS=Rattus norvegicus]		0	4515.83	FALSE	155.7	22.5	113	23.8	113.7	108.9	101.5	140	344.6	221.7	75.1	95.1	26.6	6.9	32.4	80.1	99.4	15.7	117.1	106.2	2.28509e+07	1.92188e+07	4.19796e+07	6.39747e+06	5.15541e+06	6.0581e+06	3.04727e+07	3.20275e+07	2.95728e+07	6.40975e+06	6.12771e+06	6.90749e+06	3.06551e+07	2.69847e+07	3.13406e+07	2.93802e+07
TRUE	High	[R].NGSFVYTK.[T]	1xHexNAc(4)Hex(5) [N1]	1	1	60	Q03626 [1153-1160]	Q03626	Murinoglobulin-1 [OS=Rattus norvegicus]		0	2538.04	FALSE		717.2		207.3	56.1	43.7	14.9		22	47.9	23.1		85.4	178.4	95.2	111.1		129.5	140.1	128.3				3.09272e+07	3.38931e+07	3.23514e+07				7.8926e+06	9.67505e+06	9.34865e+06		1.61389e+06	3.96144e+06
TRUE	High	[K].VGQLQLSHNLSFVIMVPQSPTHQLEDMEK.[A]	1xHexNAc(4)Hex(5)Fuc(2)NeuAc(1) [N9]	1	1	4	Q6P734 [348-376]	Q6P734	Plasma protease C1 inhibitor [OS=Rattus norvegicus]		0	5511.46	FALSE		94.4	157.1	213.3	194.1	87.8	89.8	123.2	82.2	75.2	89.5	126.7	48.1	107		127.9		92.8	131	159.8						2.17527e+06	3.40965e+06		3.84093e+06			4.91299e+06			4.47179e+06
TRUE	High	[R].VVSVDISFRPVNETFPVVYIENPK.[R]	1xHexNAc(4)Hex(5)NeuAc(1) [N12]; 1xHexNAc(4)Hex(4)Fuc(1)NeuGc(1) [N12]	1	2	223	Q63041 [146-169]	Q63041	Alpha-1-macroglobulin [OS=Rattus norvegicus]		0	4662.14	FALSE	130.5	261.5	120.4	151.6	100.7	118.4	130.7	10.9			61.3	108.2	38.8	165.1	145.8	92.8	27.7	132.5	127.7	75.6	1.98722e+07	1.93069e+07	3.2993e+07	7.64946e+07	7.66888e+07	8.17309e+07	3.46776e+07	3.91011e+07	3.53222e+07	4.44527e+07	3.93853e+07	4.74996e+07	2.95287e+07	2.6745e+07	3.55437e+07	3.36438e+07
TRUE	High	[K].SLGEVNFTATAEALQSPELCGNK.[V]	1xCarbamidomethyl [C20]; 1xHexNAc(5)Hex(4)NeuAc(2) [N6]	1	1	22	Q63041 [878-900]	Q63041	Alpha-1-macroglobulin [OS=Rattus norvegicus]		0	4681.97	FALSE		40.9	90.8	55.2	87.3			154.3	616.6	502	18.6	48.7	101.1	52.2	1.3	73.4		113.4		44.3				2.70032e+06		1.5223e+06		2.10862e+06	9.62521e+06	2.73821e+06	3.0076e+06	2.53656e+06	4.32751e+06	3.49502e+06	4.5813e+06
TRUE	High	[R].VVSVDISFRPVNETFPVVYIENPK.[R]	1xHexNAc(4)Hex(5) [N12]	1	1	45	Q63041 [146-169]	Q63041	Alpha-1-macroglobulin [OS=Rattus norvegicus]		0	4371.04	FALSE	133.1	567.9	59.5	162.2	64.3	101	69.9				44.7	64	32.2	217.7	104.5	81.9	51.2	107.3	83.7	55		4.10317e+06	4.74675e+06	2.63343e+07	2.85458e+07	2.65212e+07	2.57125e+06	2.77694e+06	3.11641e+06	8.15341e+06	6.59995e+06	7.57249e+06	3.00339e+06	3.14917e+06	2.57668e+06	4.71722e+06
TRUE	High	[K].YLNETQQLTEK.[I]	1xHexNAc(4)Hex(4)Fuc(1)NeuAc(2) [N3]	1	1	9	Q03626 [1002-1012]	Q03626	Murinoglobulin-1 [OS=Rattus norvegicus]		0	3555.46	FALSE				229.3									115.5	270.4		185.6	268.2	208.4	332.4	390.2										3.26781e+06	2.97751e+06	2.9777e+06
TRUE	High	[K].LTNQTMGFSFAVEQDIPVK.[N]	1xHexNAc(5)Hex(3)Fuc(1)NeuAc(1)NeuGc(1) [N3]; 1xHexNAc(5)Hex(4)NeuAc(2) [N3]	1	2	208	Q63041 [1446-1464]	Q63041	Alpha-1-macroglobulin [OS=Rattus norvegicus]		0	4370.86	FALSE	74	43.6	59.4	59.7	112.4	67.7	96.3	240.1	500.5	215.7	66.8	14.5	58.2	104.1	99.8	114.6		38.3		34.4		2.40438e+06		474533	2.81286e+06	3.30152e+06	2.24314e+06	3.82759e+06	4.95208e+06	3.85096e+06	4.44609e+06	2.95732e+06	6.34698e+06	7.42307e+06	7.24564e+06	4.36506e+06
TRUE	High	[R].RPFGEVYELEIDTLETTCHALDPTPLANCSVR.[Q]	2xCarbamidomethyl [C18; C29]; 1xHexNAc(4)Hex(5)Fuc(2)NeuAc(2)Acetyl(2) [N28]	1	1	40	P24090 [72-103]	P24090	Alpha-2-HS-glycoprotein [OS=Rattus norvegicus]		0	6284.68	FALSE	78.1	46.3	136.8	93.9	193.2	53.1	133.2	80.7	51.3	19.7	61.3	116.8	36.9	52.7	160.6	314	171	66	64.2	70	1117526	1027513	3.37147e+06	1.36723e+06			4.04031e+06	2.79865e+06	6.51015e+06	4.01291e+06	2.77214e+06	2.13867e+06	3.98285e+06	5.70569e+06	8.36622e+06
TRUE	High	[K].YLNETQQLTEK.[I]	1xHexNAc(4)Hex(5)NeuGc(1) [N3]	1	1	37	Q03626 [1002-1012]	Q03626	Murinoglobulin-1 [OS=Rattus norvegicus]		0	3296.36	FALSE		353			124.9	180.8	152.4		432.2		92.7			128.3		167.1	128	148.8	91.7					4.91144e+06	5.20016e+06	5.95537e+06							1.83959e+06			3.48041e+06
TRUE	High	[K].AQEAGYTNATTTDQHGLAK.[F]	1xHexNAc(4)Hex(4)Fuc(1)NeuAc(2) [N8]	1	1	12	Q03626 [386-404]	Q03626	Murinoglobulin-1 [OS=Rattus norvegicus]		0	4165.71	FALSE	97.8	175.9	81.7	106.9	151.3	166.6	14.5	94.9	109	114.1	175.7	168.9	46.4	60.1	71.3	30.9	41.5	44.6	161.1	86.8	1.28312e+06		3.21413e+06		3.86851e+06	7.11162e+06	6.57084e+06	2.43515e+06	2.42156e+06	2.03199e+06	4.99586e+06		4.51079e+06	6.33717e+06	1.72014e+06
TRUE	High	[K].HAVEHFNNNTK.[H]	1xHexNAc(4)Hex(5)NeuAc(3)Acetyl(1) [N8]	1	1	237	P01048 [161-171]	P01048	T-kininogen 1 [OS=Rattus norvegicus]		0	3848.5	FALSE	19.8	202.9	74.6	272.4	91.9	42.4	44.1	87.7	209.5	179.1	46.8	43.7	76.6	146.1	202.1	7.5	1.9	48.5	101.1	101.4	453043	617714	1.57468e+06	1.20473e+07	1.3683e+07	1.25185e+07	4.53034e+06	5.65773e+06	4.60357e+06	1.66216e+07	1.68088e+07	1.81986e+07	5.48693e+06	6.58056e+06	5.66976e+06	2.61373e+06
TRUE	High	[K].KNSTLCDLCIGPAK.[C]	2xCarbamidomethyl [C6; C9]; 1xHexNAc(3)Hex(6)NeuAc(2)Acetyl(2) [N2]	1	1	26	P12346 [511-524]	P12346	Serotransferrin [OS=Rattus norvegicus]		1	3824.55	FALSE	44.9	105.3	181.2	284.2	199.2	67.8	109.2	89.2	157.4	141.4	56.3	52.1	43.4	128.3	122.4	48.8	56.2	41.7	34.1	36.8		650078		1.66061e+06	3.93476e+06	3.02435e+06	5.51358e+06	5.20291e+06	3.7702e+06	8.15911e+06	8.39808e+06	6.45105e+06	7.36862e+06	4.79794e+06	5.7207e+06
TRUE	High	[K].FINDYVSNQTQGK.[I]	1xHexNAc(4)Hex(5)Fuc(3)NeuAc(1) [N8]	1	1	13	P05545 [175-187]	P05545	Serine protease inhibitor A3K [OS=Rattus norvegicus]		0	3865.58	FALSE	98.6				92.7	61.3	69.6	63.9	318.7	117.8	67.2	103.1	77.2	48.9	176.4	221.1	149.5	130.6	203.6			2.65665e+06											6.22781e+06	4.53101e+06	4.95375e+06
TRUE	High	[K].GQPIPNKNLTVQVNSVR.[S]	1xHexNAc(4)Hex(5)NeuAc(1)Acetyl(1) [N8]	1	1	64	Q63041 [375-391]	Q63041	Alpha-1-macroglobulin [OS=Rattus norvegicus]		1	3819.73	FALSE	77.1			32.8					454.3	164	41.4		47.9	140	148.9	183.3	67	74.2	258.3	310.7		780552	3.23082e+06							904717	1.00213e+06
TRUE	High	[K].KEDSCQLNYSEGPCLGMQQK.[Y]	2xCarbamidomethyl [C5; C14]; 1xHexNAc(3)Hex(6)NeuAc(2)Acetyl(1) [N8]	1	1	26	Q64240 [226-245]	Q64240	Protein AMBP [OS=Rattus norvegicus]		1	4577.79	FALSE	64.2	194.2	69.4	182.9	58.8	71.6	44.6	51.5	108.7	59.2	93	94.2	46.3	152.9		105.5	184.5	74.3	184.4	159.8	959600	1.04694e+06	4.42997e+06	4.39986e+06	7.60269e+06	6.27951e+06	2.48416e+06	2.02917e+06		6.70649e+06	3.84599e+06	5.91474e+06	1.80489e+06	1.90153e+06	2.03677e+06	2.60088e+06
TRUE	High	[K].EDSCQLNYSEGPCLGMQQK.[Y]	2xCarbamidomethyl [C4; C13]; 1xHexNAc(3)Hex(6)NeuAc(2)Acetyl(2) [N7]	1	1	8	Q64240 [227-245]	Q64240	Protein AMBP [OS=Rattus norvegicus]		0	4491.7	FALSE	87.2	88.3	96.4	84.4	103.1	64.4	66.7	110.8	333.5	165.6		73.6	94.2	105.6	80	72.2		129.1	115.3	129.7		961129	1.66331e+06	1.50517e+06	2.15901e+06			2.27864e+06	1.69788e+06	1.28097e+06	2.31432e+06			1.56976e+06	2.8182e+06
TRUE	High	[K].NSTLCDLCIGPAK.[C]	2xCarbamidomethyl [C5; C8]; 1xHexNAc(4)Hex(5)NeuAc(1)Acetyl(1) [N1]; 1xAcetyl [N-Term]; 1xHexNAc(4)Hex(5)NeuAc(1) [N1]	1	2	77	P12346 [512-524]	P12346	Serotransferrin [OS=Rattus norvegicus]		0	3404.37	FALSE	46.4	99.1		144.1	95.8	48.4	39.9	36	181.7	60.8	72.3	90.8	75.1	20.5	121.6	211.3	87.7	216.6	167.4	184.6	2.95117e+06	1.54447e+06	2.59854e+06	5.75433e+06	6.97258e+06	6.5453e+06				8.99003e+06	9.51454e+06	9.62587e+06	6.28355e+06	6.32607e+06	6.73451e+06	2.98479e+06
TRUE	High	[K].FINDYVSNQTQGK.[I]	1xHexNAc(3)Hex(6)Fuc(1)NeuAc(2)Acetyl(2) [N8]	1	1	29	P05545 [175-187]	P05545	Serine protease inhibitor A3K [OS=Rattus norvegicus]		0	3907.55	FALSE	160	197.8	54.8	73.8	269.8	33.6	66.6	121.3	110.4	57.5	148.8	82.3	54	203.5	50.1	80.7	144.1	31.6	32.4	26.9	6.88543e+06	2.99368e+06	2.95639e+06	3.66746e+06	1.35011e+07	7.3406e+06	3.01876e+06	1.37003e+06		2.73952e+06	2.16913e+06	5.30002e+06			1.00135e+07	1.24631e+06
TRUE	High	[R].DAGYTNATTTDQHGLAK.[F]	1xHexNAc(4)Hex(5)NeuAc(2) [N6]	1	1	253	P14046 [388-404]	P14046	Alpha-1-inhibitor 3 [OS=Rattus norvegicus]		0	3968.59	FALSE	91.5	135.9	69.1	63.6	55.5	209.5	172.3	106.1	371	164	51.1	61	26.8	40.6	40.2	74.8	43	71.9	76.7	75.3	22667145	19940546	3.79561e+07	5.87165e+07	6.81356e+07	5.78517e+07	3.14281e+07	2.81096e+07	2.98673e+07	2.7462e+07	2.71622e+07	2.82225e+07	2.37865e+07	2.39862e+07	2.47096e+07	9.04982e+07
TRUE	High	[K].LTNQTMGFSFAVEQDIPVK.[N]	1xAcetyl [N-Term]; 1xHexNAc(4)Hex(5)Fuc(2)NeuAc(1) [N3]; 1xHexNAc(4)Hex(5)Fuc(2)NeuAc(1)Acetyl(1) [N3]	1	2	347	Q63041 [1446-1464]	Q63041	Alpha-1-macroglobulin [OS=Rattus norvegicus]		0	4372.87	FALSE	72.9	119.3	149.3	140.6	146.1	109.3	96.2	98.4	124.3	118.6	92.4	133.5	64.4	91.3	66.7	103.6		113	68.3	91.8	6.4741e+06	9.05107e+06	2.5496e+07	2.93752e+07	2.83937e+07	3.92959e+07	3.12814e+07	3.67885e+07	4.06884e+07	3.06983e+07	3.62093e+07	3.4638e+07	3.4675e+07	3.59874e+07	3.65068e+07	2.69177e+07
TRUE	High	[K].KEDSCQLNYSEGPCLGMQQK.[Y]	2xCarbamidomethyl [C5; C14]; 1xHexNAc(4)Hex(5)Fuc(2)NeuAc(1)Acetyl(1) [N8]	1	1	14	Q64240 [226-245]	Q64240	Protein AMBP [OS=Rattus norvegicus]		1	4619.83	FALSE	65.4	73	316.7	98.3	108.2	39.4	83.9	83.4	211.7	116.5	30.9	110.6	58.8	52.6	60.8	148.9	66.3	96.3	91.9	86.4	2.06891e+06	1.84437e+06	3.91902e+06	2.86787e+06	4.37555e+06	2.32316e+07	1.89812e+07	2.15028e+07	4.19581e+06	3.0659e+07	5.88882e+06	3.73855e+06	6.64978e+06	5.42387e+06	6.48186e+06	2.04605e+06
TRUE	High	[K].AQEAGYTNATTTDQHGLAK.[F]	1xHexNAc(4)Hex(4)Fuc(1)NeuAc(2)Acetyl(2) [N8]	1	1	24	Q03626 [386-404]	Q03626	Murinoglobulin-1 [OS=Rattus norvegicus]		0	4249.73	FALSE	96.2	190.1	101.8	24.6	155.5	42.2	107.1	58.7	101.7	348.7	131.5	134	30.4	15.8	45.2	183.1	94.5	34.5	44.9	59.7	1.37547e+06	1.37692e+06	2.98772e+06	1.0813e+06	5.60771e+06	5.69187e+06	2.77902e+06	3.00243e+06	4.004e+06	725899	682615	1.66708e+06	6.58364e+06	1.64836e+06	4.58652e+06	1.16259e+06
TRUE	High	[R].EFQTTDDQCVYNFTHLGVQR.[E]	1xCarbamidomethyl [C9]; 1xHexNAc(4)Hex(5)NeuAc(2) [N12]	1	1	21	P02764 [83-102]	P02764	Alpha-1-acid glycoprotein [OS=Rattus norvegicus]		0	4662.88	FALSE	211.6	158.2	89.1	189.5	92.7	99.5	115.9	87.1	194.8	139.6	53.8	115.1		91.3	74.1	85.7		56	64.3	81.9	2.71359e+06	3.52839e+06	5.31628e+06	4.89053e+06	4.18406e+06	4.17902e+06	2.15369e+06	2.50352e+06	2.3558e+06	5.24615e+06	5.01212e+06	5.00519e+06	2.45127e+06	2.43381e+06	3.42493e+06	2.43867e+06
TRUE	High	[R].KFQIHINVSYIGERPNSNMVIVDVK.[M]	1xHexNAc(4)Hex(5)NeuAc(2) [N7]; 1xHexNAc(4)Hex(4)Fuc(1)NeuAc(1)NeuGc(1) [N7]	1	2	96	Q63041 [1384-1408]	Q63041	Alpha-1-macroglobulin [OS=Rattus norvegicus]		1	5105.32	FALSE	107.5	1.1	129.1	194.3	79.6	130.5	248.3	9.2	1.9	42.3	137.8	94.3	47.9	47	105.8	213		129	131.3	150.3	5.98426e+06	8.48487e+06	1.63506e+07	140489	1.63175e+06	160001	1.9639e+07	1.84399e+07	2.33174e+07	2.48191e+07	2.95517e+07	3.32779e+07	1.04572e+07	1.21021e+07	1.41871e+07	1.98537e+07
TRUE	High	[R].NGSFVYTK.[T]	1xHexNAc(4)Hex(5)NeuAc(2) [N1]; 1xHexNAc(4)Hex(4)Fuc(1)NeuAc(1)NeuGc(1) [N1]	1	2	398	Q03626 [1153-1160]	Q03626	Murinoglobulin-1 [OS=Rattus norvegicus]		0	3120.23	FALSE	127	206.3	88.3	104.6	77.8	116.8	101.6	79.8	142.2	128.1	75.3	83.9	56.1	117.4	100	71.6	67.1	72.1	97.2	86.9	2.76649e+07	2.64588e+07	5.2035e+07	7.99363e+07	8.5197e+07	9.16699e+07	3.64555e+07	3.38347e+07	3.67311e+07	4.37886e+07	4.27937e+07	4.32167e+07	3.16968e+07	3.21469e+07	3.43219e+07	5.30055e+07
TRUE	High	[R].NGSFVYTK.[T]	1xHexNAc(4)Hex(5)NeuAc(2)Acetyl(1) [N1]; 1xHexNAc(4)Hex(4)Fuc(1)NeuAc(1)NeuGc(1)Acetyl(1) [N1]	1	2	592	Q03626 [1153-1160]	Q03626	Murinoglobulin-1 [OS=Rattus norvegicus]		0	3162.24	FALSE	163.3	99.8	101.7	78.3	100.4	98.7	103.2	108.7	164.6	146	68.8	108.6	58.3	81.2	89.8	100.4	70.1	81.5	92.8	83.9	52205641	5.29216e+07	1.04171e+08	6.41222e+07	5.94583e+07	6.5277e+07	6.53885e+07	5.70792e+07	6.57345e+07	5.2881e+07	4.90894e+07	5.02949e+07	6.67756e+07	6.08209e+07	6.45437e+07	6.3444e+07
TRUE	High	[K].MHQAFHVNATVTEEGTGSEFSGSGR.[I]	1xHexNAc(4)Hex(4)Fuc(1)NeuAc(1)NeuGc(1) [N8]; 1xHexNAc(4)Hex(5)NeuAc(2) [N8]	1	2	82	Q03626 [314-338]	Q03626	Murinoglobulin-1 [OS=Rattus norvegicus]		0	4840.95	FALSE	67.7	66.3	58.5	79.9	66.8	135.8	139	140.4	337.2	165.8	67.4	96.7	54.9	60.2	98.1	130.8	38.9	68.1	41.1	86.3	33433.3	2.377e+06	4.96921e+06	3.36719e+06	4.61232e+06	5.34216e+06	4.07199e+06	3.96104e+06	7.9533e+06	7.34027e+06	4.03385e+06	5.56482e+06	4.6475e+06	2.79331e+06	6.25461e+06	9.45478e+06
TRUE	High	[K].MHQAFHVNATVTEEGTGSEFSGSGR.[I]	1xHexNAc(4)Hex(4)NeuAc(1) [N8]	1	1	7	Q03626 [314-338]	Q03626	Murinoglobulin-1 [OS=Rattus norvegicus]		0	4387.8	FALSE	278.1				63.4	209.4	271.2	206.1	429.1	84.1						224.4		84	107.1	43		2.18208e+06	3.57405e+06										606323	895881	1.98906e+06	2.94682e+06
TRUE	High	[K].YLNETQQLTEK.[I]	1xHexNAc(4)Hex(5)NeuAc(1)NeuGc(1)Acetyl(1) [N3]	1	1	19	Q03626 [1002-1012]	Q03626	Murinoglobulin-1 [OS=Rattus norvegicus]		0	3629.46	FALSE	73.6	78.4	121.2	72.1	82.2	121.1	101.1	211.5	163	195.2	96	61.4	63.8	60.6	65.8	87	70.9	110.3	78.7	86.2	692197		1.52813e+06	1.57267e+06	1.0996e+06	1.76757e+06	2.4308e+06			1.40474e+06	1.44596e+06	1.66587e+06	1.36852e+06	2.61403e+06	1.6486e+06
TRUE	High	[K].FINDYVSNQTQGK.[I]	1xHexNAc(3)Hex(6)Fuc(1)NeuAc(2)Acetyl(1) [N8]	1	1	6	P05545 [175-187]	P05545	Serine protease inhibitor A3K [OS=Rattus norvegicus]		0	3865.54	FALSE	45.6		23.8	43	95.5	29.9	37.3	136	458.3	226.7	52.8	38	52.9	36.1	71.2	280.2	58.4	96.3	102	116.1	2.80898e+06	5.93514e+06	6.03682e+06					2.8815e+06	3.43547e+06	5.64608e+06	5.6917e+06	6.54519e+06	1.27954e+07	1.15686e+07	1.26375e+07	2.02007e+06
TRUE	High	[K].AQEAGYTNATTTDQHGLAK.[F]	1xHexNAc(5)Hex(4)NeuAc(3) [N8]; 1xHexNAc(5)Hex(3)Fuc(1)NeuAc(2)NeuGc(1) [N8]	1	2	80	Q03626 [386-404]	Q03626	Murinoglobulin-1 [OS=Rattus norvegicus]		0	4513.83	FALSE	128.9	126.7	86.9	95.3	93.2	76.7	81.7	107.4	270.3	166.5	62.9	79.4	59.2	90	69.2	69	77.6	63.3	103.2	92.5	2.8439e+07	2.36186e+07	5.03666e+07	4.9509e+07	4.63674e+07	5.05539e+07	3.78055e+07	2.23283e+07	3.39361e+07	3.72392e+07	3.56092e+07	3.88054e+07	3.71238e+07	3.3259e+07	3.64148e+07	3.13927e+07
TRUE	High	[K].KNSTLCDLCIGPAK.[C]	2xCarbamidomethyl [C6; C9]; 1xHexNAc(4)Hex(5)NeuAc(2)Acetyl(2) [N2]	1	1	149	P12346 [511-524]	P12346	Serotransferrin [OS=Rattus norvegicus]		1	3865.58	FALSE	61.9	20.6	24.8	60.6	58.2	41.2	52.3	112.4	378.2	208.8	32.8	43.8	67.4	19.9	31.6	263.3	94.4	141.2	133.5	152.9	4.71904e+06	4.91287e+06	9.9467e+06	866363	3.24554e+06	3.4185e+06	1.59308e+06	3.9035e+06	5.00128e+06	8.70993e+06	9.54427e+06	9.58551e+06	8.99183e+06	9.16604e+06	1.00551e+07	4.03696e+06
TRUE	High	[K].LTNQTMGFSFAVEQDIPVK.[N]	1xHexNAc(4)Hex(5)NeuAc(2)Acetyl(1) [N3]; 1xHexNAc(4)Hex(4)Fuc(1)NeuAc(1)NeuGc(1)Acetyl(1) [N3]; 1xAcetyl [N-Term]; 1xHexNAc(4)Hex(5)NeuAc(2) [N3]	1	3	407	Q63041 [1446-1464]	Q63041	Alpha-1-macroglobulin [OS=Rattus norvegicus]		0	4371.85	FALSE	62.1	113.5	132.6	96	160	64.6	103.1	112.1	183.7	195.2	88	132.8	88.7	131	100.3	48		95.3	43.8	49.2	975579	7.48845e+06	1.43735e+07	2.15421e+07	2.62693e+07	3.24766e+07	2.86603e+07	3.38584e+07	3.06902e+07	3.63525e+07	2.22166e+07	1.5664e+07	2.22137e+07	3.82645e+07	3.70125e+07	2.16856e+07
TRUE	High	[K].LTNQTMGFSFAVEQDIPVK.[N]	1xHexNAc(3)Hex(6)NeuAc(2)Acetyl(2) [N3]; 1xAcetyl [N-Term]; 1xHexNAc(3)Hex(6)NeuAc(2)Acetyl(1) [N3]	1	2	430	Q63041 [1446-1464]	Q63041	Alpha-1-macroglobulin [OS=Rattus norvegicus]		0	4372.83	FALSE	68.2	82.4	123.4	126.2	127	81.9	86.6	108.7	187.6	165.1	89.9	104.3	83.3	108.8	104.4	129.8	7.7	86	60.6	68	7.26699e+06	1.07328e+07	2.19327e+07	2.19615e+07	2.56997e+07	3.95504e+07	3.18659e+07	3.84904e+07	4.1754e+07	3.93724e+07	3.68453e+07	4.41582e+07	3.68803e+07	3.96004e+07	4.16141e+07	2.35706e+07
TRUE	High	[K].SLGEVNFTATAEALQSPELCGNK.[V]	1xCarbamidomethyl [C20]; 1xHexNAc(4)Hex(5)Fuc(2)NeuAc(1)Acetyl(1) [N6]	1	1	95	Q63041 [878-900]	Q63041	Alpha-1-macroglobulin [OS=Rattus norvegicus]		0	4683.97	FALSE	88.8	78.5	83.4	138.3	113.8	34.7	80.8	154.4	274.4	193.3	82.2	84.7	62.9	85.3	46.3	154.3		92.5	76.6	74.8	1.57142e+06	4262407	1.16991e+07	3.55734e+06	7.46632e+06	8.5625e+06	7.93411e+06	1.02314e+07	7.63767e+06	1.72229e+07	1.27669e+07	1.31569e+07	8.07974e+06	1.19571e+07	1.08295e+07	4.02939e+06
TRUE	High	[K].AQEAGYTNATTTDQHGLAK.[F]	1xHexNAc(5)Hex(4)NeuAc(3)Acetyl(2) [N8]	1	1	33	Q03626 [386-404]	Q03626	Murinoglobulin-1 [OS=Rattus norvegicus]		0	4597.85	FALSE	225.2	8	80.6	27.1	135.6	18.1	68	172.9	455.7	269.2	29.6	85.9	43.1	12.6	27.1	149.1	49.3	48	55	39.8	1.67056e+07	1.54881e+07	2.50621e+07	2.91941e+06	991227	1.09629e+06	1.09854e+07	9.96583e+06	1.34939e+07	3.94893e+06	3.68951e+06	3.57791e+06	1.84831e+07	1.44632e+07	1.95336e+07	1.15275e+06
TRUE	High	[R].PVNETFPVVYIENPK.[R]	1xHexNAc(3)Hex(6)NeuAc(2)Acetyl(1) [N3]; 1xHexNAc(3)Hex(5)Fuc(1)NeuAc(1)NeuGc(1)Acetyl(1) [N3]	1	2	8	Q63041 [155-169]	Q63041	Alpha-1-macroglobulin [OS=Rattus norvegicus]		0	3951.67	FALSE	342.6		138.9	94.2	112.3	93	206.2	38.3		53.2	102.9	277.6	57.3	111	88.3	119.7		114	50.5		5.12497e+06	5.05592e+06	7.13496e+06				4.06459e+06	4.90621e+06	3.77302e+06		3.07272e+06	2.47124e+06	4.22358e+06	3.28673e+06	2.54626e+06	2.72062e+06
TRUE	High	[K].AQEAGYTNATTTDQHGLAK.[F]	1xHexNAc(4)Hex(5)Fuc(1)NeuAc(3)Acetyl(1) [N8]	1	1	47	Q03626 [386-404]	Q03626	Murinoglobulin-1 [OS=Rattus norvegicus]		0	4660.87	FALSE	211.4	75.1	103.7	73.5	109	56.5	63.9	123.4	294.4	168.4	68.4	92.7	58.4	47.6	60.8	64	69.8	56.7	94.8	107.5	3.56585e+06	3.62308e+06	6.9452e+06	5.31161e+06	2.40612e+06	2.55092e+06	4.526e+06	3.33714e+06	3.52503e+06	2.49951e+06	2.39021e+06	3.03608e+06	3.79738e+06	3.70619e+06	3.31557e+06	2.00347e+06
TRUE	High	[R].NGSFVYTK.[T]	1xHexNAc(4)Hex(5)NeuAc(1) [N1]; 1xHexNAc(4)Hex(4)Fuc(1)NeuGc(1) [N1]	1	2	215	Q03626 [1153-1160]	Q03626	Murinoglobulin-1 [OS=Rattus norvegicus]		0	2829.13	FALSE	91.3	371.9	72.6	134.3	95.9	124.3	78.6	31.5	90.7	62.8	78.7	82.8	60.5	127.8	85.3	75.1	32.2	93.8	109.2	100.9	12991772	1.51801e+07	3.43622e+07	1.22662e+08	1.21053e+08	1.23672e+08	2.39375e+07	2.31422e+07	2.39775e+07	4.14569e+07	4.86923e+07	4.42925e+07	3.16278e+07	2.94721e+07	3.21697e+07	4.10108e+07
TRUE	High	[K].VGQLQLSHNLSFVIMVPQSPTHQLEDMEK.[A]	1xHexNAc(3)Hex(6)NeuAc(2)Acetyl(2) [N9]	1	1	7	Q6P734 [348-376]	Q6P734	Plasma protease C1 inhibitor [OS=Rattus norvegicus]		0	5553.43	FALSE			97.6	170.9	91.4	71.5	40.1	168.3	114.9	120.3	46.3	122.6	106.6	155.3	162.9	175.3		136.1	89.8	130							2.0473e+06	2.09058e+06	2.93672e+06	4.13578e+06	3.66199e+06	2.52197e+06	1.95931e+06	4.78174e+06	1.32426e+06
TRUE	High	[K].SLGEVNFTATAEALQSPELCGNK.[V]	1xCarbamidomethyl [C20]; 1xHexNAc(5)Hex(4)Fuc(2) [N6]	1	1	6	Q63041 [878-900]	Q63041	Alpha-1-macroglobulin [OS=Rattus norvegicus]		0	4391.9	FALSE	81.6	47.9	105.6	121	117.3	46.6	111	134.5	243.3	174.8		98.4	76.5	128.5	132.7	145.7		91.1	70.6	72.7	2.29667e+06	3591431	6.44491e+06			3.78242e+06	8.62213e+06	8.34163e+06	6.53191e+06	9.79922e+06	9.55663e+06	8.99014e+06	8.85253e+06	9.26662e+06	1.06709e+07	3.67884e+06
TRUE	High	[K].AQEAGYTNATTTDQHGLAK.[F]	1xHexNAc(4)Hex(5)Fuc(3)NeuAc(1) [N8]	1	1	14	Q03626 [386-404]	Q03626	Murinoglobulin-1 [OS=Rattus norvegicus]		0	4328.78	FALSE	136.1	200.4	72.7	96.9	59	147.9	110.2	85.5	257.3	118	94.5	77.4	47.9	84.4	69.9	81.4	22.2	62.3	92	83.8	7166708	6137832	1.22644e+07	1.80692e+07	2.20757e+07	1.70999e+07	6.55707e+06	6.73626e+06	5.77571e+06	8.32179e+06	8.88775e+06	8.73576e+06	5.80944e+06	5.32097e+06	5.00553e+06	1.33329e+07
TRUE	High	[K].FINDYVSNQTQGK.[I]	1xHexNAc(5)Hex(4)Fuc(1)NeuAc(2) [N8]	1	1	50	P05545 [175-187]	P05545	Serine protease inhibitor A3K [OS=Rattus norvegicus]		0	3905.59	FALSE	38.2	100.3	86.3	131.7	26.7	59.9	82.9	146.9	143	78.4	39.9	82	95.4	60.6	77.9	95.3	145.4	80.1	220.1	209	1.03033e+06	1.15507e+06	2.02772e+06	5.5833e+06	5.39733e+06	7.34772e+06	4.82216e+06	4.80329e+06	1.3349e+06	8.4967e+06	2.90446e+06	7.3257e+06	1.48785e+06	3.11446e+06	1.46522e+06	3.33343e+06
TRUE	High	[R].VLYLPAYNCTLRPVSK.[R]	1xCarbamidomethyl [C9]; 1xHexNAc(4)Hex(5)NeuAc(2) [N8]; 1xHexNAc(4)Hex(4)Fuc(1)NeuAc(1)NeuGc(1) [N8]	1	2	107	Q9QX79 [132-147]	Q9QX79	Fetuin-B [OS=Rattus norvegicus]		0	4098.8	FALSE	170.8	281.7	93.7	113.7	110.4	63.7	70.5	72.7	108.2	122.4	23.4	211.2	59.2	87.6	63.3	36.4	59.3	91.9	83.3	76.3	20231912	21654455	4.08592e+07	7.06046e+07	6.58868e+07	6.88197e+07	2.36611e+07	2.01732e+07	2.28807e+07	2.77768e+07	2.53805e+07	2.77939e+07	2.70753e+07	2.41907e+07	2.69576e+07	1.54312e+07
TRUE	High	[K].EGNCSVQSGLTWQDCDFK.[D]	2xCarbamidomethyl [C4; C15]; 1xHexNAc(5)Hex(4)NeuAc(1) [N3]; 1xHexNAc(5)Hex(3)Fuc(1)NeuGc(1) [N3]	1	2	6	P01048 [80-97]	P01048	T-kininogen 1 [OS=Rattus norvegicus]		0	4085.59	FALSE	101.7	305.3	35.5	182.9	137.6	115.7	136.5	123.8		43.3	111.5	174.3	81.6	49.2	37.7		109.7	73.7	95.3	84.7	1.48234e+06	1.72806e+06	2.68492e+06	8.95248e+06	9.17462e+06	1.00914e+07	1.0678e+06	986007	2.20481e+06		7.73815e+06	3.90357e+06	4.13588e+06	2.40849e+06	6.87858e+06	3.47647e+06
TRUE	High	[K].FINDYVSNQTQGK.[I]	1xHexNAc(3)Hex(6)NeuAc(2)Acetyl(1) [N8]	1	1	6	P05545 [175-187]	P05545	Serine protease inhibitor A3K [OS=Rattus norvegicus]		0	3719.48	FALSE	104.1	151.6	90.5	127.3	66.1	122.7	60.2		157.8	102.1	57.1	131.9	57.2	93.7	67.2	90.4	215.3	149.9	76.4	78.4		1.67587e+06	1.5004e+06	3.13009e+06		3.37585e+06	1.94124e+06	1.10188e+06	3.18016e+06		1.59335e+06	4.67787e+06	1.2815e+06	1.41799e+06	3.42794e+06	2.63029e+06
TRUE	High	[K].FINDYVSNQTQGK.[I]	1xHexNAc(4)Hex(5)NeuAc(1)Acetyl(1) [N8]	1	1	7	P05545 [175-187]	P05545	Serine protease inhibitor A3K [OS=Rattus norvegicus]		0	3469.42	FALSE		1331.5																668.5							3.75399e+06	3.23458e+06
TRUE	High	[K].QILEGLEFNLTQIPEADIHK.[A]	1xHexNAc(3)Hex(5)NeuAc(1)NeuGc(1)Acetyl(1) [N9]	1	1	2	P17475 [93-112]	P17475	Alpha-1-antiproteinase [OS=Rattus norvegicus]		0	4367.92	FALSE		625.2		272	182.8	139	42					189.1	55.7	88.9	161			244.4						1.66732e+07	1.79053e+07	1.86015e+07				7.0215e+06	8.64224e+06		5.2341e+06	4.83311e+06	5.83739e+06	4.03826e+06
TRUE	High	[K].FINDYVSNQTQGK.[I]	1xHexNAc(5)Hex(3)NeuAc(2)NeuGc(1) [N8]	1	1	3	P05545 [175-187]	P05545	Serine protease inhibitor A3K [OS=Rattus norvegicus]		0	3904.56	FALSE	85.9	92.6		67.9	62.5	101.1	109.2	103.1	294.1	148.3			140	112	297.5		137.6	68.6	89.2	90.3			1.04859e+06	1.23391e+06	1.03763e+06					861855		798231		763589		1.13365e+06
TRUE	High	[K].AMLQLDEGNVLPNSTNGAPLHLR.[S]	1xHexNAc(3)Hex(6)Fuc(1)NeuAc(2)Acetyl(1) [N13]	1	1	39	P31211 [340-362]	P31211	Corticosteroid-binding globulin [OS=Rattus norvegicus]		0	4812.08	FALSE	149.3	258.6	93.4	122.6	91	109.9	80.5	76.1	202.7	103.5	99	69.8	45.5	116.5	140.3	45	54.7	32.1	54.4	54.9	5.59531e+06	5.714e+06	7.65163e+06	1.96327e+07	1.8526e+07	2.08461e+07	7.09345e+06	8.34454e+06	6.46124e+06	9.3089e+06	9.11949e+06	9.97739e+06	6.91823e+06	6.90631e+06	6.05461e+06	9.38215e+06
TRUE	High	[K].LINDYVSNQTQGK.[I]	1xHexNAc(4)Hex(5)NeuAc(2) [N8]	1	1	11	P05544 [175-187]	P05544	Serine protease inhibitor A3L [OS=Rattus norvegicus]		0	3684.52	FALSE		485		108		169.9	139.9				271			316.1				96.7	285.3	128.1				4.43713e+06	4.98043e+06	4.80342e+06				1.06924e+06	1.04359e+06	1.26317e+06
TRUE	High	[K].FINDYVSNQTQGK.[I]	1xHexNAc(5)Hex(4)Fuc(1)NeuAc(2)Acetyl(1) [N8]	1	1	23	P05545 [175-187]	P05545	Serine protease inhibitor A3K [OS=Rattus norvegicus]		0	3947.6	FALSE	107	34.8	53	100.1	115.9	141.2	115.8	93.1	347.4	198.9	47.2	52.3	48.8	86.7	85.5	113.9	109.3	67	82.1		4.34758e+06	1.34822e+06	3.01343e+06			979548	1.54632e+06	1.49155e+06	1.46827e+06	2.81774e+06	957473	3.8673e+06	3.48569e+06	3.26306e+06	1.7496e+06	3.65738e+06
TRUE	High	[R].DAGYTNATTTDQHGLAK.[F]	1xHexNAc(4)Hex(5)NeuAc(2)Acetyl(1) [N6]; 1xHexNAc(4)Hex(4)Fuc(1)NeuAc(1)NeuGc(1)Acetyl(1) [N6]	1	2	317	P14046 [388-404]	P14046	Alpha-1-inhibitor 3 [OS=Rattus norvegicus]		0	4010.6	FALSE	106.1	69.5	63.6	40.4	60.4	185.7	185.1	143.1	425.8	181.3	44.9	62.8	22.8	35.4	41.5	93	31	82.8	66	59.2	2.89585e+07	2.81149e+07	5.42774e+07	3.65145e+07	3.74386e+07	3.55901e+07	3.34143e+07	3.19323e+07	3.44235e+07	2.00114e+07	2.46669e+07	2.12162e+07	3.23414e+07	3.0399e+07	3.17228e+07	9.91297e+07
TRUE	High	[R].FSDGLESNR.[S]	1xHexNAc(3)Hex(5)NeuAc(2)Acetyl(1) [N8]	1	1	35	P08649 [217-225]	P08649	Complement C4 [OS=Rattus norvegicus]		0	3068.17	FALSE		197		188.4	144.3	97.9	70.6		369.9	226.9		99.6		75.6	96.7	80.2		78.4	150	124.6				1.46363e+06	1.80049e+06	1.32845e+06				1.39956e+06	2.59895e+06	1.33737e+06		829961	1.38487e+06	727031
TRUE	High	[K].ICLHLYHLNETVTVTASLISQR.[G]	1xCarbamidomethyl [C2]; 1xHexNAc(4)Hex(5)Fuc(2)NeuAc(1)Acetyl(1) [N9]	1	1	8	Q03626 [47-68]	Q03626	Murinoglobulin-1 [OS=Rattus norvegicus]		0	4816.16	FALSE	297.3	173.9	34	38.4	2.5	215.9	260.2				308.7	187.2				273.1		203.2		5.6	3.05952e+06	5.19667e+06	1.2232e+07	3.33419e+06	6.02679e+06	6.16117e+06	1.17687e+06	156793	3.17533e+06	1.55663e+06	1.13751e+06				85871	3.16469e+06
TRUE	High	[K].KFINDYVSNQTQGK.[I]	1xHexNAc(4)Hex(5)Fuc(1)NeuAc(1) [N9]	1	1	47	P05545 [174-187]	P05545	Serine protease inhibitor A3K [OS=Rattus norvegicus]		1	3701.56	FALSE	95.6	84.9	39.6	139.1	103.8	102		27.2		43.3	90	23.1	93.3	174	125.3	100.2	172	136	235.2	215.7	1.89997e+06				3.19802e+06	3.78954e+06		2.46945e+06	1.0664e+06		5.68155e+06	5.7184e+06	5.89123e+06	1.88219e+06	4.25467e+06	4.16039e+06
TRUE	High	[K].KLINDYVSNQTQGK.[I]	1xHexNAc(4)Hex(5)Fuc(1)NeuAc(2)Acetyl(1) [N9]	1	1	33	P05544 [174-187]	P05544	Serine protease inhibitor A3L [OS=Rattus norvegicus]		1	4000.68	FALSE	154	61.1	77.4	41.8	92.7	62.4	69.5	84.7	236.2	73	75.4	47.8	40.9	115.5	96.8	125.3	141.5	90.9	155.4	157.5	5.17702e+06	5.00094e+06	1.11361e+07	2.47007e+06	4.23678e+06	6.97541e+06	5.4431e+06	4.03252e+06	5.37077e+06	2.90057e+06	3.82414e+06	2.74795e+06	6.43091e+06	6.58153e+06	3.90211e+06	3.81604e+06
TRUE	High	[R].KQILEGLEFNLTQIPEADIHK.[A]	1xHexNAc(5)Hex(4)NeuAc(3) [N10]	1	1	23	P17475 [92-112]	P17475	Alpha-1-antiproteinase [OS=Rattus norvegicus]		1	4973.21	FALSE		17.4	177.3	171.6	159.6	150.9	161.9	153.8		192.6	25.8	86.7	70.8	114.1	129.3	65.9		144.8	121	56.5						1.34653e+06	1.44358e+07	1.20665e+07	1.37063e+07	1.32601e+07	8.84659e+06	1.73462e+07	1.23681e+07	1.23377e+07	1.16101e+07	1.1662e+07
TRUE	High	[K].SLGEVNFTATAEALQSPELCGNK.[V]	1xCarbamidomethyl [C20]; 1xHexNAc(5)Hex(3)Fuc(2) [N6]	1	1	2	Q63041 [878-900]	Q63041	Alpha-1-macroglobulin [OS=Rattus norvegicus]		0	4229.84	FALSE	139.2		112.7	106.2	116.6	73.3	79.6	155.2	342	200.6	53.7	96	71.7			153.4		126.9	72.5	100.4			5.79028e+06				4.59938e+06	4.68866e+06	6.01051e+06	5.3263e+06	4.41884e+06	4.23696e+06	4.84777e+06	4.41788e+06	5.75736e+06	1.40966e+06
TRUE	High	[K].EGNCSVQSGLTWQDCDFK.[D]	2xCarbamidomethyl [C4; C15]; 1xHexNAc(4)Hex(5)NeuAc(2) [N3]	1	1	19	P01048 [80-97]	P01048	T-kininogen 1 [OS=Rattus norvegicus]		0	4335.66	FALSE		611.3	175.1	230	52.9	404.2				62.6				148.1	114.2		99.5	62.8	39.2					1.07284e+07	1.3553e+07	1.85419e+07			3.88289e+06	4.74694e+06	5.96821e+06	5.09941e+06	1.17258e+06
TRUE	High	[K].KFINDYVSNQTQGK.[I]	1xHexNAc(4)Hex(5)Fuc(1)NeuAc(2) [N9]	1	1	77	P05545 [174-187]	P05545	Serine protease inhibitor A3K [OS=Rattus norvegicus]		1	3992.65	FALSE	91	49.5	59.2	106.3	48.5	77.8	36.7	23.4	195.1	76.3	68.8	33.4	47.4	134.4	65.4	146.6	245	112.3	178.6	204.3	1.67904e+06	4.05943e+06	1.11103e+07	5.71012e+06	3.3559e+06		5.67236e+06	4.91793e+06	5.2408e+06	9.31172e+06	9.73852e+06	9.40479e+06	3.36612e+06	4.288e+06	4.74248e+06	6.93948e+06
TRUE	High	[K].KFINDYVSNQTQGK.[I]	1xHexNAc(4)Hex(5)Fuc(1)NeuAc(2)Acetyl(1) [N9]	1	1	95	P05545 [174-187]	P05545	Serine protease inhibitor A3K [OS=Rattus norvegicus]		1	4034.66	FALSE	139.8	7.8	96.7	71.8	69.8	65.5	51.8	67.3	244.3	117.4	77.5	79.5	70.1	85.2	61.7	135.5	162.8	107.9	144	143.7	1.44122e+07	1.32797e+07	2.12689e+07	1.32194e+06	1.61155e+06		1.82018e+07	1.21886e+07	2.18902e+07	1.3524e+07	1.41617e+07	1.32166e+07	1.54727e+07	1.31446e+07	1.25714e+07	1.02912e+07
TRUE	High	[K].KFINDYVSNQTQGK.[I]	1xHexNAc(4)Hex(5)NeuAc(2) [N9]	1	1	30	P05545 [174-187]	P05545	Serine protease inhibitor A3K [OS=Rattus norvegicus]		1	3846.6	FALSE	89.4	134.9	54.7	123.8		89.5	53.1		185.7	97.2	70		26.9	180.5	73.7	134	182.7	108.4	204.1	191.5	1.10049e+06	1283865		2.47242e+06	3.6278e+06	4.13504e+06			1.46997e+06	3.91412e+06	3.30665e+06	3.32718e+06				2.65323e+06
TRUE	High	[K].LDNTSMSTVIDGVVLPK.[T]	1xHexNAc(4)Hex(5)Fuc(2)NeuAc(1)Acetyl(1) [N3]	1	1	59	P10959 [300-316]	P10959	Carboxylesterase 1C [OS=Rattus norvegicus]		0	4036.74	FALSE	59.1	45.4	91.3	84.3	115.1	22	42.3	122.5	226.2	170.1	14.7	106.9	60	61	69	224	21.5	173.6	139.6	151.5	2.64253e+06	2.60746e+06	4.48018e+06	3.97889e+06	1.37303e+06	4.16169e+06	8.25726e+06	6.93897e+06	7.99295e+06	7.3788e+06	6.21317e+06	8.67158e+06	1.00745e+07	1.05789e+07	9.83808e+06	1.74717e+06
TRUE	High	[K].SLGNVNFSVSAEAR.[Q]	1xHexNAc(4)Hex(5)NeuAc(2) [N6]; 1xHexNAc(4)Hex(4)Fuc(1)NeuAc(1)NeuGc(1) [N6]	1	2	129	P14046 [867-880]	P14046	Alpha-1-inhibitor 3 [OS=Rattus norvegicus]		0	3655.5	FALSE	2.4	4.9	4.4	4.5	3.3	200.2	150.5	284.4	649.3	458.3	5.8	11		1.7	1.4	123.2		81.9	8.1	4.7	23355.7	22020.6	54752.4	114682	96894.1	84522.9	71891.2	86062.3	94830.8	113032	87598.3	75922.1	49597.1	64182.6	138200	3.93657e+06
TRUE	High	[R].ELVHQSNTSNIFFSPMSITTAFAMLSLGSK.[G]	1xHexNAc(4)Hex(5)Fuc(1)NeuAc(2)Acetyl(1) [N7]	1	1	7	P17475 [58-87]	P17475	Alpha-1-antiproteinase [OS=Rattus norvegicus]		0	5651.46	FALSE				289.8	208.5		263.5	206.9		121.7				255.8				428.7	224.9											4.92495e+06		3.01091e+06	2.71513e+06	2.77029e+06	5.29538e+06
TRUE	High	[R].DAGYTNATTTDQHGLAK.[F]	1xHexNAc(4)Hex(5)Fuc(1)NeuAc(2) [N6]	1	1	79	P14046 [388-404]	P14046	Alpha-1-inhibitor 3 [OS=Rattus norvegicus]		0	4114.65	FALSE	99.9	138.8	61.1	55	43.4	277.1	196.1	118	413.2	192	32	49.2	11.7	24.6	23.5	46.2	23.2	53.9	70.2	70.9	3.24132e+06	2.53032e+06	5.50266e+06	8.31618e+06	7.11074e+06	7.64014e+06	3.54888e+06	2.1621e+06	3.36619e+06	3.02937e+06	3.15493e+06	2.79505e+06	2.38858e+06	1.82475e+06	2.71124e+06	1.54863e+07
TRUE	High	[K].KNSTLCDLCIGPAK.[C]	2xCarbamidomethyl [C6; C9]; 1xHexNAc(4)Hex(5)Fuc(2)NeuAc(2)Acetyl(1) [N2]	1	1	20	P12346 [511-524]	P12346	Serotransferrin [OS=Rattus norvegicus]		1	4115.68	FALSE				145.2	140	183.8	127.2	105.2	219.9	93.5			123.2	48.8	147.4	101		112.2	231.5	221.1										6.77232e+06	2.58943e+06	3.6181e+06		4.79131e+06	2.5384e+06
TRUE	High	[K].LTNQTMGFSFAVEQDIPVK.[N]	1xHexNAc(3)Hex(6)NeuAc(2)Acetyl(1) [N3]; 1xHexNAc(3)Hex(5)Fuc(1)NeuAc(1)NeuGc(1)Acetyl(1) [N3]	1	2	393	Q63041 [1446-1464]	Q63041	Alpha-1-macroglobulin [OS=Rattus norvegicus]		0	4330.82	FALSE	16.6	77.9	96.6	107.8	105	91.9	95.9	93.1	173.1	206	117.2	83.1	57.1	84.2	73.9	186.7		98.7	122.7	112.5	57139.1	2.45211e+06	1.54659e+07	1.26342e+07	2.28533e+07	2.70293e+07	2.43242e+07	2.9321e+07	2.83498e+07	3.16121e+07	3.47514e+07	2.91652e+07	2.7398e+07	3.07956e+07	3.41477e+07	3.30054e+07
TRUE	High	[R].VLYLPAYNCTLRPVSK.[R]	1xCarbamidomethyl [C9]; 1xHexNAc(4)Hex(5)NeuAc(1) [N8]	1	1	73	Q9QX79 [132-147]	Q9QX79	Fetuin-B [OS=Rattus norvegicus]		0	3807.7	FALSE	161	585.5	58.9	185.3	99.9	54.3	54.3			56.1		203	70.9	160.3	79.1			103.7	68.8	58.7	7.68851e+06	8642816	8.50453e+06	5.89578e+07	5.76718e+07	5.68361e+07	6.36875e+06	5.27727e+06		1.82502e+07	1.48382e+07	1.85776e+07	1.21076e+07	8.01685e+06	9.83708e+06
TRUE	High	[K].AQEAGYTNATTTDQHGLAK.[F]	1xHexNAc(4)Hex(4)NeuAc(1)NeuGc(1)Acetyl(1) [N8]	1	1	2	Q03626 [386-404]	Q03626	Murinoglobulin-1 [OS=Rattus norvegicus]		0	4077.66	FALSE	198.1	124	99.5	127.4	179.2	113.5	116.2		350.3	154.5		137.6		83.7				97.2	115.7	103.1		2.12692e+06	4.19878e+06		3.00001e+06	2.31193e+06	1.75345e+06		2.54972e+06		2.70544e+06		3.82902e+06	3.40768e+06	3.80528e+06
TRUE	High	[K].YLNETQQLTEK.[I]	1xHexNAc(5)Hex(4)Fuc(2)NeuAc(1) [N3]	1	1	54	Q03626 [1002-1012]	Q03626	Murinoglobulin-1 [OS=Rattus norvegicus]		0	3613.5	FALSE	127.2	76.8	67.8	66.2	74.6	93	101.8	126	380.1	161.7	55.1	71.7	45.3	62.4	50	101	94.7	91.6	75.8	77.1	6.69078e+07	6.59584e+07	1.17716e+08	8.36153e+07	7.74557e+07	7.90154e+07	7.06293e+07	6.02646e+07	6.97268e+07	6.82316e+07	6.39774e+07	6.81051e+07	7.65977e+07	7.67458e+07	7.68347e+07	9.56094e+07
TRUE	High	[R].KFQIHINVSYIGERPNSNMVIVDVK.[M]	1xHexNAc(3)Hex(6)NeuAc(2)Acetyl(1) [N7]; 1xHexNAc(3)Hex(5)Fuc(1)NeuAc(1)NeuGc(1)Acetyl(1) [N7]	1	2	90	Q63041 [1384-1408]	Q63041	Alpha-1-macroglobulin [OS=Rattus norvegicus]		1	5106.3	FALSE	186.2	25.1	96.1	90.2	100.5	124.1	158.5	40	27.2	12.5	150.5	140.5	23.9	58.5	135.6	146.2	29.7	154	145.6	155.1	6.96967e+06	1.14659e+07	2.00291e+07	6.0425e+06	2.13206e+06	2.69729e+06	6.66963e+06	1.03387e+07	1.32441e+07	5.61403e+06	9.7097e+06	1.11567e+07	1.08156e+07	7.78456e+06	1.29848e+07	1.3351e+07
TRUE	High	[K].EALGHSIAQLNAENNHTFYFK.[I]	1xHexNAc(4)Hex(5)NeuAc(2) [N15]	1	1	31	P08934 [280-300]	P08934	Kininogen-1 [OS=Rattus norvegicus]		0	4608.94	FALSE	142.4	129.9	100	199.7	152.8	115.1	130.7	203.9	30.9		95.5	98.3	130	177.2	36	78.3		24		155.2	2473552	2.85965e+06		4.43145e+06	4.90565e+06	5.1119e+06		2.61287e+06	5.45878e+06	7.5598e+06	3.14712e+06	7.54142e+06	5.77048e+06	8.22493e+06	5.73222e+06	3.46913e+06
TRUE	High	[R].FNDTNVVHTVK.[T]	1xHexNAc(4)Hex(5)NeuAc(1) [N2]	1	1	255	P24090 [155-165]	P24090	Alpha-2-HS-glycoprotein [OS=Rattus norvegicus]		0	3187.33	FALSE	87	282.9	70.3	114.1	99.4	95.4	82.2	29.4	167.3	63.6	78.3	74.4	61.9	119.9	97.1	63.6	102.4	82.5	116.9	111.5	3.31475e+07	3.01915e+07	6.13154e+07	1.99445e+08	2.0406e+08	1.93403e+08	4.77519e+07	5.19629e+07	4.95612e+07	8.04779e+07	7.34451e+07	8.23312e+07	7.01501e+07	7.00592e+07	6.55486e+07	6.8347e+07
TRUE	High	[K].HAVEHFNNNTK.[H]	1xHexNAc(4)Hex(5) [N8]	1	1	62	P01048 [161-171]	P01048	T-kininogen 1 [OS=Rattus norvegicus]		0	2933.21	FALSE	1.1	606.4	1.5	413.8	9.9	1.4	0.9		8.2	10.2	2.6		140.1	297.5	248.4	13.4		80	88.3	76.4		7739.43		8.73974e+06	8.35806e+06	9.24268e+06	22121.7			5.96427e+06	7.63212e+06	5.78505e+06	64558	147152	142024	24666.2
TRUE	High	[K].KFINDYVSNQTQGK.[I]	1xHexNAc(5)Hex(4)Fuc(1)NeuAc(3)Acetyl(1) [N9]	1	1	5	P05545 [174-187]	P05545	Serine protease inhibitor A3K [OS=Rattus norvegicus]		1	4366.79	FALSE	242.4						197.7	137	319	583.6						219.7		124.2	176.3		1.68027e+06	564030	1.44387e+06
TRUE	High	[K].VGQLQLSHNLSFVIMVPQSPTHQLEDMEK.[A]	1xHexNAc(3)Hex(6)NeuAc(2)Acetyl(1) [N9]	1	1	4	Q6P734 [348-376]	Q6P734	Plasma protease C1 inhibitor [OS=Rattus norvegicus]		0	5511.42	FALSE		94.4	157.1	213.3	194.1	87.8	89.8	123.2	82.2	75.2	89.5	126.7	48.1	107		127.9		92.8	131	159.8						2.17527e+06	3.40965e+06		3.84093e+06			4.91299e+06			4.47179e+06
TRUE	High	[K].EGNCSVQSGLTWQDCDFK.[D]	2xCarbamidomethyl [C4; C15]; 1xHexNAc(3)Hex(6)NeuAc(1)Acetyl(1) [N3]	1	1	15	P01048 [80-97]	P01048	T-kininogen 1 [OS=Rattus norvegicus]		0	4045.55	FALSE		724.2	109.8	245.8	169.2	57.7	60.8	41.1	69.8	66.4	39.3	67.6	77.5		101.3			76	51	42.3				1.94729e+07	2.1723e+07	2.2799e+07	3.29491e+06	3.16276e+06	3.65873e+06	7.19316e+06	7.37429e+06	8.06942e+06	2.54089e+06	5.07626e+06	6.14508e+06	1.7312e+06
TRUE	High	[K].KFINDYVSNQTQGK.[I]	1xHexNAc(3)Hex(6)Fuc(1)NeuAc(2)Acetyl(2) [N9]	1	1	46	P05545 [174-187]	P05545	Serine protease inhibitor A3K [OS=Rattus norvegicus]		1	4035.65	FALSE	148.4		95.9	74.5	74.1	69.5	40.6	67	239.2	115.9	82.2	65.2	74.4	80.3	65.4	136.8	162.9	102.4	152.8	152.4	1.3232e+07	1.32797e+07	2.12689e+07				1.70268e+07	1.21886e+07	1.92838e+07	1.18155e+07	1.41617e+07	1.32166e+07	1.39588e+07	1.31446e+07	1.25714e+07	1.02912e+07
TRUE	High	[R].KFQIHINVSYIGERPNSNMVIVDVK.[M]	1xHexNAc(3)Hex(6)NeuAc(1)Acetyl(1) [N7]	1	1	15	Q63041 [1384-1408]	Q63041	Alpha-1-macroglobulin [OS=Rattus norvegicus]		1	4815.21	FALSE	138.4	48.6	153.5	161.8	99	261.2	243.4	24.9	51.4		148.7	96.2	12.5	41.8	70	82.6	56.7	91.5	124.2	93.6	5.18991e+06	4.67249e+06	9.85185e+06	3.48124e+06	3.43692e+06		9.79693e+06	1.18202e+07	1.0928e+07	1.15185e+07	8.67484e+06	1.16762e+07	7.04556e+06	7.64549e+06	3.80752e+06	1.80186e+07
TRUE	High	[K].YLNETQQLTEK.[I]	1xHexNAc(4)Hex(5)NeuAc(3) [N3]	1	1	40	Q03626 [1002-1012]	Q03626	Murinoglobulin-1 [OS=Rattus norvegicus]		0	3862.55	FALSE	82.8	105.8	105	98.2	31.1	86.2	121.7	139.2	250.7	222.9	100.3	31.3	33.6	80.4	35.8	110.1	94.9	93.5	102.7	73.8	1183667	1.2634e+06	2.1423e+06	4.4137e+06	1.62639e+06	3.12122e+06	1.92157e+06	3.09706e+06	3.10203e+06		2.15437e+06	3.89851e+06			918028	2.73963e+06
TRUE	High	[R].EFQTTDDQCVYNFTHLGVQR.[E]	1xCarbamidomethyl [C9]; 1xHexNAc(4)Hex(5)NeuAc(2)Acetyl(1) [N12]; 1xHexNAc(4)Hex(4)Fuc(1)NeuAc(1)NeuGc(1)Acetyl(1) [N12]	1	2	20	P02764 [83-102]	P02764	Alpha-1-acid glycoprotein [OS=Rattus norvegicus]		0	4704.89	FALSE	337.2	98.6	92.6	114.1	156.2	89	98.9	132.5	187.9	222		155.7		71.9		69.7		70.3	43.9	59.5	4434399	5.45219e+06	1.40044e+07	3.15991e+06	3.3395e+06	2.43196e+06	2.58722e+06	3.40728e+06		3.6938e+06	3.65748e+06	3.38977e+06	4.02117e+06	5.00725e+06	5.16722e+06
TRUE	High	[K].KNSTLCDLCIGPAK.[C]	2xCarbamidomethyl [C6; C9]; 1xHexNAc(4)Hex(5)Fuc(1)NeuAc(1)Acetyl(1) [N2]	1	1	39	P12346 [511-524]	P12346	Serotransferrin [OS=Rattus norvegicus]		1	3678.53	FALSE	429.9	222.7		92.8					303.5	109.2		111.6			81.7	257.5		110.7	121.3	159	5.86266e+06	6.01682e+06	1.16102e+07	6.57086e+06	5.97136e+06	6.18155e+06						2.5768e+06
TRUE	High	[K].KFINDYVSNQTQGK.[I]	1xHexNAc(3)Hex(6)Fuc(1)NeuAc(1)Acetyl(1) [N9]	1	1	7	P05545 [174-187]	P05545	Serine protease inhibitor A3K [OS=Rattus norvegicus]		1	3702.54	FALSE	241.4	76	165.8	66.7	136.7	80	92.2		188.7	61.7	110.2	178.2	35.7	55	108.2	78.2	88.2	73.1	89.3	74.4	2.69094e+06	2.773e+06	5.8512e+06	3.57394e+06	854655		5.76803e+06		2.51874e+06	4.734e+06	1.53449e+06	802402		3.14352e+06		1.83863e+06
TRUE	High	[K].EALGHSIAQLNAENNHTFYFK.[I]	1xHexNAc(3)Hex(6)Fuc(1)NeuAc(2)Acetyl(2) [N15]	1	1	23	P08934 [280-300]	P08934	Kininogen-1 [OS=Rattus norvegicus]		0	4797.99	FALSE	98.3	120.9	30.5	62.6	52	53.1	37.4	182	237.5	188.9	118.3	74.5	35	124.5	163.2	71.4	85.8	99.6	43.1	121.3	4983246	1.88198e+06		7.5675e+06	7.66683e+06		1.66535e+06		2.21535e+06	1.91215e+06	8.13461e+06		1.12673e+07	2.22816e+06	3.2779e+06	4.24442e+06
TRUE	High	[K].KFINDYVSNQTQGK.[I]	1xHexNAc(4)Hex(5)Fuc(1)NeuAc(1)Acetyl(1) [N9]	1	1	57	P05545 [174-187]	P05545	Serine protease inhibitor A3K [OS=Rattus norvegicus]		1	3743.57	FALSE		42.3	62.8	85.5	65.1				165.7	74.4		72.3	115.2	150.5	93.6	179.1	193.6	261.7	205.1	232.9					860766		1.31668e+06	1.23925e+06		2.23756e+06		1.35392e+06	1.32523e+06	1.09249e+06	2.73212e+06
TRUE	High	[R].FNDTNVVHTVK.[T]	1xHexNAc(4)Hex(5)NeuAc(2)Acetyl(1) [N2]; 1xHexNAc(4)Hex(4)Fuc(1)NeuAc(1)NeuGc(1)Acetyl(1) [N2]	1	2	616	P24090 [155-165]	P24090	Alpha-2-HS-glycoprotein [OS=Rattus norvegicus]		0	3520.44	FALSE	128.2	70.2	85	68.8	100.2	67.4	90.2	110.9	314	131.2	68.2	118.2	54.7	66.9	66.9	100.9	107.9	68.8	89.7	91.8	1.26986e+08	128097687	2.55786e+08	1.27241e+08	1.39937e+08	1.47876e+08	1.75302e+08	1.61913e+08	1.69585e+08	1.37213e+08	1.26775e+08	1.37789e+08	2.05287e+08	1.49022e+08	1.99769e+08	1.34468e+08
TRUE	High	[K].KFINDYVSNQTQGK.[I]	1xHexNAc(3)Hex(6)NeuAc(2)Acetyl(1) [N9]	1	1	7	P05545 [174-187]	P05545	Serine protease inhibitor A3K [OS=Rattus norvegicus]		1	3847.58	FALSE	134.8	127.7	101.9		102.4	111.4	100.9	77.3	303.6	101.2	111.6	85	88.5	44.4			226.2	104.9	68.5	109.7			2.22272e+06	2.88827e+06	2.10611e+06	953704	1.40895e+06	1.8757e+06	1.68077e+06				1.68811e+06	1.59253e+06	1.78884e+06	1.83653e+06
TRUE	High	[K].DSTMEEILEGLKFNLTEITEEEIHQGFGHLLQR.[L]	1xHexNAc(5)Hex(6)Fuc(2)NeuAc(3)Acetyl(2) [N14]	1	1	4	P05544 [89-121]	P05544	Serine protease inhibitor A3L [OS=Rattus norvegicus]		1	7094.04	FALSE			136	141.3				187.3	389.6	95			69.7	77.8		187.2		281.9	125	309.1							1.8394e+06	1.69338e+06		1.37234e+06		2.4498e+06
TRUE	High	[K].TALAAFNAQNNGTYFK.[L]	1xHexNAc(4)Hex(5)NeuAc(3)Acetyl(1) [N11]	1	1	16	P24090 [166-181]	P24090	Alpha-2-HS-glycoprotein [OS=Rattus norvegicus]		0	4268.73	FALSE		61.8		101.4	55.4			113.2	289.1	481.4	94.7		94.5	331.5	136.4			66	65.5	109.1					1.35741e+06	1.52981e+06					2.36728e+06		1.29373e+06
TRUE	High	[K].AMLQLDEGNVLPNSTNGAPLHLR.[S]	1xHexNAc(4)Hex(5)Fuc(1)NeuAc(1) [N13]	1	1	10	P31211 [340-362]	P31211	Corticosteroid-binding globulin [OS=Rattus norvegicus]		0	4520	FALSE	50	660.9		173.7	69.6	114.8	40.7	46.8	59.6	52	54.1	89	60.2	132	39.7	28.8	61	120.3	35.2	111.5		2.63543e+06	5.13493e+06	7.57772e+07	5.65357e+07	6.85102e+07				3.72855e+07	1.80042e+07	1.6306e+07		7.20993e+06		1.17728e+07
TRUE	High	[K].LDNTSMSTVIDGVVLPK.[T]	1xHexNAc(4)Hex(5)NeuAc(1)Acetyl(1) [N3]	1	1	12	P10959 [300-316]	P10959	Carboxylesterase 1C [OS=Rattus norvegicus]		0	3744.63	FALSE	206.9	262.4			183	152.3	135.7	175.4	43.7		134		22.5		218.1	154.1	167.6	100.6		43.7	4.57852e+06					1.19738e+07									8.35106e+06	6.94995e+06
TRUE	High	[K].KFINDYVSNQTQGK.[I]	1xHexNAc(4)Hex(5)Fuc(1)NeuAc(2)Acetyl(2) [N9]	1	1	51	P05545 [174-187]	P05545	Serine protease inhibitor A3K [OS=Rattus norvegicus]		1	4076.67	FALSE	133.9		66.5	45.7	79.1	54.8		72.1	370.7	156.6	27.6	74.9	80.8	48.4	103.4	207.9	111.5	139.1	103.9	123.2	3.18331e+06	4.19766e+06	7.93392e+06				3.94327e+06	846147	5.42539e+06	3.18509e+06	2.71114e+06	2.19611e+06	5.57823e+06	4.55266e+06	4.68944e+06
TRUE	High	[R].DAGYTNATTTDQHGLAK.[F]	1xHexNAc(4)Hex(5)NeuAc(2)Acetyl(2) [N6]	1	1	350	P14046 [388-404]	P14046	Alpha-1-inhibitor 3 [OS=Rattus norvegicus]		0	4052.61	FALSE	127.1	24.6	60.3	25.5	66.2	129.4	176.6	185.6	494.4	204.9	32.6	69	21.4	12.4	33.1	131.2	38.9	70.3	50.9	45.7	2.20102e+07	1.81561e+07	4.00228e+07	8.21894e+06	7.06901e+06	7.73497e+06	1.89873e+07	1.90238e+07	1.85542e+07	8.02513e+06	8.78126e+06	7.01346e+06	2.15292e+07	2.08567e+07	2.03755e+07	4.07528e+07
TRUE	High	[K].KFINDYVSNQTQGK.[I]	1xHexNAc(3)Hex(6)NeuAc(2)Acetyl(2) [N9]	1	1	12	P05545 [174-187]	P05545	Serine protease inhibitor A3K [OS=Rattus norvegicus]		1	3889.59	FALSE	200.3	80.1	80.1	47.4	113.8	86.2	85.6	97.7	207	153.4	71.7	89.3	89	76.2	46.9	53.6	171.5	44.2	149.3	56.7	2.71786e+06	2.69729e+06	3.65774e+06	2.05837e+06	2.13804e+06	2.17921e+06	2.13787e+06	1.57572e+06	3.56913e+06	1.26669e+06	1.1195e+06	1.28568e+06			3.03831e+06	4.36036e+06
TRUE	High	[K].KLINDYVSNQTQGK.[I]	1xHexNAc(4)Hex(5)NeuAc(2) [N9]	1	1	16	P05544 [174-187]	P05544	Serine protease inhibitor A3L [OS=Rattus norvegicus]		1	3812.61	FALSE		229.9	183.4		175.2								158.6	295.6	272.5	141.6		112.2	206.3	224.8				3.98709e+06		3.88302e+06		3.13902e+06							2.99866e+06
TRUE	High	[R].DAGYTNATTTDQHGLAK.[F]	1xHexNAc(4)Hex(5)NeuAc(3)Acetyl(2) [N6]	1	1	106	P14046 [388-404]	P14046	Alpha-1-inhibitor 3 [OS=Rattus norvegicus]		0	4343.71	FALSE	102	7.6	43.6	15.4	55.7	121.2	176.1	238.3	642.4	323.9		25.3	11.1		11.6	63.3	34.2	59.7	34.4	34.2	4.83121e+06	3.17298e+06	8.60742e+06	612573	678647		3.14153e+06	3.68373e+06	5.24419e+06	1.3007e+06	1.33467e+06	637126	5.85231e+06	4.70171e+06	4.50367e+06	1.02333e+07
TRUE	High	[R].VVSVDISFRPVNETFPVVYIENPKR.[N]	1xHexNAc(4)Hex(5)NeuAc(2) [N12]; 1xHexNAc(4)Hex(4)Fuc(1)NeuAc(1)NeuGc(1) [N12]	1	2	236	Q63041 [146-170]	Q63041	Alpha-1-macroglobulin [OS=Rattus norvegicus]		1	5109.33	FALSE	162.1	32.1	56.7	79	35.3	140.1	111.5	89.9	48.2	31.3	153.5	63.6	39.2	100.5	133.5	68.7	113.6	87.1	214.5	239.5	3.43761e+07	3.67118e+07	5.17372e+07	1.66184e+07	9.5011e+06	1.40469e+07	2.47891e+07	2.46205e+07	3.27991e+07	3.17602e+07	4.38048e+07	3.45701e+07	1.70552e+07	1.54277e+07	1.41687e+07	6.35758e+07
TRUE	High	[K].LTNQTMGFSFAVEQDIPVK.[N]	1xHexNAc(4)Hex(5)Fuc(2)NeuAc(1) [N3]	1	1	348	Q63041 [1446-1464]	Q63041	Alpha-1-macroglobulin [OS=Rattus norvegicus]		0	4330.86	FALSE	33.8	82.9	102.5	102.1	107.8	94.2	69.1	112.2	199.9	148.6	125.7	97	49.1	87.4	72.1	156.9		107.7	105.7	145.3	3.73511e+06	1.86918e+06	1.49918e+07	1.13616e+07	1.89053e+07	2.18042e+07	1.92022e+07	2.44846e+07	2.33938e+07	2.239e+07	2.34493e+07	2.32856e+07	2.43815e+07	2.46012e+07	2.90373e+07	1.5946e+07
TRUE	High	[R].FNDTNVVHTVK.[T]	1xHexNAc(4)Hex(5)Fuc(2)NeuAc(2)Acetyl(1) [N2]	1	1	51	P24090 [155-165]	P24090	Alpha-2-HS-glycoprotein [OS=Rattus norvegicus]		0	3812.55	FALSE	160.5	54.2	163.5	111.7	195.1	108.9	205.1	107.7	66.1	106.8	100.9	197	22.7	19.9		105.1	76.1	27.1	58.8	112.7	3.55791e+06	5.84323e+06	1.03254e+07		3.13191e+06	3.88002e+06	1.96367e+07	6.5066e+06	1.05225e+07	6.13459e+06	7.35865e+06	7.18945e+06	9.50571e+06	1.53196e+07	1.25525e+07	7.00924e+06
TRUE	High	[R].VLYLPAYNCTLRPVSK.[R]	1xCarbamidomethyl [C9]; 1xHexNAc(4)Hex(5)NeuAc(2)Acetyl(1) [N8]; 1xHexNAc(4)Hex(4)Fuc(1)NeuAc(1)NeuGc(1)Acetyl(1) [N8]	1	2	112	Q9QX79 [132-147]	Q9QX79	Fetuin-B [OS=Rattus norvegicus]		0	4140.81	FALSE	224.2	182.6	105.6	93.7	151.6	48.1	51.3	77.5	96.3	135.5	16.8	282	59.5	64	101.4	53.3	49.7	78.2	71.2	57.3	1.31155e+07	1.42647e+07	2.57953e+07	2.08602e+07	2.20241e+07	2.23295e+07	1.28605e+07	1.24338e+07	1.27371e+07	1.12997e+07	1.11697e+07	1.47598e+07	1.95859e+07	1.67048e+07	1.82939e+07
TRUE	High	[R].VVSVDISFRPVNETFPVVYIENPK.[R]	1xHexNAc(3)Hex(6)NeuAc(2)Acetyl(1) [N12]; 1xHexNAc(3)Hex(5)Fuc(1)NeuAc(1)NeuGc(1)Acetyl(1) [N12]	1	2	457	Q63041 [146-169]	Q63041	Alpha-1-macroglobulin [OS=Rattus norvegicus]		0	4954.22	FALSE	207.6	166.6	170.5	104.3	167.9	117.8	58.7	83.6	32.2	35.1	88.2	163.8	26.6	80.7	43	71.3	75	84.5	147.7	74.9	3.64392e+07	4.612e+07	6.55503e+07	3.95398e+07	6.0301e+07	6.58884e+07	5.36407e+07	6.32329e+07	6.17026e+07	8.08031e+07	3.7739e+07	3.50297e+07	1.99844e+07	6.18938e+07	6.0779e+07	3.31809e+07
TRUE	High	[K].KFINDYVSNQTQGK.[I]	1xHexNAc(4)Hex(5)NeuAc(2)Acetyl(1) [N9]	1	1	54	P05545 [174-187]	P05545	Serine protease inhibitor A3K [OS=Rattus norvegicus]		1	3888.61	FALSE		99.4		58.1		98.6	88.8		212.4			53.1		227.5	268.3	344.5		107.1	213.4	228.9					1.24899e+06	1.58173e+06					718295	939262				1.39324e+06
TRUE	High	[K].CFANTVNLSFPSAQSLPASDTHLTVK.[A]	1xCarbamidomethyl [C1]; 1xHexNAc(4)Hex(4)Fuc(1)NeuAc(2)Acetyl(2) [N7]	1	1	40	Q63041 [562-587]	Q63041	Alpha-1-macroglobulin [OS=Rattus norvegicus]		0	5078.19	FALSE	131.5	58.3	111.2	78	96.7	117.8	96.9	135.8	92.7	192.2	53.1	99.5	45.2	100.9	121.9	104.7	118.9	119.5	81.4	44	8.06258e+06	4469202	9.3602e+06	2.07809e+06	8.27813e+06		1.03135e+07	7.9129e+06	7.83103e+06	5.5493e+06	5.58815e+06	5.50438e+06	3.38329e+06	6.88367e+06	1.33103e+07	8.38445e+06
TRUE	High	[K].KNSTLCDLCIGPAK.[C]	2xCarbamidomethyl [C6; C9]; 1xHexNAc(4)Hex(5) [N2]	1	1	38	P12346 [511-524]	P12346	Serotransferrin [OS=Rattus norvegicus]		1	3199.36	FALSE				229.4					208				103.5	107.3	193.1	368.9		246.6	261.7	281.5										7.21504e+06	6.28547e+06	8.00034e+06
TRUE	High	[R].RPFGEVYELEIDTLETTCHALDPTPLANCSVR.[Q]	2xCarbamidomethyl [C18; C29]; 1xHexNAc(5)Hex(6)Fuc(2)NeuAc(2)Acetyl(1) [N28]	1	1	7	P24090 [72-103]	P24090	Alpha-2-HS-glycoprotein [OS=Rattus norvegicus]		0	6607.8	FALSE		178.4		155.6	95.4			63.1	53.2					289.8	188.8	230.4	240.5	177.7	160.7	166.4				1.71578e+06		1.53709e+06					1.4167e+06		873192		863135
TRUE	High	[K].AQEAGYTNATTTDQHGLAK.[F]	1xHexNAc(5)Hex(4)NeuAc(2)Acetyl(1) [N8]	1	1	63	Q03626 [386-404]	Q03626	Murinoglobulin-1 [OS=Rattus norvegicus]		0	4264.74	FALSE	193.4	43	96.1	53.5	134.1	71	94.5	154.1	297.3	154.6	61.9	130.4	57.1	30.9	60.1	126.9	40.7	68.3	69.6	62.5	84115220	80187913	1.15359e+08	3.53394e+07	3.80323e+07	3.21893e+07	7.71605e+07	7.89971e+07	8.07056e+07	4.12344e+07	4.39919e+07	4.41261e+07	1.1169e+08	1.06478e+08	1.10277e+08	5.84221e+07
TRUE	High	[K].AQEAGYTNATTTDQHGLAK.[F]	1xHexNAc(5)Hex(3)Fuc(1)NeuAc(1)NeuGc(1) [N8]; 1xHexNAc(5)Hex(4)NeuAc(2) [N8]	1	2	21	Q03626 [386-404]	Q03626	Murinoglobulin-1 [OS=Rattus norvegicus]		0	4222.73	FALSE	166.9	90.3	95	69.9	113.4	103.1	116.9	136.6	301.7	157.6	66.9	110.6	50.3	35.3	75.7	90.6	45.4	26.7	77	70	1.37616e+08	1.35476e+08	2.80027e+08	1.52451e+08	1.48788e+08	1.51576e+08	1.59399e+08	1.52765e+08	1.62064e+08	1.02325e+08	1.29246e+08	1.17294e+08	1.9042e+08	1.61082e+08	1.90326e+08	1.74118e+08
TRUE	High	[K].EALGHSIAQLNAENNHTFYFK.[I]	1xHexNAc(4)Hex(5)Fuc(1)NeuAc(2)Acetyl(2) [N15]	1	1	21	P08934 [280-300]	P08934	Kininogen-1 [OS=Rattus norvegicus]		0	4839.02	FALSE			101.7	74.1	196			252.6	186.3	367.4		153.6	69.5	132.9	243.6			71.7	50.2	100.6									2.14721e+06	1.70654e+06		1.43425e+06	4.47775e+06	4.13931e+06	3.68653e+06
TRUE	High	[K].NSTLCDLCIGPAK.[C]	2xCarbamidomethyl [C5; C8]; 1xHexNAc(4)Hex(5)NeuAc(2)Acetyl(1) [N1]; 1xAcetyl [N-Term]; 1xHexNAc(4)Hex(5)NeuAc(2) [N1]; 1xHexNAc(4)Hex(4)Fuc(1)NeuAc(1)NeuGc(1)Acetyl(1) [N1]	1	3	178	P12346 [512-524]	P12346	Serotransferrin [OS=Rattus norvegicus]		0	3695.47	FALSE	36.1	34.4	23.3	93.4	85.2	59.9	63	81.7	214.7	167.6	10.2	90	58.2	83.7	206.2	135.8	44.1	176.3	162.4	173.8	1.8407e+06	2.17529e+06	3.36296e+06	5.58667e+06	3.61511e+06	2.84672e+06	2.44928e+06	1.67835e+06	2.69145e+06	1.03388e+07	9.82594e+06	9.52747e+06	8.95649e+06	1.27862e+07	8.486e+06	6.29992e+06
TRUE	High	[K].HAVEHFNNNTK.[H]	1xHexNAc(4)Hex(5)NeuAc(3)Acetyl(2) [N8]	1	1	299	P01048 [161-171]	P01048	T-kininogen 1 [OS=Rattus norvegicus]		0	3890.51	FALSE	29.1	54	97.9	129.2	175.4	47.7	63.9	171.3	384.5	285.6	54.1	75.4	72.1	58.1	138.6	14.3	1.7	39.2	66.2	41.8	1.01377e+06	1.31839e+06	4.37694e+06	3.41243e+06	5.98713e+06	4.84583e+06	6.49172e+06	1.20518e+07	8.78931e+06	1.30218e+07	1.16036e+07	6.83404e+06	1.57499e+07	1.68605e+07	1.31908e+07	4.28261e+06
TRUE	High	[R].HNSTGCLK.[M]	1xCarbamidomethyl [C6]; 1xHexNAc(4)Hex(5)NeuAc(2)Acetyl(2) [N2]	1	1	40	P05371 [289-296]	P05371	Clusterin [OS=Rattus norvegicus]		0	3205.22	FALSE	26.6	21.1	36.4	177.9	91.4	10.6	27.5	79.1	236.9	133	8.5	44.9	152.6	73.6	233.6	76.8		132.8	234.9	201.9	73703.8	107963	227762	326360	88670.7		292686	353153	228753	1.111e+06	1.86341e+06	1.43144e+06	727434	892701	735413
TRUE	High	[K].FQIHINVSYIGERPNSNMVIVDVK.[M]	1xHexNAc(4)Hex(5)Fuc(2)NeuAc(1) [N6]	1	1	61	Q63041 [1385-1408]	Q63041	Alpha-1-macroglobulin [OS=Rattus norvegicus]		0	4978.24	FALSE	87.6	171.7	41.9	90.6	45.2	194.7	225	6.6	91.4	27.1	158.2	112.4	18.9	52	73.4	254.4		123.6	61.2	164	1.34736e+06	3.04954e+06	8.12634e+06	1.20801e+07	1.18457e+07	6.98112e+06	612537	2.88801e+06	3.1999e+06	6.25061e+06	6.85926e+06	5.50099e+06	3.48484e+06	3.1202e+06	2.95754e+06	1.4079e+07
TRUE	High	[R].SPPAPPLPNAPFAPLRPLGCNDSEVLAVAGFALQNINR.[V]	1xCarbamidomethyl [C20]; 1xHexNAc(5)Hex(4)Fuc(2)NeuAc(1) [N21]	1	1	2	Q9QX79 [20-57]	Q9QX79	Fetuin-B [OS=Rattus norvegicus]		0	6227.9	FALSE			103.3	135.9	149.2			57.9			427.3	276.8		82.5	156.1	157.3		147.4	306.4								1.03955e+06	862660	1.08524e+06	1.12474e+06	1.3682e+06	1.46919e+06	1.18146e+06	1.50236e+06	1.50604e+06
TRUE	High	[K].KFINDYVSNQTQGK.[I]	1xHexNAc(4)Hex(5)Fuc(1)NeuAc(3)Acetyl(2) [N9]	1	1	7	P05545 [174-187]	P05545	Serine protease inhibitor A3K [OS=Rattus norvegicus]		1	4367.77	FALSE	208.8		38.8				47.5	151.8	406.2	295.2	51.3	60.2	111.9	60.2		140.2	92.6	52.7	153.7	128.8	1.68027e+06	2.61047e+06	5.99273e+06				1.22762e+06		751944
TRUE	High	[K].YLNETQQLTEK.[I]	1xHexNAc(5)Hex(4)Fuc(2)NeuAc(2)Acetyl(1) [N3]	1	1	27	Q03626 [1002-1012]	Q03626	Murinoglobulin-1 [OS=Rattus norvegicus]		0	3946.61	FALSE	43.1		29.9	45	78.3	66.9	113.4	236.5	347	502.7			71.7	26.9	79.3	93	58.4	90.8	67.4	49.7	750618	754723	1.30256e+06				922843		1.16616e+06			1.56106e+06	1.26967e+06	3.52425e+06	2.71957e+06	821531
TRUE	High	[R].HNSTGCLK.[M]	1xCarbamidomethyl [C6]; 1xHexNAc(4)Hex(5)NeuAc(3)Acetyl(1) [N2]	1	1	29	P05371 [289-296]	P05371	Clusterin [OS=Rattus norvegicus]		0	3454.31	FALSE	16.6	102.5	57.8	240.3	88.6	40.4	42.2	59.3	209.7	103.9	23.4	52.8	152.3	191.5	108.4	32.4	5.1	60.1	231.4	181.2	41757	39932.3	142423	533814	531686	507739	282999	353606	299831	1.24605e+06	769447	1.49471e+06	411672	466897	459418	209484
TRUE	High	[K].FQIHINVSYIGERPNSNMVIVDVK.[M]	1xHexNAc(4)Hex(5)NeuAc(2) [N6]; 1xHexNAc(4)Hex(4)Fuc(1)NeuAc(1)NeuGc(1) [N6]	1	2	105	Q63041 [1385-1408]	Q63041	Alpha-1-macroglobulin [OS=Rattus norvegicus]		0	4977.22	FALSE	66.1	144.1	47.8	18.4	52	93.1	259.5	31.4	96.1	35.8	163	203.4	19.2	28.5	54	304.2		176.2	69.7	137.2	1.44076e+06	3.63353e+06	4.48305e+06	9.77651e+06	2.47603e+06	1.51673e+07	978272	3.24466e+06	3.34439e+06	1.25142e+06	1.85522e+07	916937	3.52703e+06	1.65562e+06	5.42427e+06	6.3186e+06
TRUE	High	[R].RPFGEVYELEIDTLETTCHALDPTPLANCSVR.[Q]	2xCarbamidomethyl [C18; C29]; 1xHexNAc(5)Hex(5)Fuc(3) [N28]	1	1	3	P24090 [72-103]	P24090	Alpha-2-HS-glycoprotein [OS=Rattus norvegicus]		0	5967.61	FALSE			164.6	170.3	159.5	122.6	150.3	102.6				134.9		44.3	92.2	156.2	317.6	138.4	114.5	132							3.00538e+06	3.59272e+06	3.6641e+06	3.71775e+06				3.26899e+06	3.70602e+06
TRUE	High	[K].ICLHLYHLNETVTVTASLISQR.[G]	1xCarbamidomethyl [C2]; 1xHexNAc(3)Hex(6)NeuAc(2)Acetyl(2) [N9]	1	1	22	Q03626 [47-68]	Q03626	Murinoglobulin-1 [OS=Rattus norvegicus]		0	4816.13	FALSE	188.1	188.5	60.3	64.9	28.6	171.4	171.1				200.6	131.4		32.3	26.2	320.9	198.5	141.6	38.9	36.7	2.97083e+06	4999181	1.2232e+07	9.9331e+06	1.04586e+07	9.37389e+06	3.676e+06	2.33381e+06	3.17533e+06	5.21855e+06	3.42202e+06	2.97151e+06	1.87869e+06	1.5071e+06	1.43603e+06	1.13362e+07
TRUE	High	[K].HAVEHFNNNTK.[H]	1xHexNAc(4)Hex(5)NeuAc(3) [N8]	1	1	65	P01048 [161-171]	P01048	T-kininogen 1 [OS=Rattus norvegicus]		0	3806.49	FALSE	9.3	399.3	57.9	337.7	50.6	36.3	31.8	35.8	128.7	95.9	38.4	17.7	89.9	181	211.8		2.3	35.5	117.5	122.7	56870.1	87550.2	204588	7.48308e+06	8.13895e+06	6.13908e+06	1.0845e+06	1.16103e+06	953650	6.33037e+06	6.27344e+06	7.10482e+06	895473	1.02089e+06	948798	715302
TRUE	High	[K].NLTVQVNSVR.[S]	1xHexNAc(4)Hex(5) [N1]	1	1	112	Q63041 [382-391]	Q63041	Alpha-1-macroglobulin [OS=Rattus norvegicus]		0	2752.21	FALSE	61.7	582.2	110.4	171.5	170.2	70.7	58.7	24.4	12.9	41.6	31.8	70.1	72.8	132.5	89	43	35	91.1	81.5	48.6	6375756	7.33245e+06	1.1851e+07	1.01032e+08	1.26652e+08	1.24015e+08	2.04537e+07	2.91537e+07	2.35198e+07	3.65386e+07	2.87097e+07	3.89617e+07	3.73043e+07	3.62536e+07	3.47535e+07	1.50561e+07
TRUE	High	[R].NGSFVYTK.[T]	1xHexNAc(4)Hex(5)NeuAc(2)Acetyl(2) [N1]	1	1	371	Q03626 [1153-1160]	Q03626	Murinoglobulin-1 [OS=Rattus norvegicus]		0	3204.25	FALSE	202.3	39.8	94.1	47.8	117.6	68.4	100.1	147.8	201.5	171.2	56.6	116.5	53.6	43.4	86.6	142.4	69.6	85.4	78.8	76.4	29695794	2.88108e+07	5.56526e+07	1.12438e+07	1.05564e+07	1.31634e+07	2.65703e+07	2.53986e+07	2.80392e+07	1.20182e+07	1.34957e+07	1.4456e+07	3.31984e+07	3.01359e+07	3.38231e+07	1.93027e+07
TRUE	High	[R].RPFGEVYELEIDTLETTCHALDPTPLANCSVR.[Q]	2xCarbamidomethyl [C18; C29]; 1xHexNAc(5)Hex(4)NeuGc(3) [N28]	1	1	5	P24090 [72-103]	P24090	Alpha-2-HS-glycoprotein [OS=Rattus norvegicus]		0	6288.65	FALSE	146	203.6	153.5	102.1	98.3	102.4		120.1	67		102.9	122.2				158.1		171.9	222	230		604411		1.489e+06		1.87758e+06	1.48814e+06		1.06807e+06	1.36381e+06	729679	838310			807398
TRUE	High	[K].AQEAGYTNATTTDQHGLAK.[F]	1xHexNAc(5)Hex(4)Fuc(1)NeuAc(3)Acetyl(1) [N8]	1	1	11	Q03626 [386-404]	Q03626	Murinoglobulin-1 [OS=Rattus norvegicus]		0	4701.89	FALSE	356.5	57.1	65.7	66.7	91.6		54.2	129.9	384.3	128.4		198.7	34.9	28.2	45.1	115	46.1	73.4	62.9	61.2	2.94067e+06	4.11418e+06	4.5681e+06	971726				700794	1.78377e+06	1.04033e+06	1.23793e+06		984318		2.46834e+06
TRUE	High	[K].LDNTSMSTVIDGVVLPK.[T]	1xHexNAc(3)Hex(6)NeuAc(2)Acetyl(2) [N3]	1	1	75	P10959 [300-316]	P10959	Carboxylesterase 1C [OS=Rattus norvegicus]		0	4036.71	FALSE	62.2	47.9	96.2	88.8	116	23.1	44.6	129	238.3	179.2	15.5	99.4	63.2	45.9	48.6	208.7	22.7	182.4	143.7	144.8	2.64253e+06	2.60746e+06	4.48018e+06	3.97889e+06	1.37303e+06	4.16169e+06	8.25726e+06	6.93897e+06	7.99295e+06	7.3788e+06	6.21317e+06	8.67158e+06	9.45421e+06	9.63971e+06	9.83808e+06	1.74717e+06
TRUE	High	[K].KNSTLCDLCIGPAK.[C]	2xCarbamidomethyl [C6; C9]; 1xHexNAc(4)Hex(5)NeuAc(1)Acetyl(1) [N2]	1	1	102	P12346 [511-524]	P12346	Serotransferrin [OS=Rattus norvegicus]		1	3532.47	FALSE	33.9			134.4	67.4	34.3	42.5	41.2	323.3	113.4	29.4		60.1	26	114.6	229.6	95.7	207.5	194.2	252.5			3.39214e+06							1.38779e+07	1.1299e+07	1.34607e+07	7.08029e+06	6.74509e+06	3.46012e+06	2.69269e+06
TRUE	High	[K].ANEGAIYPDNTTDFQR.[A]	1xHexNAc(4)Hex(5)Fuc(1)NeuAc(2)Acetyl(2) [N10]	1	1	30	P13635 [129-144]	P13635	Ceruloplasmin [OS=Rattus norvegicus]		0	4246.67	FALSE	138.9	17.1	64.5	63.7	125.7	55.5	89	95.1	409.9	214.7	18.6	109.7	57.6	56.8	58.4	123.4	68.5	102.4	58.8	71.7	4.34227e+06	3.68942e+06	8.46695e+06		973047	1.12108e+06	3.17273e+06	4.07703e+06	3.92947e+06	4.35977e+06	3.88177e+06	3.27004e+06	7.66118e+06	4.61523e+06	7.74275e+06	3.3808e+06
TRUE	High	[K].KFINDYVSNQTQGK.[I]	1xHexNAc(4)Hex(5)Fuc(1)NeuAc(3)Acetyl(1) [N9]	1	1	11	P05545 [174-187]	P05545	Serine protease inhibitor A3K [OS=Rattus norvegicus]		1	4325.76	FALSE	173.6		129.6	77.7	44.4	68.8	52.9	47.9	241	246.8	54.8	38.2	66.9	39		198.6	98.2	96.9	129.8	194.9	1.91313e+06	2.07632e+06	2.37547e+06				2.94715e+06	2.64102e+06	3.10666e+06	1.17111e+06	2.78556e+06	1.76649e+06	1.15893e+06		881267	1.56511e+06
TRUE	High	[K].ANEGAIYPDNTTDFQR.[A]	1xHexNAc(3)Hex(6)Fuc(1)NeuAc(2)Acetyl(1) [N10]	1	1	43	P13635 [129-144]	P13635	Ceruloplasmin [OS=Rattus norvegicus]		0	4163.63	FALSE	128.8	54.5	87.2	44.8	168.8	84	128.6	241.9	403.7	249.9	78.2	108.7	88.3	34.6	4.9	19.6	14	10.6	25.2	23.6	1.62445e+07	1.80742e+07	3.15023e+07	8.77979e+06	1.41811e+07	1.4999e+07	2.48765e+07	2.13289e+07	2.26937e+07	1.0444e+07	1.16624e+07	1.75581e+07	4.39115e+07	4.27443e+07	4.59265e+07	1.76886e+07
TRUE	High	[R].FNDTNVVHTVK.[T]	1xHexNAc(4)Hex(5)NeuAc(3)Acetyl(1) [N2]	1	1	352	P24090 [155-165]	P24090	Alpha-2-HS-glycoprotein [OS=Rattus norvegicus]		0	3811.53	FALSE	90.6	104.2	66	101.1	65.6	62.4	68	101.3	342.9	167.6	58.5	79	57.1	93.4	154.1	63.8	91.5	66.7	99.1	67.2	9808362	9813483	1.74487e+07	2.25646e+07	2.23849e+07	2.15897e+07	1.41758e+07	1.25337e+07	1.43406e+07	2.17227e+07	1.55316e+07	2.67165e+07	1.4086e+07	1.45713e+07	9.74291e+06	1.33698e+07
TRUE	High	[K].ALSCLESSWENIEQGGNGSFVYTK.[A]	1xCarbamidomethyl [C4]; 1xHexNAc(4)Hex(5)NeuAc(2)Acetyl(1) [N17]	1	1	5	P14046 [1127-1150]	P14046	Alpha-1-inhibitor 3 [OS=Rattus norvegicus]		0	4923.01	FALSE	117	136	60.9		64.1	107.5	114.8	187.8	349.7	293.4		116.1	49.4			119.1		205.1		79			1.98264e+06	2.11397e+06		2.51429e+06	880885	1.20991e+06						1.08669e+06		1.82217e+06
TRUE	High	[R].VVSVDISFRPVNETFPVVYIENPKR.[N]	1xHexNAc(3)Hex(6)NeuAc(1)Acetyl(1) [N12]	1	1	36	Q63041 [146-170]	Q63041	Alpha-1-macroglobulin [OS=Rattus norvegicus]		1	4819.22	FALSE	162.1	153.2	46.6	41.3	34	134	124	24.6	78.3	37.7	98.3	102.6		37.5	82.3	252.3	295.6	172.5	54.2	68.9	3.95887e+06	4.34397e+06	9.34277e+06	9.31588e+06	7.11011e+06		2.63586e+06	2.3283e+06				2.19202e+06	1.66777e+06	6.04444e+06	1.80659e+06	7.39509e+06
TRUE	High	[K].AQEAGYTNATTTDQHGLAK.[F]	1xHexNAc(5)Hex(3)Fuc(1)NeuAc(3)Acetyl(1) [N8]	1	1	26	Q03626 [386-404]	Q03626	Murinoglobulin-1 [OS=Rattus norvegicus]		0	4539.84	FALSE	172	95.3	103.5	23.6	163.8	69.3	94.9	127.3	257.6	149.4	72.9	137.4	23.8	44.4	36.8	118.5	108.8	28.4	104.4	68	4.08991e+06	2.96845e+06	5.31248e+06	2.3962e+06	4.08635e+06	3.26225e+06	3.54176e+06	3.2509e+06	3.66572e+06	806344	902178	757531	3.69194e+06	5.60348e+06	6.71979e+06	3.04341e+06
TRUE	High	[K].YLNETQQLTEK.[I]	1xHexNAc(4)Hex(5)Fuc(2)NeuAc(1)Acetyl(1) [N3]	1	1	13	Q03626 [1002-1012]	Q03626	Murinoglobulin-1 [OS=Rattus norvegicus]		0	3614.49	FALSE		148.3			131.1	225.3	245.4	317.3					248.7		142.2		188.3	176.6		177						1.21807e+06							1.03885e+06	1.07676e+06	2.40073e+06
TRUE	High	[R].SWPAVGNCTAALR.[W]	1xCarbamidomethyl [C8]; 1xHexNAc(4)Hex(5)NeuAc(1) [N7]	1	1	19	P20059 [180-192]	P20059	Hemopexin [OS=Rattus norvegicus]		0	3316.37	FALSE		307		209	107.7				211.9	128.9		66.6	131.7	158.4	107.7		140.7	41.8	174.6	214.1				7.65862e+06	7.90584e+06	7.37409e+06				5.63882e+06	5.21423e+06	4.84283e+06	2.00856e+06	2.6866e+06	2.76776e+06
TRUE	High	[R].KQILEGLEFNLTQIPEADIHK.[A]	1xHexNAc(4)Hex(5)Fuc(2)NeuAc(2)Acetyl(1) [N10]	1	1	28	P17475 [92-112]	P17475	Alpha-1-antiproteinase [OS=Rattus norvegicus]		1	4975.21	FALSE	131.1		175.9	145.4	154.6	135.2	145.1	139	31.9	185.3	47.8	118.5	60.8	31.2	46.6	88	45.8	112.8	130.1	74.9	3440544	6.50013e+06	1.2033e+07				1.47584e+07	1.61528e+07	1.80472e+07	1.84157e+07	1.33526e+07	9.98942e+06	1.41937e+07	1.61233e+07	9.76616e+06	6.82764e+06
TRUE	High	[R].VVSVDISFRPVNETFPVVYIENPKR.[N]	1xHexNAc(4)Hex(5)NeuAc(1)Acetyl(1) [N12]	1	1	47	Q63041 [146-170]	Q63041	Alpha-1-macroglobulin [OS=Rattus norvegicus]		1	4860.25	FALSE	193.6		94.6	62.8		164.7	165.5				194.7	30.8	118.6	128.1	124.5	227.1		70.7	216.3	208	1.95675e+06	2.28786e+06	5.2257e+06				1.66751e+06		2.94632e+06	1.34911e+06	1.60317e+06					4.61591e+06
TRUE	High	[K].AMLQLDEGNVLPNSTNGAPLHLR.[S]	1xHexNAc(3)Hex(6)NeuAc(2)Acetyl(2) [N13]	1	1	16	P31211 [340-362]	P31211	Corticosteroid-binding globulin [OS=Rattus norvegicus]		0	4708.03	FALSE	165	78.3	105.1	108.4	140.1	92	98.6	136.9	234.3	148.2	105.9	143.3	52.3	113.5	57.9	92.3		48.6	40	39.4	3.8153e+06	2.60822e+06	7.64654e+06	3.44507e+06	3.63026e+06	4.80479e+06	4.86878e+06	5.14753e+06	4.1357e+06	4.11783e+06	5.02369e+06	5.02806e+06	6.87893e+06	6.49271e+06	6.36625e+06	3.74163e+06
TRUE	High	[R].RPFGEVYELEIDTLETTCHALDPTPLANCSVR.[Q]	2xCarbamidomethyl [C18; C29]; 1xHexNAc(5)Hex(4)Fuc(2)NeuAc(1)Acetyl(1) [N28]	1	1	7	P24090 [72-103]	P24090	Alpha-2-HS-glycoprotein [OS=Rattus norvegicus]		0	5992.6	FALSE	214	57.3	157.3	74.5	175.8	92.6	106.1		13.2	15.1	53	230.9	60.3	60.7		174.3	88.8	191.8	105.7	128.8	5.41357e+06	5982341		3.07968e+06				8.45699e+06		4.98002e+06	4.00445e+06	3.27077e+06		9.4536e+06		4.85292e+06
TRUE	High	[K].LDNTSMSTVIDGVVLPK.[T]	1xHexNAc(5)Hex(4)NeuAc(2) [N3]	1	1	18	P10959 [300-316]	P10959	Carboxylesterase 1C [OS=Rattus norvegicus]		0	4034.74	FALSE	65.5		49.6	33.8	175.2			96	247	329.2		72.4	59.2	70.9	50.5	291.8		152.6	190.3	116.1			2.50869e+06				5.95511e+06	1.70272e+06	1.89834e+06	1.03552e+06	3.92563e+06	1.29251e+06	6.24654e+06	6.7093e+06	7.89468e+06
TRUE	High	[K].AMLQLDEGNVLPNSTNGAPLHLR.[S]	1xHexNAc(5)Hex(4)Fuc(1)NeuAc(2) [N13]	1	1	13	P31211 [340-362]	P31211	Corticosteroid-binding globulin [OS=Rattus norvegicus]		0	4852.12	FALSE	168.1		143.3	76.3	147.9	169.9	188.8	117.8	82.3	20.2	190.9	140.2	48.4	79.2	119.1	61.3	89.8	82.6	73.7		11989920	13341013	4.58558e+07				1.4138e+07	2.25427e+07	2.46253e+07	1.20071e+07	7.35781e+06	1.65882e+07	1.48381e+07	2.32672e+07	2.34571e+07	2.57741e+07
TRUE	High	[K].KEDSCQLNYSEGPCLGMQQK.[Y]	2xCarbamidomethyl [C5; C14]; 1xHexNAc(5)Hex(4)Fuc(2)NeuAc(1) [N8]	1	1	2	Q64240 [226-245]	Q64240	Protein AMBP [OS=Rattus norvegicus]		1	4618.85	FALSE	92.6	47.5	384.3	106.6	31	63.6	172.6	60.8	190.1	68.3	42	50.6	36.7	45.6	51.8	164.2	90.1	93.9	91.6	116.1	2.06891e+06		3.91902e+06	2.096e+06	2.06585e+06	2.07121e+07	1.61304e+07	1.78492e+07		2.9591e+07	4.70758e+06	3.73855e+06	1.10578e+06	1.36862e+06	3.29674e+06
TRUE	High	[K].AQEAGYTNATTTDQHGLAK.[F]	1xHexNAc(5)Hex(3)Fuc(1)NeuAc(3) [N8]	1	1	56	Q03626 [386-404]	Q03626	Murinoglobulin-1 [OS=Rattus norvegicus]		0	4497.83	FALSE	190.4	106.8	144.2	123.3	93.7	117.8	92.9	55.3	187.3	85	69.4	70.1	37	58.8	101.5	69.8	63.6	35.9	166.3	131	4.75634e+06	3.26212e+06	6.4887e+06	3.74211e+06	3.35552e+06	3.63891e+06	4.91506e+06	2.75185e+06	5.04673e+06	3.06968e+06	4.30426e+06	4.20415e+06	3.50985e+06	2.90434e+06	3.19273e+06	3.18798e+06
TRUE	High	[R].VVSVDISFRPVNETFPVVYIENPK.[R]	1xHexNAc(4)Hex(4)Fuc(1)NeuAc(1)Acetyl(1) [N12]	1	1	7	Q63041 [146-169]	Q63041	Alpha-1-macroglobulin [OS=Rattus norvegicus]		0	4688.15	FALSE	151.4	315.6	145.1	141.9		206.1	244.6		185.2					116.8	120.8			180.1	93.6	98.6		792992	1.6551e+06	3.36228e+06	1.94409e+06	4.75349e+06	1.25633e+06	1.54607e+06	1.65885e+06	1.97408e+06		1.15809e+06				2.44538e+06
TRUE	High	[R].VVSVDISFRPVNETFPVVYIENPK.[R]	1xHexNAc(3)Hex(6)NeuAc(1)Acetyl(1) [N12]	1	1	150	Q63041 [146-169]	Q63041	Alpha-1-macroglobulin [OS=Rattus norvegicus]		0	4663.12	FALSE	133.1	301.3	129.4	169.8	122	125.4	144.2	17.6			61.7	120.6	12.2	64.5	151.3	95.1	9.8	138.6	127.3	76	18889576	1.70382e+07	3.30627e+07	7.64946e+07	7.05745e+07	8.484e+07	3.14322e+07	3.28629e+07	3.57787e+07	4.31276e+07	3.93853e+07	4.74996e+07	3.10023e+07	2.70262e+07	3.09743e+07	3.18391e+07
TRUE	High	[K].KLINDYVSNQTQGK.[I]	1xHexNAc(4)Hex(5)Fuc(1)NeuAc(2)Acetyl(2) [N9]	1	1	24	P05544 [174-187]	P05544	Serine protease inhibitor A3L [OS=Rattus norvegicus]		1	4042.69	FALSE	85.3		62.3	47.1	93.1	100.9	93.7	101.5	286.9	118.7	155.4	79	46	48.2	94.6	140.5	184	62.1	100.2	100.5	1.60013e+06	2.14085e+06	2.72353e+06				2.4128e+06	1.33387e+06	2.46913e+06	1.82161e+06	562700	1.89163e+06	2.96096e+06	3.60317e+06	4.02469e+06	3.94488e+06
TRUE	High	[R].RPFGEVYELEIDTLETTCHALDPTPLANCSVR.[Q]	2xCarbamidomethyl [C18; C29]; 1xHexNAc(6)Hex(7)Fuc(1) [N28]	1	1	9	P24090 [72-103]	P24090	Alpha-2-HS-glycoprotein [OS=Rattus norvegicus]		0	6202.68	FALSE	184.6	167.1	203.7		111.1	189.8	112.3	82.8						231.7	254.1			209.9	252.9		726704					1.35697e+06	1.65382e+06							768017	1.0589e+06	1.54105e+06
TRUE	High	[K].SLGNVNFSVSVEAQQSPELCGSQVATVPETGR.[K]	1xCarbamidomethyl [C20]; 1xHexNAc(3)Hex(6)NeuAc(2)Acetyl(1) [N6]; 1xHexNAc(3)Hex(5)Fuc(1)NeuAc(1)NeuGc(1)Acetyl(1) [N6]	1	2	39	Q03626 [877-908]	Q03626	Murinoglobulin-1 [OS=Rattus norvegicus]		0	5553.37	FALSE		27.6	194.9	204.4	132.3	36.6	24.8	173.4	112.1	19.1	17.2	148.6	7.6	19	15.7	231.5		245.7	181.1	208.2				268360	395904	297018	2.09702e+06	2.06215e+06	2.55554e+06	2.1993e+06	3.07941e+06	1.86518e+06	1.42316e+06	1.80904e+06	951903	342438
TRUE	High	[R].KQILEGLEFNLTQIPEADIHK.[A]	1xHexNAc(5)Hex(4)NeuAc(2)Acetyl(1) [N10]; 1xHexNAc(5)Hex(3)Fuc(1)NeuAc(1)NeuGc(1)Acetyl(1) [N10]	1	2	17	P17475 [92-112]	P17475	Alpha-1-antiproteinase [OS=Rattus norvegicus]		1	4724.12	FALSE	166		155.8	54.4	167.2	65.4	141.4	167.1		139.7	50.9	146.8	73.7	40.1	79.7	202.3	28.6	186.5	65.3	69.1	2.44517e+07	2.95527e+07	4.94507e+07				4.84044e+07	4.17796e+07	4.73436e+07	1.43585e+07	1.66778e+07	1.65346e+07	5.28117e+07	5.02538e+07	5.08009e+07	1.97247e+07
TRUE	High	[K].YLNETQQLTEK.[I]	1xHexNAc(4)Hex(5)Fuc(2)NeuAc(2)Acetyl(2) [N3]	1	1	84	Q03626 [1002-1012]	Q03626	Murinoglobulin-1 [OS=Rattus norvegicus]		0	3947.59	FALSE	161.1		74.8	52.8	109.1	144.8	134.5	160.6	315.2	111.6	58.4	54.1	19	54.5	109.5	114.2	86.1	98.7	89.7	51.3	9.1772e+06	5.87838e+06	8.62974e+06				3.98293e+06	5.41106e+06	5.8016e+06	3.82173e+06	2.5123e+06	5.54342e+06	9.21417e+06	7.1817e+06	7.89396e+06	1.11725e+07
TRUE	High	[R].VVSVDISFRPVNETFPVVYIENPK.[R]	1xHexNAc(4)Hex(5)NeuAc(2) [N12]; 1xHexNAc(4)Hex(4)Fuc(1)NeuAc(1)NeuGc(1) [N12]	1	2	638	Q63041 [146-169]	Q63041	Alpha-1-macroglobulin [OS=Rattus norvegicus]		0	4953.23	FALSE	131.2	140.1	198.5	158.7	112.6	114	149.9	65.7	8.2	53.6	79.7	154.3	48.5	86.8	121.6	75.1	23.5	88.8	112.6	76.8	2.30033e+07	3.35822e+07	4.7344e+07	5.06676e+07	5.87375e+07	3.83579e+07	7.52421e+07	6.72565e+07	7.17956e+07	6.08598e+07	5.74176e+07	5.40638e+07	3.9275e+07	4.51653e+07	4.07368e+07	3.26458e+07
TRUE	High	[K].ICLHLYHLNETVTVTASLISQR.[G]	1xCarbamidomethyl [C2]; 1xHexNAc(3)Hex(5)Fuc(1)NeuAc(1)NeuGc(1)Acetyl(1) [N9]; 1xHexNAc(3)Hex(6)NeuAc(2)Acetyl(1) [N9]	1	2	5	Q03626 [47-68]	Q03626	Murinoglobulin-1 [OS=Rattus norvegicus]		0	4774.12	FALSE	268.5	207.5	107.1	122.8	167.1	194.1	267.3				201.2	86.9			130.1			247.4				1.53103e+06			2.0939e+06	2.62919e+06		1.02587e+06	1.43043e+06		1.38809e+06		1.88933e+06	1.61341e+06	2.108e+06
TRUE	High	[K].LTNQTMGFSFAVEQDIPVK.[N]	1xHexNAc(4)Hex(5)Fuc(2) [N3]	1	1	25	Q63041 [1446-1464]	Q63041	Alpha-1-macroglobulin [OS=Rattus norvegicus]		0	4039.76	FALSE	81.6	172.9	92	136.1	133	58.4	119.8	18	119.4	42.8	100	84.9	38.9	99.7	67.5	208.1	46.9	114.2	205.9	59.9	5.2949e+06	3.83515e+06	7.06993e+06	1.51396e+07	1.61189e+07	3.79454e+07	1.0638e+07	8.57635e+06	7.79992e+06	1.26883e+07	1.18976e+07	1.28484e+07	1.34864e+07	9.21174e+06	1.24021e+07	5.44302e+06
TRUE	High	[K].KFINDYVSNQTQGK.[I]	1xHexNAc(4)Hex(5)NeuAc(1) [N9]	1	1	8	P05545 [174-187]	P05545	Serine protease inhibitor A3K [OS=Rattus norvegicus]		1	3555.5	FALSE				229.3									115.5	270.4		185.6	268.2	208.4	332.4	390.2										3.26781e+06	2.97751e+06	2.9777e+06
TRUE	High	[K].NSTLCDLCIGPAK.[C]	2xCarbamidomethyl [C5; C8]; 1xHexNAc(4)Hex(5) [N1]	1	1	21	P12346 [512-524]	P12346	Serotransferrin [OS=Rattus norvegicus]		0	3071.27	FALSE		346.5		228.4	80.6		32.1		237.7		35.8		57.6	52.5	84.8	103.6	148.1	229.4	169.5	193.4				9.25025e+06	8.81475e+06	9.46262e+06				5.52116e+06	6.09737e+06	6.21206e+06	2.28957e+06	1.61142e+06	2.15223e+06
TRUE	High	[K].EALGHSIAQLNAENNHTFYFK.[I]	1xHexNAc(4)Hex(5)Fuc(3)NeuAc(1) [N15]	1	1	6	P08934 [280-300]	P08934	Kininogen-1 [OS=Rattus norvegicus]		0	4756.02	FALSE	97.1	123	83.7	138.4	134.9	114.3	102.4	115.3	148.1	119.4	127.7	109.6	51.7	114.2	115.3	27.4	42.4	23.9	104.5	106.5	3.4521e+06	2.3296e+06	9.44742e+06	9.01992e+06	9.629e+06	2.48867e+06	7.89948e+06	5.55853e+06	6.13666e+06	1.01463e+07	8.92695e+06	1.25131e+07	1.08939e+07	9.5813e+06	9.89277e+06	8.8643e+06
TRUE	High	[K].TALAAFNAQNNGTYFK.[L]	1xHexNAc(5)Hex(4)Fuc(2)NeuAc(1) [N11]	1	1	18	P24090 [166-181]	P24090	Alpha-2-HS-glycoprotein [OS=Rattus norvegicus]		0	3977.67	FALSE	117.9	64.6	68.8	65.6	58.5	68.5	60.9	106	215.4	122.1	94	103	62.6	179.9	165.6	54.4	101	100.1	94.5	96.5	5.1223e+06	9084502	1.50385e+07	1.51437e+07	8.01948e+06	8.23485e+06	1.01083e+07	8.77172e+06	7.50403e+06	7.51127e+06	8.37418e+06	9.74965e+06	1.97502e+07	3.64103e+06	7.46717e+06	8.73798e+06
TRUE	High	[K].KFINDYVSNQTQGK.[I]	1xHexNAc(5)Hex(4)Fuc(1)NeuAc(2)Acetyl(1) [N9]	1	1	17	P05545 [174-187]	P05545	Serine protease inhibitor A3K [OS=Rattus norvegicus]		1	4075.69	FALSE	148.5		26.1	29.3	34.7			59	511.1	188.2		51.7	48.3	27.1	135	232.7	88.4	163.4	108.4	148	1.86436e+06	4.19766e+06	4.86588e+06				855471	846147	5.42539e+06	1.56773e+06	589594		1.34513e+06	962959
TRUE	High	[R].PVNETFPVVYIENPKR.[N]	1xHexNAc(3)Hex(6)NeuAc(2)Acetyl(1) [N3]; 1xHexNAc(3)Hex(5)Fuc(1)NeuAc(1)NeuGc(1)Acetyl(1) [N3]	1	2	10	Q63041 [155-170]	Q63041	Alpha-1-macroglobulin [OS=Rattus norvegicus]		1	4107.77	FALSE	148.5			153	59.5	117.7	174	264.4		183.8	125.7			109.9	112	156.9		121.3	143.9	129.4	811727		3.5329e+06							2.50581e+06	2.25046e+06	3.46052e+06	975407
TRUE	High	[K].AMLQLDEGNVLPNSTNGAPLHLR.[S]	1xHexNAc(4)Hex(5)Fuc(2)NeuAc(1)Acetyl(1) [N13]	1	1	4	P31211 [340-362]	P31211	Corticosteroid-binding globulin [OS=Rattus norvegicus]		0	4708.07	FALSE	190	121.1	130.2	134.3	163.1	131.5	114.1	167.6			129.4	173.5	82.4	156.8		96.5		79.1	65.2	65.2	2.73353e+06		5.18023e+06	3.44507e+06	3.63026e+06	3.3203e+06		3.70471e+06			3.76303e+06	3.87873e+06	4.90466e+06	4.6393e+06	4.23864e+06	3.74163e+06
TRUE	High	[K].KFINDYVSNQTQGK.[I]	1xHexNAc(5)Hex(4)Fuc(1)NeuAc(2) [N9]	1	1	17	P05545 [174-187]	P05545	Serine protease inhibitor A3K [OS=Rattus norvegicus]		1	4033.68	FALSE	130.3		89.2	71.7	65.3	77	60.8	43.9	191.6	101.3	89.9	60.4	62.8	89.5	124.9	126.8	167.4	103.3	167.9	175.9	6670948	6.11398e+06	8.80741e+06				8.29582e+06	5.06919e+06	1.07512e+07	6.46156e+06	8.35129e+06	6.66835e+06	6.5729e+06	6.07424e+06	5.72944e+06	4.82559e+06
TRUE	High	[R].DAGYTNATTTDQHGLAK.[F]	1xHexNAc(3)Hex(6)Fuc(1)NeuAc(2)Acetyl(2) [N6]	1	1	23	P14046 [388-404]	P14046	Alpha-1-inhibitor 3 [OS=Rattus norvegicus]		0	4157.64	FALSE	114.4	46.8	63.7	15	59.7	228.8	195.5	170.1	526.3	191.8	27.6	52.7	28.6	12.5	29.3	79.4	35.8	53.2	39.6	29.2	3.48828e+06	2.81557e+06	1.07965e+07	3.76024e+06	1.04759e+06	2.93975e+06	4.00196e+06	1.58893e+06	4.72156e+06	943663	2.51136e+06	880081	2.82861e+06	4.4677e+06	3.75355e+06	1.14219e+07
TRUE	High	[K].SLGNVNFSVSAEAR.[Q]	1xHexNAc(3)Hex(6)NeuAc(1)Acetyl(1) [N6]	1	1	28	P14046 [867-880]	P14046	Alpha-1-inhibitor 3 [OS=Rattus norvegicus]		0	3365.39	FALSE	66.1	80.3	91.7	81.9	120.1	154.4	165.2	58.4	201.2	62.6	129	55.7	51.6	36.7	23.9	177.2	136.8	113.3	86.8	107	1730957	1.65643e+06	5.30955e+06	4.16578e+06	4.50531e+06		4.9518e+06	4.36237e+06	5.09736e+06	4.41878e+06	4.46545e+06	4.0881e+06	8.08425e+06	4.13747e+06	6.48202e+06	5.55409e+06
TRUE	High	[R].VVSVDISFRPVNETFPVVYIENPKR.[N]	1xHexNAc(4)Hex(5)Fuc(3)NeuAc(1) [N12]	1	1	11	Q63041 [146-170]	Q63041	Alpha-1-macroglobulin [OS=Rattus norvegicus]		1	5256.41	FALSE	284.1		80.3	108.9		158.7	220.1	83.9		33.2	176.1	92.1	62.1	107.1	105.4	82.7		84.2	140.7	180.4	2.52638e+06	1.76936e+06	5.2652e+06					1.8764e+06	1.15572e+06	2.41253e+06	1.99752e+06	1.46372e+06				3.11827e+06
TRUE	High	[R].VVSVDISFRPVNETFPVVYIENPKR.[N]	1xHexNAc(4)Hex(5)Fuc(2)NeuAc(1) [N12]	1	1	72	Q63041 [146-170]	Q63041	Alpha-1-macroglobulin [OS=Rattus norvegicus]		1	5110.35	FALSE	168.2	8.7	57.6	93	34.6	157.9	127.2	110.4	26.4	34.7	183.8	21.7	46.6	96.4	9.2	146.1	123.2	51.9	220.1	282.5	3.55133e+07	30303945	5.16924e+07	3.09173e+06	1.62822e+06	8.63977e+06	1.6895e+07	2.05778e+07	2.22691e+07	3.23537e+07	3.60708e+07	3.3237e+07	1.23542e+07	1.30251e+07	1.15347e+07	5.64192e+07
TRUE	High	[K].ANEGAIYPDNTTDFQR.[A]	1xHexNAc(4)Hex(5)Fuc(1)NeuAc(2) [N10]	1	1	58	P13635 [129-144]	P13635	Ceruloplasmin [OS=Rattus norvegicus]		0	4162.65	FALSE	116.4	61.9	83.6	68.2	152.5	75.9	116.2	218.6	389.3	239.4	71.7	110.7	85.6	72.1	12.6	17.7	25.2	22.4	33	27.1	1.62445e+07	1.80742e+07	3.15023e+07	1.78079e+07	1.74469e+07	1.82846e+07	2.64138e+07	2.37817e+07	2.40545e+07	1.86865e+07	1.96347e+07	2.04079e+07	4.39115e+07	4.27443e+07	4.8526e+07	1.76886e+07
TRUE	High	[K].TALAAFNAQNNGTYFK.[L]	1xHexNAc(5)Hex(4)NeuAc(2)Acetyl(1) [N11]; 1xHexNAc(5)Hex(3)Fuc(1)NeuAc(1)NeuGc(1)Acetyl(1) [N11]	1	2	36	P24090 [166-181]	P24090	Alpha-2-HS-glycoprotein [OS=Rattus norvegicus]		0	4018.66	FALSE	137.6	19.5	85.8	62	116.3	34.5	33.7	192.2	395	174.5	16.9	62.5	83	36	53.8	136.2	53.5	115.9	86.4	104.8	2.63382e+06	7.03118e+06	1.06339e+07	1.50578e+06	2.7085e+06	1.45614e+06	7.60838e+06	6.63618e+06	4.36358e+06	4.79179e+06	3.81466e+06	5.57891e+06	8.99154e+06	6.28748e+06	1.36171e+07	1.68324e+06
TRUE	High	[K].KFINDYVSNQTQGK.[I]	1xHexNAc(4)Hex(5)NeuAc(2)Acetyl(2) [N9]	1	1	2	P05545 [174-187]	P05545	Serine protease inhibitor A3K [OS=Rattus norvegicus]		1	3930.62	FALSE				148.5				614.5		199.8					122.5	299.4		223.6	196.6	195										1.24949e+06
TRUE	High	[K].FQIHINVSYIGERPNSNMVIVDVK.[M]	1xHexNAc(3)Hex(6)NeuAc(2)Acetyl(1) [N6]; 1xHexNAc(3)Hex(5)Fuc(1)NeuAc(1)NeuGc(1)Acetyl(1) [N6]	1	2	61	Q63041 [1385-1408]	Q63041	Alpha-1-macroglobulin [OS=Rattus norvegicus]		0	4978.21	FALSE	84.7	230.9	46.8	111.2	56.5	190.8	191.9	2.8	98.7	27.7	176.7	116.8		72.2	85.3	181.8		167	15.5	142.8		2.16047e+06	4.12686e+06	1.14665e+07	1.18457e+07	3.98475e+06		2.21752e+06	2.43602e+06	5.52079e+06	6.12498e+06	4.9966e+06	3.02277e+06	2.60431e+06		9.4779e+06
TRUE	High	[K].FNLTEITEEEIHQGFGHLLQR.[L]	1xHexNAc(4)Hex(5)NeuAc(1) [N2]	1	1	51	P05545 [101-121]	P05545	Serine protease inhibitor A3K [OS=Rattus norvegicus]		0	4424.94	FALSE		771.3	16.5	218.7		22.5					15	111.8	51.4	187.3	85.4			279.5	151.3	89.3				8.28792e+07	8.09085e+07	9.13085e+07		1.77336e+06		2.34981e+07	2.68934e+07	2.32493e+07				2.41257e+06
TRUE	High	[K].AQEAGYTNATTTDQHGLAK.[F]	1xHexNAc(5)Hex(4)NeuAc(2)Acetyl(2) [N8]	1	1	55	Q03626 [386-404]	Q03626	Murinoglobulin-1 [OS=Rattus norvegicus]		0	4306.75	FALSE	186		30.2	23.7	66	92.5	84.1	73.8	272	92.5	203.8	52.5	50.8	37	75.6	215.6	199.9	174.3	38.2	31.5	1.66035e+06	4.06826e+06	3.86822e+06				628717					491940		1.71849e+06	1.09684e+06	2.03541e+06
TRUE	High	[R].VVSVDISFRPVNETFPVVYIENPK.[R]	1xHexNAc(3)Hex(6)NeuAc(2)Acetyl(2) [N12]	1	1	580	Q63041 [146-169]	Q63041	Alpha-1-macroglobulin [OS=Rattus norvegicus]		0	4996.23	FALSE	232	71.9	179.9	49.5	115.1	115.5	68.3	33.9	10.3	53	78	178.1	62.7	117.6	214.8	61.9	45.9	151.4	96.5	63.7	1.67458e+07	2.84307e+07	5.96097e+07	1.77927e+07	1.74699e+07	1.1065e+07	3.95056e+07	4.89797e+07	4.37222e+07	1.14264e+07	1.27639e+07	1.20346e+07	2.7965e+07	2.51316e+07	3.29035e+07	2.80718e+07
TRUE	High	[R].RPFGEVYELEIDTLETTCHALDPTPLANCSVR.[Q]	2xCarbamidomethyl [C18; C29]; 1xHexNAc(4)Hex(5)Fuc(2)NeuAc(2)Acetyl(1) [N28]	1	1	29	P24090 [72-103]	P24090	Alpha-2-HS-glycoprotein [OS=Rattus norvegicus]		0	6242.67	FALSE	112.2	71.4	138	65	143.5	141.4	81.7	44.7	34.2	13.9	103	206.7	26	102.8	106.9	80.3	90.1	219.9	110.2	107.9	661142	3.08428e+06	5.45123e+06	5.80478e+06	1.39924e+06	3.46921e+06	6.7009e+06	2.79822e+06	7.88326e+06	4.72157e+06	3.15834e+06	1.88776e+06	6.96756e+06	3.21299e+06	7.44751e+06	3.06831e+06
TRUE	High	[K].FNLTEITEEEIHQGFGHLLQR.[L]	1xHexNAc(3)Hex(6)NeuAc(1)Acetyl(1) [N2]	1	1	39	P05545 [101-121]	P05545	Serine protease inhibitor A3K [OS=Rattus norvegicus]		0	4425.92	FALSE	60.7	634.2	64.5	194.3	48.8	45.1	40	1.7			27.4	91.6	39.7	156.9	73.4	61.9		259.9	127.4	72.4	4.1341e+06	3.90383e+06	7.22644e+06	8.28792e+07	8.09085e+07	7.98928e+07	8.23213e+06	1.14233e+07	7.9844e+06	2.34981e+07	2.68934e+07	2.4788e+07	6.06291e+06	7.28453e+06	6.22126e+06	6.29104e+06
TRUE	High	[K].TALAAFNAQNNGTYFK.[L]	1xHexNAc(4)Hex(5)Fuc(1)NeuAc(3)Acetyl(2) [N11]	1	1	17	P24090 [166-181]	P24090	Alpha-2-HS-glycoprotein [OS=Rattus norvegicus]		0	4456.8	FALSE	129.7		78		90.6	61.5	72.3	218.3	490.3	451.1			84.4			222.5		101.3			785679	767992	1.70314e+06				1.12484e+06		845490				1.00568e+06	1.13173e+06	1.13235e+06
TRUE	High	[K].FNLTEITEEEIHQGFGHLLQR.[L]	1xHexNAc(4)Hex(5)NeuAc(2) [N2]; 1xHexNAc(4)Hex(4)Fuc(1)NeuAc(1)NeuGc(1) [N2]	1	2	82	P05545 [101-121]	P05545	Serine protease inhibitor A3K [OS=Rattus norvegicus]		0	4716.04	FALSE	76.5	489.8	119.3	197.8	68.9	61.7	42.9				27.1	113.7	38.6	154.2	67.6	78.8	47.4	210.2	140.1	65.3	10222699	10252184	1.98161e+07	1.34728e+08	1.21169e+08	1.30076e+08	3.17345e+07	2.94919e+07	3.16836e+07	4.10985e+07	5.25371e+07	5.34291e+07	2.23196e+07	1.6292e+07	1.83078e+07	1.71463e+07
TRUE	High	[K].KNSTLCDLCIGPAK.[C]	2xCarbamidomethyl [C6; C9]; 1xHexNAc(4)Hex(5)Fuc(1)NeuAc(1) [N2]	1	1	47	P12346 [511-524]	P12346	Serotransferrin [OS=Rattus norvegicus]		1	3636.52	FALSE	188.5	319	38.4	111.7	47	70.4	91.1	28.4	205.9	76.6	41.6	119.7	43.8	36.6	88.9	109.6	41.8	117.5	113.3	110.1	11869890	13197265	2.57486e+07	4.68349e+07	4.35852e+07	4.26641e+07	6.22309e+06		4.41408e+06	1.61871e+07	1.40942e+07	1.52657e+07	6.17345e+06	6.42669e+06	1.1042e+07	1.32612e+07
TRUE	High	[R].EFQTTDDQCVYNFTHLGVQR.[E]	1xCarbamidomethyl [C9]; 1xHexNAc(3)Hex(6)NeuAc(2)Acetyl(2) [N12]	1	1	29	P02764 [83-102]	P02764	Alpha-1-acid glycoprotein [OS=Rattus norvegicus]		0	4705.88	FALSE	231.8	99.7	125.2	98.8	146.1	140.2	129.4	83	200.7	166.4	39.2	128.7	87	67.1	86.7	38.6		51.7	39.7	39.8	5.75455e+06	9.59056e+06	1.12551e+07	3.15991e+06	7.97765e+06	5.10438e+06	8.33328e+06	6.40972e+06	2.10476e+06	6.02503e+06	5.05988e+06	4.20988e+06	7.25101e+06	7.47899e+06	7.61992e+06
TRUE	High	[K].KNSTLCDLCIGPAK.[C]	2xCarbamidomethyl [C6; C9]; 1xHexNAc(4)Hex(5)NeuAc(3)Acetyl(2) [N2]	1	1	48	P12346 [511-524]	P12346	Serotransferrin [OS=Rattus norvegicus]		1	4156.67	FALSE		50.6		34.6	38.4	26.7	27.3	149	485.5	403.9	25.3		40.6	111	147.1	141.4		85.2	89	144.4						2.04591e+06					1.48049e+06	1.31966e+06	1.19018e+06	1.72997e+06	1.55326e+06
TRUE	High	[K].MAPDQEIHNFTLTAR.[N]	1xHexNAc(5)Hex(6)NeuAc(3) [N9]	1	1	26	O70535 [395-409]	O70535	Leukemia inhibitory factor receptor [OS=Rattus norvegicus]		0	4604.85	FALSE	76.9	100.1	107.4	131.7	102.8	82.5	82.7	115.2	186.9	110.7	143.3	48.7	107.7	146.5	112.4	197.3	140.8	6.5			4.69236e+06	2.64897e+06	3.38264e+07	2.02748e+06	1.2586e+07	1.6882e+07	1.36128e+07	1.35038e+07	4.74085e+06	6.97411e+06	5.08239e+07	1.65679e+07	1.42531e+07	1.2231e+07	1.29333e+07	1.03725e+07
TRUE	High	[K].MAPDQEIHNFTLTAR.[N]	1xHexNAc(5)Hex(6)NeuAc(2) [N9]	1	1	56	O70535 [395-409]	O70535	Leukemia inhibitory factor receptor [OS=Rattus norvegicus]		0	4313.75	FALSE	141.1	110.3	29.6	147.2	171	118.4	148.3	71.3	322.4	118.5	49.2	47.1	73	233.5	179.2		27.6	12.3			2.03391e+06	4.39207e+06	8.46025e+06	1.08494e+07	5.18983e+06	6.61295e+06	1.72893e+06	1.77318e+06	4.36734e+06	8.7107e+06	9.24646e+06	8.8233e+06	1.02535e+07	9.8684e+06	1.06587e+07	7.37047e+06
TRUE	High	[K].EDSCQLNYSEGPCLGMQQK.[Y]	2xCarbamidomethyl [C4; C13]; 1xHexNAc(4)Hex(5)NeuAc(1) [N7]	1	1	15	Q64240 [227-245]	Q64240	Protein AMBP [OS=Rattus norvegicus]		0	4157.61	FALSE	128.6	141.9		264.1	56.4	57	63.2	100.6	135.2	78.1		82.8	122.5	53.6	79.5	163.2	109.3	69.5	86.1	208.3	2.0608e+06	3.22346e+06	5.51096e+06	6.25252e+06	6.0835e+06	2.4659e+06				2.01669e+06	1.36184e+07	1.132e+07	956504	2.41883e+06	6.64544e+06	2.06346e+06
TRUE	High	[R].HNSTGCLK.[M]	1xCarbamidomethyl [C6]; 1xHexNAc(4)Hex(5)NeuAc(2)Acetyl(1) [N2]	1	1	48	P05371 [289-296]	P05371	Clusterin [OS=Rattus norvegicus]		0	3163.21	FALSE	13.1	217.2	23.3	256.4	45.8	11.6	13.8	29.6	95.6	66.5	11.7	26.8	165.5	221.5	144.6	43.4	11.7	120.5	255.2	226.3	74648.7	75285.1	146344	2.10075e+06	2.48418e+06	2.49717e+06	206541	288572	266945	2.79691e+06	3.04509e+06	2.93309e+06	524105	581783	508033	99314.3
TRUE	High	[R].DAGYTNATTTDQHGLAK.[F]	1xHexNAc(5)Hex(3)Fuc(1)NeuAc(1)NeuGc(1) [N6]; 1xHexNAc(5)Hex(4)NeuAc(2) [N6]	1	2	108	P14046 [388-404]	P14046	Alpha-1-inhibitor 3 [OS=Rattus norvegicus]		0	4009.62	FALSE	121.9	69.7	61.9	40.2	59.6	190.3	197	144.2	422.4	189.9	46.8	67.4	23.4	22.9	31.3	92.1	33.9	61.6	64.5	59.1	4.65419e+07	4.29149e+07	8.34619e+07	4.96943e+07	4.84084e+07	4.86508e+07	4.49138e+07	4.32053e+07	4.32277e+07	2.71224e+07	3.31473e+07	2.80621e+07	4.16996e+07	3.87945e+07	4.15925e+07	1.314e+08
TRUE	High	[K].FNLTEITEEEIHQGFGHLLQR.[L]	1xHexNAc(5)Hex(4)NeuAc(3)Acetyl(1) [N2]; 1xHexNAc(5)Hex(3)Fuc(1)NeuAc(2)NeuGc(1)Acetyl(1) [N2]	1	2	67	P05545 [101-121]	P05545	Serine protease inhibitor A3K [OS=Rattus norvegicus]		0	5090.17	FALSE	189.6	73.7	239.1	120.5	173.4	24.5	106.7	32.4		4	11.3	311	48.3	67.4	90.5	95.4	7	262.8	102	40.4	2.56467e+07	2.32079e+07	4.8483e+07	2.09262e+07	1.36318e+07	1.88443e+07	6.23396e+07	6.11283e+07	6.08118e+07	3.07964e+07	2.64457e+07	3.10253e+07	4.53626e+07	4.37524e+07	4.43465e+07	3.65878e+06
TRUE	High	[K].FNLTEITEEEIHQGFGHLLQR.[L]	1xHexNAc(4)Hex(5)NeuAc(3)Acetyl(2) [N2]	1	1	147	P05545 [101-121]	P05545	Serine protease inhibitor A3K [OS=Rattus norvegicus]		0	5091.15	FALSE	186.5	75.3	218.1	120.7	155.4	48.8	109.3	34.8		4.1	20	285.2	58.8	87.3	89.7	88.8	14	238.4	105.3	59.5	2.81231e+07	2.6063e+07	5.37752e+07	2.82314e+07	2.1642e+07	2.17203e+07	6.56735e+07	6.26242e+07	6.28798e+07	3.4786e+07	3.815e+07	3.47448e+07	4.66662e+07	4.47929e+07	4.43465e+07	1.18925e+07
TRUE	High	[R].HNSTGCLK.[M]	1xCarbamidomethyl [C6]; 1xHexNAc(4)Hex(5)NeuAc(3)Acetyl(2) [N2]	1	1	49	P05371 [289-296]	P05371	Clusterin [OS=Rattus norvegicus]		0	3496.32	FALSE	29.6		73.5	144.9	110.3	35.7	43.8	124.9	323.2	203.8	19.6	66.7	58.2	114.2	176.7	66.3		58.7	173.7	176.3	98207	194098	268956				669032	569785	730307	1.31882e+06	991114	1.58277e+06	742579	1.10287e+06	1.00403e+06	287231
TRUE	High	[R].VLYLPAYNCTLRPVSK.[R]	1xCarbamidomethyl [C9]; 1xHexNAc(3)Hex(6)NeuAc(2)Acetyl(2) [N8]	1	1	58	Q9QX79 [132-147]	Q9QX79	Fetuin-B [OS=Rattus norvegicus]		0	4141.79	FALSE	176.8	159.7	85.3	105.4	133.1	43.6	60.9	83.6	89	128.6	26.1	250.9	60.3	76	117.6	121.3	78.3	76.4	74.3	52.9	1.1197e+07	1.29138e+07	2.14964e+07	2.08602e+07	2.20241e+07	1.65953e+07	1.11464e+07	1.29538e+07	1.11156e+07	1.0313e+07	1.37622e+07	1.51248e+07	1.73829e+07	1.6248e+07	1.7512e+07	3.67537e+06
TRUE	High	[R].KQILEGLEFNLTQIPEADIHK.[A]	1xHexNAc(4)Hex(6)Fuc(1)NeuAc(1)Acetyl(1) [N10]	1	1	5	P17475 [92-112]	P17475	Alpha-1-antiproteinase [OS=Rattus norvegicus]		1	4700.11	FALSE			249.6		264.7			289.6		172.3		291.4	202.6		209			320.9									1.76757e+06		1.54981e+06					1.61104e+06	1.91312e+06
TRUE	High	[K].KEDSCQLNYSEGPCLGMQQK.[Y]	2xCarbamidomethyl [C5; C14]; 1xHexNAc(5)Hex(4)NeuAc(2)Acetyl(1) [N8]	1	1	4	Q64240 [226-245]	Q64240	Protein AMBP [OS=Rattus norvegicus]		1	4659.84	FALSE					149.8			144.6	1295.8	273.1								136.7															895944
TRUE	High	[K].LDNTSMSTVIDGVVLPK.[T]	1xHexNAc(4)Hex(5)NeuAc(2)Acetyl(1) [N3]; 1xHexNAc(4)Hex(4)Fuc(1)NeuAc(1)NeuGc(1)Acetyl(1) [N3]	1	2	88	P10959 [300-316]	P10959	Carboxylesterase 1C [OS=Rattus norvegicus]		0	4035.72	FALSE	58.6	55	94	89.5	111.7	26.6	47.7	118.9	218	165.8	17.1	84.9	73.4	85.7	46.5	213.4	19.1	172.3	141	160.8	3.30971e+06	2.60746e+06	5.76855e+06	5.41463e+06	2.63503e+06	5.87827e+06	9.57084e+06	8.46365e+06	9.25309e+06	8.81372e+06	7.69048e+06	9.8503e+06	1.10034e+07	1.18725e+07	8.82645e+06	1.74717e+06
TRUE	High	[K].FNLTEITEEEIHQGFGHLLQR.[L]	1xHexNAc(4)Hex(5)Fuc(2)NeuAc(2)Acetyl(2) [N2]	1	1	133	P05545 [101-121]	P05545	Serine protease inhibitor A3K [OS=Rattus norvegicus]		0	5092.17	FALSE	180.6	74.6	234.4	117.5	159.3	36.1	101.9	33.8		3.3	27.3	293.9	46.4	64.9	118.4	83.2	32.4	243.6	97.7	50.8	2.70577e+07	2.32079e+07	5.17229e+07	2.80212e+07	2.13693e+07	1.88443e+07	6.96557e+07	6.71104e+07	6.5347e+07	3.48705e+07	2.97162e+07	3.36337e+07	4.72038e+07	4.56193e+07	4.55912e+07	1.0268e+07
TRUE	High	[K].GQPIPNKNLTVQVNSVR.[S]	1xHexNAc(5)Hex(4)NeuAc(2)Acetyl(1) [N8]	1	1	12	Q63041 [375-391]	Q63041	Alpha-1-macroglobulin [OS=Rattus norvegicus]		1	4151.85	FALSE	157.6			8.9		22.2	23.1	168.1	418.7	201.3	106.6			19.6	22.7	198.7	234.7	52.8	162.7	202.2	6.89416e+06	6.8473e+06	1.30675e+07							763509
TRUE	High	[R].DAGYTNATTTDQHGLAK.[F]	1xHexNAc(4)Hex(5)Fuc(1)NeuAc(2)Acetyl(1) [N6]	1	1	88	P14046 [388-404]	P14046	Alpha-1-inhibitor 3 [OS=Rattus norvegicus]		0	4156.66	FALSE	136.3	49	59.1	19.7	51.4	236.8	223.7	157.7	437.6	193.1	22.3	54.4	10.9	11	35	120.5	41.6	44.2	54.3	41.4	5.34687e+06	5.19937e+06	8.01502e+06	3.70257e+06	3.23816e+06	4.46067e+06	4.46869e+06	4.0476e+06	5.14415e+06	1.45986e+06	1.49298e+06	1.65657e+06	3.88458e+06	3.89729e+06	3.01617e+06	1.79095e+07
TRUE	High	[K].FNLTEITEEEIHQGFGHLLQR.[L]	1xHexNAc(4)Hex(5)NeuAc(1)Acetyl(1) [N2]	1	1	43	P05545 [101-121]	P05545	Serine protease inhibitor A3K [OS=Rattus norvegicus]		0	4466.95	FALSE	85.7	417.2	107.3	195.6	101.9		41.6					154.2	58.6	118.2	85.5	87.1		345.9	149.2	52.1	2874051	2906886	6.06108e+06	2.07721e+07	2.97259e+07	2.88483e+07	7.50444e+06	6.1514e+06	7.4168e+06	1.08876e+07	1.35271e+07	1.51798e+07	7.04684e+06	4.68567e+06	7.13618e+06
TRUE	High	[K].KEDSCQLNYSEGPCLGMQQK.[Y]	2xCarbamidomethyl [C5; C14]; 1xHexNAc(3)Hex(6)NeuAc(1)Acetyl(1) [N8]	1	1	5	Q64240 [226-245]	Q64240	Protein AMBP [OS=Rattus norvegicus]		1	4286.69	FALSE	131.2	481.9		192.8		186.9			193.3					207.3				207.4	188.8	210.3			1.00752e+06	4.68409e+06		2.92349e+06				903077	2.02693e+06	1.48089e+06
TRUE	High	[R].RPFGEVYELEIDTLETTCHALDPTPLANCSVR.[Q]	2xCarbamidomethyl [C18; C29]; 1xHexNAc(3)Hex(4)Fuc(1) [N28]	1	1	1	P24090 [72-103]	P24090	Alpha-2-HS-glycoprotein [OS=Rattus norvegicus]		0	5107.28	FALSE	129.2					173.8	180.6	51.6	43.6	50.5	225.6	110.5	77.5	122.2	135.3	225.9		146.9	170.4	156.4		603521	1.51121e+06													1.80811e+06
TRUE	High	[R].VVSVDISFRPVNETFPVVYIENPKR.[N]	1xHexNAc(4)Hex(5)Fuc(2)NeuAc(1)Acetyl(1) [N12]	1	1	15	Q63041 [146-170]	Q63041	Alpha-1-macroglobulin [OS=Rattus norvegicus]		1	5152.37	FALSE	148.3	71.5	131.9	141.8	125	125.3	87.4			75.4	98.2	167	68.3	111.7		195	192.3	55.4	133.5	72.1			4.96502e+06	2.80348e+06	2.04571e+06		4.40456e+06	4.41594e+06	4.91501e+06	9.50911e+06	4.7484e+06	3.76621e+06		5.05575e+06	3.46361e+06	5.93397e+06
TRUE	High	[R].EEQYNSTFR.[V]	1xHexNAc(4)Hex(3)Fuc(1) [N5]	1	1	114	P20761 [179-187]	P20761	Ig gamma-2B chain C region [OS=Rattus norvegicus]	P20761	0	2618.05	FALSE	88.6	197.9	119.1	117.8	172.4	57.3	51.8	64.7	105.5	109.7	83.2	193.1	99.2	138.8	152.4	51.1	16.7	64.1	63.8	52.6	12469470	1.58563e+07	3.8669e+07	7.02224e+07	7.02167e+07	7.581e+07	4.22627e+07	4.17929e+07	4.43239e+07	4.10329e+07	4.66985e+07	4.17958e+07	6.11608e+07	5.92119e+07	6.40755e+07	1.9794e+07
TRUE	High	[K].FNLTEITEEEIHQGFGHLLQR.[L]	1xHexNAc(5)Hex(4)NeuAc(3)Acetyl(2) [N2]	1	1	21	P05545 [101-121]	P05545	Serine protease inhibitor A3K [OS=Rattus norvegicus]		0	5132.18	FALSE	209.5		316.7	52.1	261.1		33.4	40.9				567	11.7		97.6	86.6		268.5	54.8		7388871	6.1246e+06	2.03001e+07				2.34425e+07	1.58161e+07	2.30421e+07	3.25536e+06		4.42024e+06	2.09783e+07	1.89952e+07	1.80364e+07
TRUE	High	[K].SLGNVNFSVSVEAQQSPELCGSQVATVPETGR.[K]	1xCarbamidomethyl [C20]; 1xHexNAc(3)Hex(6)NeuAc(1)Acetyl(1) [N6]; 1xAcetyl [N-Term]; 1xHexNAc(3)Hex(6)NeuAc(1) [N6]	1	2	10	Q03626 [877-908]	Q03626	Murinoglobulin-1 [OS=Rattus norvegicus]		0	5262.28	FALSE		158.9	192.5	201.7	174.5	156.5	137	72.4	57.4	110.9				178.6		217		138	204.5						1.26363e+06	1.70152e+06	1.78093e+06		1.77342e+06	2.37302e+06	1.46002e+06			1.61115e+06		1.65717e+06
TRUE	High	[K].SLGNVNFSVSAEAR.[Q]	1xHexNAc(3)Hex(6)NeuAc(2)Acetyl(1) [N6]; 1xHexNAc(3)Hex(5)Fuc(1)NeuAc(1)NeuGc(1)Acetyl(1) [N6]	1	2	111	P14046 [867-880]	P14046	Alpha-1-inhibitor 3 [OS=Rattus norvegicus]		0	3656.48	FALSE	3	23.2	70.6	79.2	26.8	22.8	149.4	64.6	550.5	310.6	102.3	11	57.2	1.4	1.1	203.1	2.2	183.5	53.3	84.1	112379	114100	221764	1.69818e+06	4.38572e+06	1.7685e+06	4.18555e+06	8.03696e+06	5.37762e+06	7.56203e+06	2.60069e+06	6.03722e+06	2.17747e+06	1.03791e+06	2.04355e+06	374461
TRUE	High	[R].KFQIHINVSYIGERPNSNMVIVDVK.[M]	1xHexNAc(4)Hex(5)NeuAc(2)Acetyl(1) [N7]; 1xHexNAc(4)Hex(4)Fuc(1)NeuAc(1)NeuGc(1)Acetyl(1) [N7]	1	2	41	Q63041 [1384-1408]	Q63041	Alpha-1-macroglobulin [OS=Rattus norvegicus]		1	5147.33	FALSE	131.3	110.8	119.7	299.3	81.3	185.8	128.4	1.8	69.3		139.1	85.6	24.1	36.8	94.1	128.8		168.4	85.9	109.7	1.44338e+06	2.72659e+06	4.33538e+06	4.63934e+06		2.88745e+06	1.45954e+06	3.95453e+06	7.28411e+06	1.07175e+07	5.96267e+06	9.88397e+06	3.37377e+06	172310	2.68337e+06	6.13584e+06
TRUE	High	[R].VLYLPAYNCTLRPVSK.[R]	1xCarbamidomethyl [C9]; 1xHexNAc(4)Hex(5)Fuc(2)NeuAc(1) [N8]	1	1	12	Q9QX79 [132-147]	Q9QX79	Fetuin-B [OS=Rattus norvegicus]		0	4099.82	FALSE	169.1	252.5	103.4	127.2	116.3	64.5	73.4	82.9	49	135.1	29.6	201.7	68.6	86.9	90.9	60.2	56.9	72.1	87.4	72	10709008	11192867	2.13169e+07	3.29779e+07	3.19734e+07	3.60446e+07	1.34995e+07	1.14768e+07	1.38298e+07	1.92218e+07	1.32038e+07	1.66091e+07	1.51925e+07	1.41586e+07	1.689e+07	7.59322e+06
TRUE	High	[K].YLNETQQLTEK.[I]	1xHexNAc(5)Hex(4)Fuc(2)NeuAc(2) [N3]	1	1	58	Q03626 [1002-1012]	Q03626	Murinoglobulin-1 [OS=Rattus norvegicus]		0	3904.6	FALSE	78.8	36.2	24.5	70.4	33.3	133.2	120.4	78.2	352.7	370.5	30.8	39.4	26.1	86.8	82	61.3	55.1	91.4	131.8	96.9	2.50834e+06	2.41058e+06	6.52387e+06	2.61544e+06	2.37689e+06	1.2678e+06	1.60783e+06	1.55096e+06	4.4583e+06	5.18376e+06	4.62447e+06	4.19664e+06	1.72803e+06	2.69407e+06	2.18615e+06	8.19285e+06
TRUE	High	[R].KFQIHINVSYIGERPNSNMVIVDVK.[M]	1xHexNAc(4)Hex(5)NeuAc(1) [N7]	1	1	18	Q63041 [1384-1408]	Q63041	Alpha-1-macroglobulin [OS=Rattus norvegicus]		1	4814.22	FALSE	157.1	58.7	142.4	150.4	80.7	225	229.1	19.2	18.8		129.4	110.9		33.7	121.2	109.8	68.4	110.4	123.5	111.1	3.57534e+06	4.67249e+06	9.85185e+06	3.48124e+06	3.43692e+06		8.47214e+06	6.88886e+06	8.39709e+06	1.18276e+07	8.67484e+06	8.86862e+06	4.7618e+06	5.54886e+06	3.80752e+06	1.40194e+07
TRUE	High	[K].MHQAFHVNATVTEEGTGSEFSGSGR.[I]	1xHexNAc(3)Hex(6)Fuc(1)NeuGc(1) [N8]	1	1	2	Q03626 [314-338]	Q03626	Murinoglobulin-1 [OS=Rattus norvegicus]		0	4670.88	FALSE		101.2	170.9	113.1	147.4	150.7	166.2	157.5	166.7	119.4	131.7			79.8	108.5	137.9		93.6	69.9	85.7				1.8961e+06	1.62593e+06	963211	2.74373e+06	2.00816e+06	2.74689e+06	1.65544e+06		1.99103e+06	2.36776e+06	1.69946e+06	2.49481e+06	2.41961e+06
TRUE	High	[K].KNSTLCDLCIGPAK.[C]	2xCarbamidomethyl [C6; C9]; 1xHexNAc(4)Hex(5)Fuc(1) [N2]	1	1	17	P12346 [511-524]	P12346	Serotransferrin [OS=Rattus norvegicus]		1	3345.42	FALSE		274.5											221.5			1033.2		470.8						1.17038e+06
TRUE	High	[K].FNLTEITEEEIHQGFGHLLQR.[L]	1xHexNAc(4)Hex(5)NeuAc(2)Acetyl(2) [N2]	1	1	75	P05545 [101-121]	P05545	Serine protease inhibitor A3K [OS=Rattus norvegicus]		0	4800.06	FALSE	191.1	120.1	152.5	112.6	139	24.5	82.9	11.1			23.4	246.7	65.2	102.6	91.7	111.8	40.7	327.9	99.3	56.9	1.7276e+07	1.70524e+07	3.3409e+07	2.12533e+07	1.91278e+07	2.30205e+07	2.75929e+07	2.64824e+07	2.69732e+07	2.04324e+07	1.99247e+07	1.79986e+07	2.40188e+07	2.46113e+07	2.4594e+07	4.342e+06
TRUE	High	[R].FNDTNVVHTVK.[T]	1xHexNAc(4)Hex(5)NeuAc(3) [N2]	1	1	132	P24090 [155-165]	P24090	Alpha-2-HS-glycoprotein [OS=Rattus norvegicus]		0	3769.52	FALSE	93.7	178.6	65.6	127.5	65.9	89.4	70.6	61.8	312.9	109.9	45.9	73.8	56.2	129.5	93.4	69.1	92.7	53.6	93.8	115.9	3831225	4.202e+06	7.48779e+06	3.34067e+06	1.50641e+07	1.68897e+07	8.38671e+06	4.49662e+06	5.53583e+06	1.07482e+07	8.54212e+06	1.09915e+07	5.55869e+06	6.62212e+06	3.44318e+06	7.53963e+06
TRUE	High	[R].EITGFLNIQTWPPNMTDFSVFSNLVTIGGR.[V]	1xAcetyl [N-Term]; 1xOxidation [M15]; 1xHexNAc(3)Hex(6)NeuAc(1) [N14]; 1xHexNAc(3)Hex(5)Fuc(1)NeuGc(1) [N14]	1	2	4	Q62956 [397-426]	Q62956	Receptor tyrosine-protein kinase erbB-4 [OS=Rattus norvegicus]	Q62956	0	5285.34	FALSE	272.2	203.5				157.9	163.4									408.1	720.3	74.7			8545222	2.62443e+06	1.61298e+07	3.88714e+06	1.20634e+07	1.26549e+07										9.03224e+06
TRUE	High	[R].SPPAPPLPNAPFAPLRPLGCNDSEVLAVAGFALQNINR.[V]	1xCarbamidomethyl [C20]; 1xHexNAc(4)Hex(5)NeuAc(2)Acetyl(1) [N21]; 1xHexNAc(4)Hex(4)Fuc(1)NeuAc(1)NeuGc(1)Acetyl(1) [N21]	1	2	10	Q9QX79 [20-57]	Q9QX79	Fetuin-B [OS=Rattus norvegicus]		0	6227.86	FALSE			103.3	135.9	149.2			57.9			427.3	276.8		82.5	156.1	157.3		147.4	306.4								1.03955e+06	862660	1.08524e+06	1.12474e+06	1.3682e+06	1.46919e+06	1.18146e+06	1.50236e+06	1.50604e+06
TRUE	High	[K].ANEGAIYPDNTTDFQR.[A]	1xHexNAc(5)Hex(4)Fuc(1)NeuAc(2) [N10]	1	1	33	P13635 [129-144]	P13635	Ceruloplasmin [OS=Rattus norvegicus]		0	4203.68	FALSE	74.3	60.3	99.3	101.9	114.7	77.6	92.1	102.9	359.7	170.4	41.2	94.1	64.6	123.2	55.8	56.1	83.9	83.5	87.2	57.2	3.30392e+06	3.56766e+06	6.17857e+06	5.53158e+06	5.28825e+06	8.37704e+06	9.72821e+06	5.36619e+06	9.10934e+06	6.2951e+06	1.31766e+07	9.34645e+06	1.17527e+07	1.05211e+07	8.83085e+06	4.44626e+06
TRUE	High	[K].SLGEVNFTATAEALQSPELCGNK.[V]	1xCarbamidomethyl [C20]; 1xHexNAc(5)Hex(4)Fuc(2)NeuAc(1) [N6]	1	1	20	Q63041 [878-900]	Q63041	Alpha-1-macroglobulin [OS=Rattus norvegicus]		0	4682.99	FALSE	141.8	20.3	145.6	125.6	137.8	81.2	118.3	143.8	55.7	150.5	51.9	123.2	70.6	84.2	4.3	128.2	68.5	162.6	112.3	73.7	40192732	4.16086e+07	8.0037e+07	1.18012e+07	1.0952e+07	1.20705e+07	8.47007e+07	8.06398e+07	8.70406e+07	7.30655e+07	6.78781e+07	7.38171e+07	8.57198e+07	7.80328e+07	8.01927e+07	4.31422e+07
TRUE	High	[K].FNLTEITEEEIHQGFGHLLQR.[L]	1xHexNAc(5)Hex(4)NeuAc(1) [N2]; 1xHexNAc(5)Hex(3)Fuc(1)NeuGc(1) [N2]	1	2	15	P05545 [101-121]	P05545	Serine protease inhibitor A3K [OS=Rattus norvegicus]		0	4465.97	FALSE		432.7	49.6	152.5	48.2							70	82.3	165.1	119.4	145.6		457.4	208.5	68.7				2.07721e+07	2.14152e+07	2.88483e+07	2.45309e+06	1.19811e+06	7.4168e+06	3.79429e+06	1.10236e+07	7.54819e+06	2.3849e+06	4.68567e+06	2.28911e+06
TRUE	High	[K].TALAAFNAQNNGTYFK.[L]	1xHexNAc(4)Hex(5)Fuc(2)NeuAc(2)Acetyl(1) [N11]	1	1	16	P24090 [166-181]	P24090	Alpha-2-HS-glycoprotein [OS=Rattus norvegicus]		0	4269.75	FALSE	44.4	121.7	94	129.4	56.5	41.4	36.9	176.1	225	308.2	64.6	32.4	126.4	194.6		58.9		81.4	60.3	147.9	717448	923436	1.51737e+06	1.95372e+06	4.16018e+06	5.43436e+06	3.21403e+06	3.28876e+06	2.32237e+06	5.39508e+06	4.42326e+06	2.14879e+06	4.55181e+06	1.93068e+06	1.61022e+06	1.27878e+06
TRUE	High	[K].CFANTVNLSFPSAQSLPASDTHLTVK.[A]	1xCarbamidomethyl [C1]; 1xHexNAc(3)Hex(5)NeuAc(2) [N7]	1	1	3	Q63041 [562-587]	Q63041	Alpha-1-macroglobulin [OS=Rattus norvegicus]		0	4807.08	FALSE	283.8		119.2		123.1	101.1		99.7	273.3	118.8	77.4	72.7	52.9		48.9	123.6	137.8	123.7	167.9	76.1	2.71554e+06						1.9758e+06		2.80396e+06					2.4302e+06		1.48956e+06
TRUE	High	[R].VVSVDISFRPVNETFPVVYIENPKR.[N]	1xHexNAc(4)Hex(5) [N12]	1	1	14	Q63041 [146-170]	Q63041	Alpha-1-macroglobulin [OS=Rattus norvegicus]		1	4527.14	FALSE	170	48.4	42.7	111.6	63.9	108	174.5				155.2	52.3	43.5	169.4	98.4	87.2	83.4	121.1	200.3	270.1		3.62909e+06		2.1056e+06	1.99722e+06		1.80924e+06	1.03242e+06	1.90453e+06	2.87516e+06	4.72317e+06	4.91501e+06			2.70667e+06	4.77942e+06
TRUE	High	[K].YLNETQQLTEK.[I]	1xHexNAc(5)Hex(6)NeuAc(1) [N3]	1	1	11	Q03626 [1002-1012]	Q03626	Murinoglobulin-1 [OS=Rattus norvegicus]		0	3645.49	FALSE		508.8		148			222.3		188.8					164.4		168.5		237.7	183.6	177.9				5.71155e+06	5.41131e+06	6.36312e+06					1.84987e+06	1.49234e+06
TRUE	High	[K].LTNQTMGFSFAVEQDIPVK.[N]	1xHexNAc(5)Hex(6)Fuc(2)NeuAc(2)Acetyl(1) [N3]	1	1	75	Q63041 [1446-1464]	Q63041	Alpha-1-macroglobulin [OS=Rattus norvegicus]		0	5029.09	FALSE		4.5	21.7	53.2	82.8			84	359.8	154			386.7	568.2	229.1	30.4		9.6	6.9	9.1					46324.6	105856		106360	1.05828e+06	1.89711e+06	626072	824530	1.28192e+06	108569	1.81281e+06
TRUE	High	[K].EDSCQLNYSEGPCLGMQQK.[Y]	2xCarbamidomethyl [C4; C13]; 1xHexNAc(3)Hex(6)NeuAc(1)Acetyl(1) [N7]	1	1	7	Q64240 [227-245]	Q64240	Protein AMBP [OS=Rattus norvegicus]		0	4158.6	FALSE								234.8					210.6		277.9	343.4		298.8	276.9	357.6
TRUE	High	[K].FNLTEITEEEIHQGFGHLLQR.[L]	1xHexNAc(4)Hex(5)Fuc(1)NeuAc(1) [N2]	1	1	2	P05545 [101-121]	P05545	Serine protease inhibitor A3K [OS=Rattus norvegicus]		0	4571	FALSE		641.1	111.5	162.9	134.3							177.3						593.2	179.7						5.67885e+06	5.6036e+06		981354		1.43337e+06			1.02437e+06		1.36372e+06
TRUE	High	[K].NSTLCDLCIGPAK.[C]	2xCarbamidomethyl [C5; C8]; 1xHexNAc(4)Hex(5)Fuc(1)NeuAc(2)Acetyl(1) [N1]	1	1	44	P12346 [512-524]	P12346	Serotransferrin [OS=Rattus norvegicus]		0	3841.53	FALSE	85.6		19.9	80.5	94.1	16.6	114.1	123.6	243.9	168.2	24.5	100.7	61.4	35.2	71.4	232.7	81.7	143.9	146.5	155.7	3.13806e+06	733111	5.95287e+06				1.56602e+06		1.21725e+06	5.5927e+06	4.33443e+06	5.86404e+06	6.92348e+06	4.73396e+06	6.54154e+06
TRUE	High	[R].FNDTNVVHTVK.[T]	1xHexNAc(4)Hex(5)NeuAc(2)Acetyl(2) [N2]	1	1	526	P24090 [155-165]	P24090	Alpha-2-HS-glycoprotein [OS=Rattus norvegicus]		0	3562.45	FALSE	145.1	38.1	81.2	46.9	120.7	58.4	86.1	134.5	347.1	144.9	63.8	125.5	51.4	48.3	60	125.5	102.4	73.7	72.8	73.6	6.02998e+07	6.29852e+07	1.23232e+08	3.3776e+07	3.26814e+07	3.04434e+07	7.14977e+07	5.63524e+07	6.95879e+07	4.01955e+07	3.86897e+07	4.48609e+07	1.05705e+08	9.32619e+07	1.03417e+08	5.00825e+07
TRUE	High	[R].VLYLPAYNCTLRPVSK.[R]	1xCarbamidomethyl [C9]; 1xHexNAc(4)Hex(5)NeuAc(2)Acetyl(2) [N8]	1	1	26	Q9QX79 [132-147]	Q9QX79	Fetuin-B [OS=Rattus norvegicus]		0	4182.82	FALSE	354.8	41.1	55.6	43.1	165.7	49.3	71.2	132.2	120.6	214.9		295.5	50.4		78.6	188.4		100.6	37.8		4655568	4547555	1.01181e+07	3.07259e+06	1.1135e+06	1.03775e+06			1.5052e+06	1.22406e+06	1.11282e+06		4.48425e+06	6.13999e+06	4.35228e+06
TRUE	High	[R].FNDTNVVHTVK.[T]	1xHexNAc(4)Hex(5)NeuAc(1)Acetyl(1) [N2]	1	1	282	P24090 [155-165]	P24090	Alpha-2-HS-glycoprotein [OS=Rattus norvegicus]		0	3229.34	FALSE	120.7	149.2	68	87	121.1	74.1	84.3	41.1	232.4	74.6	75.2	117.4	71.7	105	74.6	101.3	95.4	99.5	101.7	105.9	2.62308e+07	2.2713e+07	4.78575e+07	5.91239e+07	5.90791e+07	6.17494e+07	2.6193e+07	2.69735e+07	2.7488e+07	3.45033e+07	3.39676e+07	3.58944e+07	3.95327e+07	4.79956e+07	4.96821e+07	2.84678e+07
TRUE	High	[K].FNLTEITEEEIHQGFGHLLQR.[L]	1xHexNAc(4)Hex(5)NeuAc(2)Acetyl(1) [N2]; 1xHexNAc(4)Hex(4)Fuc(1)NeuAc(1)NeuGc(1)Acetyl(1) [N2]	1	2	94	P05545 [101-121]	P05545	Serine protease inhibitor A3K [OS=Rattus norvegicus]		0	4758.05	FALSE	144.2	264.3	155.3	164.5	112.4	68.8	77.9	6.8			8.4	200.9	55.8	113.4	84.6	54.6	10.7	275.5	153.6	48.3	1.74957e+07	3.08643e+07	5.59346e+07	1.03802e+08	1.01135e+08	1.02518e+08	6.58299e+07	6.02223e+07	5.80579e+07	6.05752e+07	6.53129e+07	6.3792e+07	4.55222e+07	4.06578e+07	4.35796e+07	2.72463e+07
TRUE	High	[K].FNLTEITEEEIHQGFGHLLQR.[L]	1xHexNAc(3)Hex(6)NeuAc(2)Acetyl(2) [N2]	1	1	75	P05545 [101-121]	P05545	Serine protease inhibitor A3K [OS=Rattus norvegicus]		0	4759.03	FALSE	144.3	272.3	99.1	154.5	77.4	72.4	87.4				43.7	183.2	52.8	78.9	93.9	110.3	87.4	236.5	137.4	68.5	8100984	5961694	1.33583e+07	1.71837e+07	2.60227e+07	2.5204e+07	9.17748e+06	1.03633e+07	8.809e+06	7.83562e+06	1.43047e+07	1.64667e+07	6.59338e+06	7.16731e+06	8.74128e+06	7.69716e+06
TRUE	High	[R].TIPHHQYNATINK.[Y]	1xHexNAc(4)Hex(5)NeuAc(2)Acetyl(1) [N8]	1	1	46	P16296 [300-312]	P16296	Coagulation factor IX [OS=Rattus norvegicus]		0	3783.57	FALSE	117.6	70.8	103.7	76.3	121.5	47.4	92.4	51.1	389.2	135	64.7	92.4	30.8	56.8	40.7	105.3	39.3	88.9	158.8	117.3	1.40899e+06	1.48519e+06	3.03102e+06	1.77361e+06	2.20869e+06	1.49742e+06	2.59595e+06	4.21822e+06	1.00506e+06	1.76664e+06	2.64289e+06	1.91074e+06	3.04076e+06	2.78385e+06	3.6308e+06	1.1859e+06
TRUE	High	[R].DAGYTNATTTDQHGLAK.[F]	1xHexNAc(3)Hex(6)NeuAc(2)Acetyl(2) [N6]	1	1	70	P14046 [388-404]	P14046	Alpha-1-inhibitor 3 [OS=Rattus norvegicus]		0	4011.59	FALSE	108.1	69	64.8	41.1	61.5	182.2	182.8	145.7	427.1	184.7	45.7	64	23.2	31	42.3	85.9	29	84.3	67.2	60.3	2.89585e+07	2.81149e+07	5.42774e+07	3.65145e+07	3.5365e+07	3.55901e+07	3.34143e+07	3.19323e+07	3.44235e+07	2.00114e+07	2.42001e+07	2.12162e+07	3.23414e+07	3.0399e+07	3.17228e+07	9.45881e+07
TRUE	High	[K].FNLTEITEEEIHQGFGHLLQR.[L]	1xHexNAc(5)Hex(4)Fuc(2)NeuAc(1) [N2]	1	1	16	P05545 [101-121]	P05545	Serine protease inhibitor A3K [OS=Rattus norvegicus]		0	4758.08	FALSE	136.6	251	161.4	166.8	101.5	69.9	64	8.4			15.3	201.2	59.9	114.8	75.9	58.3	19.6	278.5	163.3	53.4	7.33975e+06	2.16806e+07	4.45391e+07	8.6618e+07	7.65662e+07	7.90155e+07	5.73487e+07	4.98591e+07	5.08158e+07	5.27396e+07	5.25175e+07	4.39501e+07	3.89288e+07	2.76615e+07	3.19606e+07	2.20008e+07
TRUE	High	[K].FNLTEITEEEIHQGFGHLLQR.[L]	1xHexNAc(4)Hex(5)NeuAc(3)Acetyl(3) [N2]	1	1	103	P05545 [101-121]	P05545	Serine protease inhibitor A3K [OS=Rattus norvegicus]		0	5133.16	FALSE	203.9		234.2	70.9	197.1	19.6	100	47		5.9	13.8	387.6	65	49.2	111.7	106.3	51.4	228	64.1	44.4	9.29733e+06	1.15895e+07	2.40379e+07				2.63937e+07	2.54194e+07	2.83988e+07	7.98598e+06	5.90566e+06	8.43809e+06	2.25835e+07	2.22151e+07	2.18592e+07	1.9947e+06
TRUE	High	[K].FNLTEITEEEIHQGFGHLLQR.[L]	1xHexNAc(3)Hex(6)NeuAc(2)Acetyl(1) [N2]; 1xHexNAc(3)Hex(5)Fuc(1)NeuAc(1)NeuGc(1)Acetyl(1) [N2]	1	2	48	P05545 [101-121]	P05545	Serine protease inhibitor A3K [OS=Rattus norvegicus]		0	4717.02	FALSE	77.8	510.3	139.8	209.6	71.8	80.2	33.3					118.5	40.3	160.7	66.1	66.7	32	235.1	146	11.9	1.22008e+07	1.87646e+06	1.98161e+07	1.30037e+08	1.2257e+08	1.31958e+08	3.56137e+07	3.433e+07	3.60506e+07	4.10985e+07	5.34087e+07	5.34291e+07	2.23196e+07	1.6292e+07	1.83078e+07	2.05578e+07
TRUE	High	[R].VLYLPAYNCTLRPVSK.[R]	1xCarbamidomethyl [C9]; 1xHexNAc(3)Hex(6)NeuAc(2)Acetyl(1) [N8]; 1xHexNAc(3)Hex(5)Fuc(1)NeuAc(1)NeuGc(1)Acetyl(1) [N8]	1	2	25	Q9QX79 [132-147]	Q9QX79	Fetuin-B [OS=Rattus norvegicus]		0	4099.78	FALSE	174.8	295.8	95.8	116.4	112.9	65.2	72.2	74.4	64.6	125.3	16.7	216.1	60.6	89.7	67	76.3	45.4	92.1	83.9	54.9	20231912	21654455	4.08592e+07	7.06046e+07	6.70203e+07	7.48615e+07	2.36611e+07	2.01732e+07	2.28807e+07	3.20807e+07	2.53805e+07	2.77939e+07	2.70753e+07	2.41907e+07	2.69576e+07	1.54312e+07
TRUE	High	[K].AMLQLDEGNVLPNSTNGAPLHLR.[S]	1xHexNAc(4)Hex(5)Fuc(3)NeuAc(1) [N13]	1	1	11	P31211 [340-362]	P31211	Corticosteroid-binding globulin [OS=Rattus norvegicus]		0	4812.12	FALSE	169.1	223	121.8	136.4	101.2	122.2	102.4	70.8	183.7	115.1	110.2	77.6	50.6	82.9	72.9	50.1	60.9	35.6	60.6	53.1	5.59531e+06	7.2218e+06	7.65163e+06	1.52206e+07	1.85276e+07	1.51239e+07	9.19241e+06	7.95479e+06	8.3106e+06	9.3089e+06	9.11949e+06	9.97739e+06	6.91823e+06	6.90631e+06	6.05461e+06	1.10104e+07
TRUE	High	[R].VVSVDISFRPVNETFPVVYIENPK.[R]	1xHexNAc(4)Hex(5)Fuc(2)NeuAc(1) [N12]	1	1	264	Q63041 [146-169]	Q63041	Alpha-1-macroglobulin [OS=Rattus norvegicus]		0	4954.25	FALSE	203.3	156.1	185.7	140.7	116.7	124.8	125.5	61.4	26.7	32.8	56.2	206.6	30.4	100.3	37.7	76.4	53.4	90.3	108.3	66.6	3.50968e+07	5.31577e+07	9.20888e+07	7.07319e+07	5.39613e+07	9.99942e+07	5.32521e+07	8.83159e+07	8.41451e+07	8.96474e+07	6.37585e+07	6.24491e+07	4.56842e+07	8.34916e+07	5.28836e+07	5.6542e+07
TRUE	High	[K].SLGNVNFSVSVEAQQSPELCGSQVATVPETGRK.[D]	1xCarbamidomethyl [C20]; 1xHexNAc(3)Hex(6)NeuAc(1)Acetyl(1) [N6]	1	1	8	Q03626 [877-909]	Q03626	Murinoglobulin-1 [OS=Rattus norvegicus]		1	5390.37	FALSE	96.1	56.2	74.6	76.1	81.5	115.7	124.7	76.7	292.1	129.6	90.8		39.4	132.5	101.2	120.7	76.4	160.2	78.3	77.3	2.54451e+06	1.46119e+06	3.23539e+06	1.89057e+06	2.12331e+06	1.60439e+06	2.51102e+06	2.51034e+06	3.06091e+06	2.56264e+06	2.48801e+06	4.34992e+06	2.7444e+06	1.58998e+06	3.17812e+06	4.83346e+06
TRUE	High	[R].KQILEGLEFNLTQIPEADIHK.[A]	1xHexNAc(4)Hex(5)Fuc(2)NeuAc(2)Acetyl(2) [N10]	1	1	7	P17475 [92-112]	P17475	Alpha-1-antiproteinase [OS=Rattus norvegicus]		1	5017.22	FALSE				584.6					261.3		276.9				106.1			771.1												5.73142e+06		5.78889e+06
TRUE	High	[R].KFQIHINVSYIGERPNSNMVIVDVK.[M]	1xHexNAc(3)Hex(6)NeuAc(2)Acetyl(2) [N7]	1	1	50	Q63041 [1384-1408]	Q63041	Alpha-1-macroglobulin [OS=Rattus norvegicus]		1	5148.31	FALSE	188.4	59.3	144.9	67.2	91.2	220	149.4	11.9	4.7	10.7	177	138.8	11.3	22.1	142	239.9		126.2	106.9	88.2	3.65131e+06	5.6386e+06	1.42427e+07	3.52219e+06			8.59927e+06	1.10233e+07	5.98179e+06	2.93742e+06	4.49439e+06	3.99109e+06	5.96716e+06	5.41056e+06	5.06697e+06	6.32601e+06
TRUE	High	[R].VVSVDISFRPVNETFPVVYIENPKR.[N]	1xHexNAc(4)Hex(5)NeuAc(2)Acetyl(2) [N12]	1	1	31	Q63041 [146-170]	Q63041	Alpha-1-macroglobulin [OS=Rattus norvegicus]		1	5193.36	FALSE	250.8		33		10.2	110.5	105.4	147.7	20.5	21.5	227		14.3	33.5	167.4	180.3	103	46.8	209.3	318.9	7.484e+06	8.8487e+06	1.54524e+07				1.08699e+06	2.03354e+06	3.22347e+06					625333		7.55846e+06
TRUE	High	[R].KQILEGLEFNLTQIPEADIHK.[A]	1xHexNAc(5)Hex(4)Fuc(1)NeuGc(2) [N10]	1	1	4	P17475 [92-112]	P17475	Alpha-1-antiproteinase [OS=Rattus norvegicus]		1	4860.16	FALSE	342.1	249	109.7													510.9	506.5	281.7			1.49909e+06				2.25111e+06			991659
TRUE	High	[R].RPFGEVYELEIDTLETTCHALDPTPLANCSVR.[Q]	2xCarbamidomethyl [C18; C29]; 1xHexNAc(4)Hex(5)NeuAc(3)Acetyl(1) [N28]	1	1	10	P24090 [72-103]	P24090	Alpha-2-HS-glycoprotein [OS=Rattus norvegicus]		0	6241.65	FALSE	125.6		228.8	137.5	175.7	104.6	192.1	201.2				97.8		200.6	299.8			93.3		143.1			2.01968e+06					2.7711e+06	4.887e+06		2.78558e+06	1.75521e+06	1.19203e+06	2.82561e+06	4.55753e+06	1.6829e+06
TRUE	High	[K].DLLTNQSDFSGNTK.[D]	1xHexNAc(3)Hex(6)NeuAc(2)Acetyl(2) [N5]	1	1	3	P31211 [315-328]	P31211	Corticosteroid-binding globulin [OS=Rattus norvegicus]		0	3787.5	FALSE	143.9	322.3	86.1	93.5	251.9	112.3	129.4	102.6		144.2		324	118.9			84.6		86.2			774110	973592	1.35981e+06	3.57732e+06	1.4786e+06	3.96535e+06		955940		1.16044e+06	928712		2.17097e+06		3.60092e+06	1.31555e+06
TRUE	High	[R].VVSVDISFRPVNETFPVVYIENPKR.[N]	1xHexNAc(3)Hex(6)NeuAc(2)Acetyl(2) [N12]; 1xAcetyl [N-Term]; 1xHexNAc(3)Hex(5)Fuc(1)NeuAc(1)NeuGc(1)Acetyl(1) [N12]	1	2	53	Q63041 [146-170]	Q63041	Alpha-1-macroglobulin [OS=Rattus norvegicus]		1	5152.33	FALSE	12.3	315.5	11.6	106.2	9.1	13.1	6.4	41.3	23.3	42.4	241.9	39.4	106.4	102.8	141.4	59.7	250.9	88.1	176.4	211.5	2009400	1.80886e+06	1.97245e+06	8.37559e+07	9.28748e+07	9.22043e+07	1.9584e+07	3.39912e+06	2.86116e+06	6.17179e+06	3.10425e+07	3.83051e+07			2.66066e+06	3.84221e+06
TRUE	High	[K].SLGNVNFSVSAEAR.[Q]	1xHexNAc(4)Hex(5)NeuAc(1) [N6]	1	1	72	P14046 [867-880]	P14046	Alpha-1-inhibitor 3 [OS=Rattus norvegicus]		0	3364.41	FALSE	73.1	92.1	47.6	53	27.8	122.9	115.1	105.7	114	165.8	291	46.9	28.2	66.7	27.7	97.8	260.6	134.6	47.2	82.3	2.07219e+06	1.8875e+06	7.81239e+06	7.09542e+06	5.3835e+06	4.90202e+06	4.40785e+06	1.6211e+06	2.78238e+06	5.14403e+06	2.19152e+06	3.10068e+06	1.41625e+06	1.62532e+06	1.70124e+06	7.18598e+06
TRUE	High	[R].VVSVDISFRPVNETFPVVYIENPKR.[N]	1xHexNAc(4)Hex(5)NeuAc(2)Acetyl(1) [N12]; 1xHexNAc(4)Hex(4)Fuc(1)NeuAc(1)NeuGc(1)Acetyl(1) [N12]	1	2	51	Q63041 [146-170]	Q63041	Alpha-1-macroglobulin [OS=Rattus norvegicus]		1	5151.34	FALSE	78.9	348	33.8	101.2	36.8	68.9	81	34.7	15.3	9	197.2	83.1	94.3	131.7	108.1	32.4	171.5	66.5	135.4	172.2	1.92193e+07	1.60818e+07	4.08449e+07	1.74953e+08	1.34383e+08	1.98757e+08	1.5813e+07	2.5449e+07	1.6987e+07	2.81566e+07	5.13471e+07	5.08854e+07	1.58454e+07	1.85235e+07	1.86147e+07	3.4629e+07
TRUE	High	[K].LDNTSMSTVIDGVVLPK.[T]	1xHexNAc(4)Hex(5)Fuc(2)NeuAc(1) [N3]	1	1	10	P10959 [300-316]	P10959	Carboxylesterase 1C [OS=Rattus norvegicus]		0	3994.73	FALSE	99	113	96.8		70.1	65.2	96.4	66.4	127		83.3	119.2	92		123.6	163.5	241.5	131.4	179.7	132	2.13695e+06	1.09906e+06	2.45202e+06	2.79819e+06			2.39688e+06	5.67322e+06	2.18962e+06				635741	4.7383e+06		1.80157e+06
TRUE	High	[R].FNDTNVVHTVK.[T]	1xHexNAc(4)Hex(5)Fuc(1)NeuAc(2)Acetyl(2) [N2]	1	1	319	P24090 [155-165]	P24090	Alpha-2-HS-glycoprotein [OS=Rattus norvegicus]		0	3708.51	FALSE	175.4	25.2	81.5	44.9	120.7	47.1	84.6	129	279.9	157.1	67.6	140.7	56.8	40.9	64.6	149.9	103.9	79.3	74	77.1	3.0323e+07	2.96019e+07	6.09536e+07	8.01122e+06	9.31302e+06	8.74509e+06	2.83278e+07	2.43776e+07	2.91257e+07	1.55123e+07	1.59269e+07	1.55932e+07	4.22601e+07	3.90261e+07	4.1935e+07	1.63672e+07
TRUE	High	[K].MHQAFHVNATVTEEGTGSEFSGSGR.[I]	1xHexNAc(3)Hex(6)NeuAc(2)Acetyl(2) [N8]	1	1	7	Q03626 [314-338]	Q03626	Murinoglobulin-1 [OS=Rattus norvegicus]		0	4883.95	FALSE	111.8	47.6	128.9	96.8	132.3	78.1	85	102.5	283.7	164.7	68.9	52.3	41	153.4	127	140.3	58.6	40.2	38.6	48.4	776037	1.66561e+06	3.12552e+06	2.96134e+06	981475	1.33009e+06	2.47712e+06	4.67451e+06	3.60381e+06	2.24214e+06	2.70719e+06	3.61914e+06	2.79987e+06	3.69872e+06	5.04093e+06	2.18402e+06
TRUE	High	[K].HANWTLTPLK.[V]	1xHexNAc(4)Hex(5)NeuAc(2) [N3]; 1xHexNAc(4)Hex(4)Fuc(1)NeuAc(1)NeuGc(1) [N3]	1	2	134	P55159 [251-260]	P55159	Serum paraoxonase/arylesterase 1 [OS=Rattus norvegicus]		0	3385.42	FALSE	119.2	137.6	100.7	125.8	140.1	88.9	113.3	121.7	70.3	136.1	59.9	114.2	64.4	129.4	149.9	54.1	46.5	69	86	72.9	12620725	15489684	2.64538e+07	3.05215e+07	2.95986e+07	3.15564e+07	2.2334e+07	2.16492e+07	2.32062e+07	2.87041e+07	2.7899e+07	2.74481e+07	3.18152e+07	3.00894e+07	3.1073e+07	1.97308e+07
TRUE	High	[R].TIPHHQYNATINK.[Y]	1xHexNAc(3)Hex(6)NeuAc(2)Acetyl(2) [N8]	1	1	8	P16296 [300-312]	P16296	Coagulation factor IX [OS=Rattus norvegicus]		0	3784.56	FALSE		128.7	75.5	190.4	119	105.1	38.6	170.1	136.9	79.5	89.9	105.9	203.8	179.7	200.4	51	43.9	32		49.6				2.26066e+06	2.23139e+06	3.15244e+06	780178		2.25426e+06	3.25936e+06	3.34283e+06	3.47692e+06	2.68836e+06	1.25328e+06	2.0903e+06	1.82934e+06
TRUE	High	[K].RHEEGHMLNCTCFGQGR.[G]	2xCarbamidomethyl [C10; C12]; 1xHexNAc(4)Hex(5)NeuAc(2) [N9]	1	1	41	P04937 [534-550]	P04937	Fibronectin [OS=Rattus norvegicus]		1	4293.66	FALSE	171.5	96	38.9	40.2	45.7	96.2	89.6	79.5	27	50.9	224.6	63.1	24.8	30.9	46	508.4	220.2	25.7	51.1	69.9	3691720	4.94136e+06	8.24097e+06	4.52357e+06	4.61076e+06	6.2425e+06	2.04438e+06		1.70671e+06	1.91002e+06	1.94851e+06		2.19573e+06	2.0298e+06	2.26217e+06	4.62035e+06
TRUE	High	[K].ICLHLYHLNETVTVTASLISQR.[G]	1xCarbamidomethyl [C2]; 1xHexNAc(5)Hex(4)Fuc(2)NeuAc(1) [N9]	1	1	8	Q03626 [47-68]	Q03626	Murinoglobulin-1 [OS=Rattus norvegicus]		0	4815.18	FALSE	167	180.5	66.5	81.5	27.9	189	175.9		18.5		194.7	125.7		49.1	32.3	325.4	158	131.2	32.3	44.6	2.97083e+06	5.57796e+06	1.36528e+07	1.19537e+07	1.21486e+07	9.37389e+06	4.96516e+06	3.20195e+06	4.40189e+06	7.50459e+06	4.63505e+06	5.39728e+06	2.53258e+06	1.59424e+06	1.84952e+06	1.31654e+07
TRUE	High	[R].RPFGEVYELEIDTLETTCHALDPTPLANCSVR.[Q]	2xCarbamidomethyl [C18; C29]; 1xHexNAc(4)Hex(6)Fuc(1)NeuAc(1)NeuGc(1)Acetyl(1) [N28]	1	1	4	P24090 [72-103]	P24090	Alpha-2-HS-glycoprotein [OS=Rattus norvegicus]		0	6274.66	FALSE		712.5		522.8														339.1	425.6							4.36525e+06					3.20323e+06
TRUE	High	[K].HAVEHFNNNTK.[H]	1xHexNAc(5)Hex(6)NeuAc(2) [N8]	1	1	27	P01048 [161-171]	P01048	T-kininogen 1 [OS=Rattus norvegicus]		0	3880.53	FALSE	1.8	706.8	10.8	370.3	17.2	8.1	3.5		23.6	8.3	9.2	5.7	86.4	213.3	120.9	41.4	1.7	69.2	156.6	145.5	10102.5	11647.2	23906.2	8.7881e+06	9.40381e+06	9.06226e+06	104998	138127	148626	4.31644e+06	5.37198e+06	4.74768e+06	220801	161432	234747	103417
TRUE	High	[K].FNLTEITEEEIHQGFGHLLQR.[L]	1xHexNAc(5)Hex(3)Fuc(1)NeuAc(1)NeuGc(1) [N2]; 1xHexNAc(5)Hex(4)NeuAc(2) [N2]	1	2	28	P05545 [101-121]	P05545	Serine protease inhibitor A3K [OS=Rattus norvegicus]		0	4757.06	FALSE	141.5	279.1	160.2	159.7	100.5	45.3	70.9	7.3			11.4	206.4	49.7	105.1	89.3	53.5	37	290.8	154.7	37.7	1.39216e+07	25852528	5.59346e+07	9.54786e+07	1.01135e+08	1.02518e+08	6.30514e+07	5.71032e+07	5.80579e+07	5.78666e+07	6.53129e+07	4.85569e+07	4.39818e+07	3.35035e+07	3.64369e+07	1.64787e+07
TRUE	High	[K].FNLTEITEEEIHQGFGHLLQR.[L]	1xHexNAc(5)Hex(4)Fuc(2)NeuAc(2)Acetyl(1) [N2]	1	1	31	P05545 [101-121]	P05545	Serine protease inhibitor A3K [OS=Rattus norvegicus]		0	5091.19	FALSE	169.8	81.1	225.6	131.5	162.4	38.8	79.3	42.6		6	15.5	278.7	63.3	86.6	75.6	97	22.5	246.8	121.7	55.4	1.63757e+07	1.85952e+07	3.04948e+07	1.61234e+07	1.05413e+07	1.62872e+07	4.57124e+07	4.29303e+07	4.4865e+07	2.59177e+07	2.64457e+07	2.6151e+07	3.23027e+07	3.08995e+07	3.26672e+07	7.71856e+06
TRUE	High	[K].GSALPYPSNATWEVK.[V]	1xHexNAc(4)Hex(5)NeuAc(2) [N9]; 1xHexNAc(4)Hex(4)Fuc(1)NeuAc(1)NeuGc(1) [N9]	1	2	38	O70535 [157-171]	O70535	Leukemia inhibitory factor receptor [OS=Rattus norvegicus]		0	3824.58	FALSE	99	88.7	55.5	126.6	147.7	107.2	125.2	170.4	228.2	201.9	51.4	83.4	84.1	143.2	69.1	97.8	65.5	55			1.92971e+06	2.02473e+06	4.71277e+06	3.7694e+06	3.58306e+06	3.59837e+06	3.2635e+06	1.87813e+06	2.25175e+06	5.13768e+06	4.99221e+06	5.56047e+06	6.10642e+06	5.66624e+06	5.99346e+06	4.34852e+06
TRUE	High	[K].LQTPLNYTEFQKPICLPSK.[A]	1xCarbamidomethyl [C15]; 1xHexNAc(3)Hex(6)NeuAc(2)Acetyl(1) [N6]	1	1	22	P14272 [489-507]	P14272	Plasma kallikrein [OS=Rattus norvegicus]		0	4482.95	FALSE			89.4	146.6	129.5	78		141.7	282.4	116.9		96.8	78.8	137.6	109.8			117	238.2	237.2							2.68562e+06		1.94567e+06	3.90775e+06		3.5943e+06	3.33701e+06	3.28232e+06		1.99396e+06
TRUE	High	[K].FNLTEITEEEIHQGFGHLLQR.[L]	1xHexNAc(5)Hex(4)Fuc(2) [N2]	1	1	6	P05545 [101-121]	P05545	Serine protease inhibitor A3K [OS=Rattus norvegicus]		0	4466.99	FALSE	85.7	417.2	107.3	195.6	101.9		41.6					154.2	58.6	118.2	85.5	87.1		345.9	149.2	52.1	2874051	2906886	6.06108e+06	2.07721e+07	2.97259e+07	2.88483e+07	7.50444e+06	6.1514e+06	7.4168e+06	1.08876e+07	1.35271e+07	1.51798e+07	7.04684e+06	4.68567e+06	7.13618e+06
TRUE	High	[K].HAVEHFNNNTK.[H]	1xHexNAc(4)Hex(5)Fuc(2)NeuAc(2) [N8]	1	1	10	P01048 [161-171]	P01048	T-kininogen 1 [OS=Rattus norvegicus]		0	3807.51	FALSE	58.4	136	109.8	135.3		104	75.9	84.4	211.7	73.8	55.3	37.1	435.1	149.8		126.1	18.1	144.2		45.3	69711.2			335185					270439	333311						278643
TRUE	High	[K].EDSCQLNYSEGPCLGMQQK.[Y]	2xCarbamidomethyl [C4; C13]; 1xHexNAc(4)Hex(5)NeuAc(2)Acetyl(1) [N7]	1	1	3	Q64240 [227-245]	Q64240	Protein AMBP [OS=Rattus norvegicus]		0	4490.72	FALSE	71.8	107.6	64.4		62.9		42.4	107.1	370.1	284.8		59.2	80.4	125.2	50.1	159.8		202.6	119.5	92	610647	692146		1.117e+06		3.47612e+06	1.17886e+06	1.07456e+06	1.3456e+06					942927	1.4052e+06
TRUE	High	[K].EGNCSVQSGLTWQDCDFK.[D]	2xCarbamidomethyl [C4; C15]; 1xHexNAc(3)Hex(6)NeuAc(2)Acetyl(2) [N3]	1	1	17	P01048 [80-97]	P01048	T-kininogen 1 [OS=Rattus norvegicus]		0	4378.65	FALSE		347	206.2	203.5	270.1			75		151		124.6	128.7	186.4	197.9			109.8							2.16054e+06	6.35371e+06	2.20164e+06	3.60327e+06	1.12919e+06	3.75981e+06	2.17275e+06	1.82988e+06	2.88396e+06	1.09137e+06	5.43535e+06
TRUE	High	[R].VVSVDISFRPVNETFPVVYIENPKR.[N]	1xHexNAc(3)Hex(5)Fuc(1)NeuAc(1)NeuGc(1)Acetyl(1) [N12]; 1xHexNAc(3)Hex(6)NeuAc(2)Acetyl(1) [N12]	1	2	55	Q63041 [146-170]	Q63041	Alpha-1-macroglobulin [OS=Rattus norvegicus]		1	5110.32	FALSE	178.8	43.3	47.9	87.2	30.1	165.1	107.6	90	62.3	45.2	183.6	16.1	66.5	85	15.6	98.5	135.4	83.6	200.6	257.4	1.11185e+07	1.13319e+07	1.74237e+07	6.11187e+06		4.85563e+06	5.40597e+06	6.02155e+06	7.66791e+06	9.39156e+06	1.16412e+07	1.09574e+07	3.78433e+06	3.76981e+06	3.99018e+06	2.32573e+07
TRUE	High	[R].SPPAPPLPNAPFAPLRPLGCNDSEVLAVAGFALQNINR.[V]	1xCarbamidomethyl [C20]; 1xHexNAc(3)Hex(6)NeuAc(2)Acetyl(2) [N21]	1	1	4	Q9QX79 [20-57]	Q9QX79	Fetuin-B [OS=Rattus norvegicus]		0	6228.85	FALSE		205.8	103.5	109.3	165.1	164.7	251.6	85.8		72		383.5	80	91.8	124.3			162.8						3.26196e+06	2.00571e+06	1.91133e+06			1.00842e+06	1.06519e+06			1.60933e+06			1.60498e+06
TRUE	High	[K].FNLTEITEEEIHQGFGHLLQR.[L]	1xHexNAc(5)Hex(4)NeuAc(2)Acetyl(1) [N2]; 1xHexNAc(5)Hex(3)Fuc(1)NeuAc(1)NeuGc(1)Acetyl(1) [N2]	1	2	24	P05545 [101-121]	P05545	Serine protease inhibitor A3K [OS=Rattus norvegicus]		0	4799.07	FALSE	186.7	87.7	222.4	79.1	189							330.1	69.9	56	122	134.6		438.3	73.4	10.8	9572486	1.05053e+07	1.97148e+07	1.68197e+07	8.70102e+06	9.27362e+06	2.37582e+07	2.28194e+07	2.35133e+07	8.35911e+06	6.7287e+06	9.535e+06	1.99865e+07	2.03139e+07	1.4165e+07
TRUE	High	[K].YLNETQQLTEK.[I]	1xHexNAc(4)Hex(6)Fuc(1) [N3]	1	1	8	Q03626 [1002-1012]	Q03626	Murinoglobulin-1 [OS=Rattus norvegicus]		0	3297.38	FALSE	126.7		69	104.5	87.5	158.9	133.9	51.2	293.1	84.3	96.9	61.6	46.7	82.9	60.1	114.9	133.5	113.9	94.2	86.3	1.45599e+06	1.51526e+06	1.85913e+06				1.42809e+06		1.87004e+06	2.55556e+06	2.38493e+06	2.47625e+06		2.05176e+06	2.0961e+06
TRUE	High	[K].FNLTEITEEEIHQGFGHLLQR.[L]	1xHexNAc(5)Hex(4)NeuAc(3) [N2]	1	1	58	P05545 [101-121]	P05545	Serine protease inhibitor A3K [OS=Rattus norvegicus]		0	5048.16	FALSE	112.5	189.9	227.7	183	123.4	69.5	104.1	7.6	2.5	3.6	21.1	195.8	59.6	125.7	66.1	82.2	22.1	232	159.8	11.7	14356223	1.57796e+07	3.02135e+07	5.03879e+07	5.09958e+07	5.46273e+07	6.11506e+07	5.59325e+07	6.57581e+07	4.91535e+07	5.18639e+07	4.73716e+07	3.40166e+07	3.31328e+07	2.18731e+07	1.86613e+07
TRUE	High	[K].MHQAFHVNATVTEEGTGSEFSGSGR.[I]	1xHexNAc(4)Hex(5)Fuc(2)NeuAc(1) [N8]	1	1	12	Q03626 [314-338]	Q03626	Murinoglobulin-1 [OS=Rattus norvegicus]		0	4841.97	FALSE	77	59.7	116.9	85.3	187.3	84	137.3	55.4		269.4	105.5	164	136.6	91	55.3	101.7	56.1	55.4	84.7	77.4	1440690	2160908	3.16638e+06	2.50811e+06	2.31005e+06	2.45377e+06	4.80433e+06	7.49846e+06	1.94324e+06	3.27432e+06	3.52775e+06	3.50463e+06	8.7323e+06	7.6964e+06	5.63301e+06	3.45094e+06
TRUE	High	[K].HANWTLTPLK.[V]	1xHexNAc(4)Hex(5)NeuAc(1) [N3]	1	1	33	P55159 [251-260]	P55159	Serum paraoxonase/arylesterase 1 [OS=Rattus norvegicus]		0	3094.32	FALSE	80.3	381.5		255.8	93.6								67.6	274.5	211.4	125.5	49.9	132.9	180	147	2.48106e+06			2.29729e+07	2.43177e+07	2.45539e+07				1.63104e+07	1.54592e+07	1.74413e+07			5.96766e+06
TRUE	High	[K].HAVEHFNNNTK.[H]	1xHexNAc(5)Hex(6)NeuAc(3)Acetyl(2) [N8]	1	1	96	P01048 [161-171]	P01048	T-kininogen 1 [OS=Rattus norvegicus]		0	4255.64	FALSE	53.1	38.4	171.4	118.8	220.8	56.3	70.7	142.7	256.4	191.5	55.8	110.6	95.3	94.1	78	50.7	4.6	61.9	70.2	58.6	237663	737971	2.53498e+06	1.05941e+06	1.75793e+06	1.0571e+06	2.99558e+06	4.72322e+06	5.39251e+06	5.12181e+06	3.27431e+06	2.30546e+06	6.37733e+06	4.60543e+06	6.08601e+06	1.55037e+06
TRUE	High	[K].KLINDYVSNQTQGK.[I]	1xHexNAc(3)Hex(6)Fuc(1)NeuAc(2)Acetyl(2) [N9]	1	1	15	P05544 [174-187]	P05544	Serine protease inhibitor A3L [OS=Rattus norvegicus]		1	4001.66	FALSE	143.4			80	23.6				316				66.9	199.3	125.4	229.3	63.8	173.9	297.4	281	2.51951e+06									2.90057e+06	3.06602e+06	2.74795e+06	3.18723e+06	760689	856595
TRUE	High	[K].FNLTEITEEEIHQGFGHLLQR.[L]	1xHexNAc(4)Hex(5)Fuc(2)NeuAc(1)Acetyl(1) [N2]	1	1	34	P05545 [101-121]	P05545	Serine protease inhibitor A3K [OS=Rattus norvegicus]		0	4759.07	FALSE	148.9	263.9	153.4	171.9	113.1	54.2	81.7	6.8			13.8	192.3	57.8	106.4	83.2	74.7	24.2	271	144.2	38.5	1.90149e+07	30792111	5.78975e+07	9.54786e+07	1.02589e+08	1.04219e+08	6.37477e+07	5.71032e+07	5.96248e+07	5.78666e+07	6.68223e+07	6.91385e+07	4.39818e+07	3.93325e+07	4.45764e+07	2.28996e+07
TRUE	High	[K].LTNQTMGFSFAVEQDIPVK.[N]	1xHexNAc(5)Hex(6)NeuAc(3) [N3]	1	1	52	Q63041 [1446-1464]	Q63041	Alpha-1-macroglobulin [OS=Rattus norvegicus]		0	4986.06	FALSE			31	36.8	33.9		9.5	16.1	244.1	322.6			892.8	240.9	84.4	50.2		15.5	9.3	13							261218	260141	146085	303626	309012	478297	267957	284142	308800
TRUE	High	[K].NSTLCDLCIGPAK.[C]	2xCarbamidomethyl [C5; C8]; 1xHexNAc(5)Hex(4)Fuc(2)NeuAc(1)Acetyl(1) [N1]	1	1	10	P12346 [512-524]	P12346	Serotransferrin [OS=Rattus norvegicus]		0	3737.52	FALSE	99.8			72.8	105.6	54.9	58.1	135.8	309.2	201.4	66.3	94.1	72.3			253.1	97.7	135.3	118.9	124.6	1410708	1.35032e+06	1.8875e+06							1.9523e+06	1.62565e+06	1.9805e+06	2.75496e+06	2.83392e+06	3.21364e+06	1.29477e+06
TRUE	High	[K].AQEAGYTNATTTDQHGLAK.[F]	1xHexNAc(5)Hex(6)NeuAc(3)Acetyl(1) [N8]	1	1	7	Q03626 [386-404]	Q03626	Murinoglobulin-1 [OS=Rattus norvegicus]		0	4879.94	FALSE	152.7	65.1	93.3	83.8	119.2		69.4	90.6	275.3	130.6		72.7		73.2	53.3	160.4	157.7	123.8	139.6	139.2	1.04104e+06	754170	1.91442e+06		651785	1.02185e+06	1.14348e+06	1.20932e+06	1.16921e+06	1.02219e+06	1.16354e+06	1.05093e+06	1.49461e+06	1.35076e+06	1.68542e+06
TRUE	High	[R].TYNVLDMKNTTCQDLR.[I]	1xCarbamidomethyl [C12]; 1xHexNAc(4)Hex(5)NeuAc(2) [N9]	1	1	5	P08649 [1378-1393]	P08649	Complement C4 [OS=Rattus norvegicus]		1	4176.7	FALSE	79.1	60.4					80.7	75.4	1327.2							71.9	92	61.6	74.4	77.3			1.30065e+06		994466
TRUE	High	[K].LQTPLNYTEFQKPICLPSK.[A]	1xCarbamidomethyl [C15]; 1xHexNAc(5)Hex(4)NeuAc(2) [N6]	1	1	11	P14272 [489-507]	P14272	Plasma kallikrein [OS=Rattus norvegicus]		0	4522.99	FALSE	163	111.1	165.5	52.8	160.1	134.7	154.3			158.8	104.1	172.4	80.8	56.2	67.4	118.3		116.7	107.1	76.8	2.80322e+06	2.6455e+06	4.11325e+06		3.08842e+06	4.13364e+06	5.32516e+06	4.67701e+06	6.04536e+06	1.63938e+06	1.76023e+06				5.1503e+06
TRUE	High	[K].FNLTEITEEEIHQGFGHLLQR.[L]	1xHexNAc(6)Hex(7)Fuc(1) [N2]	1	1	18	P05545 [101-121]	P05545	Serine protease inhibitor A3K [OS=Rattus norvegicus]		0	5010.17	FALSE	90.1	111.3	84.5	101.1	48.3		59.4	108.5	129.9		140.5	176.4				254.7	247.1	110.8	199.8	137.4		702598	1.66698e+06		1.8823e+06		1.29012e+06	1.58362e+06		1.70997e+06	1.77121e+06	1.5429e+06	872890	762844
TRUE	High	[R].VVSVDISFRPVNETFPVVYIENPK.[R]	1xHexNAc(4)Hex(5)Fuc(2) [N12]	1	1	29	Q63041 [146-169]	Q63041	Alpha-1-macroglobulin [OS=Rattus norvegicus]		0	4663.16	FALSE	133.5	224.5	141.5	153.9	136.6	137.6	121.9				18.5	111.6	131.7	68.6	162.6	136.1		131.8	117.6	71.9	3.61002e+06	4297821	8.79909e+06	1.43289e+07	1.33912e+07	1.7557e+07	8.16426e+06	9.03398e+06	1.09081e+07	9.82526e+06	8.94701e+06	1.06606e+07	8.72127e+06	7.91333e+06	8.94572e+06	8.78023e+06
TRUE	High	[K].KEDSCQLNYSEGPCLGMQQK.[Y]	2xCarbamidomethyl [C5; C14]; 1xHexNAc(4)Hex(5)NeuAc(2)Acetyl(2) [N8]	1	1	7	Q64240 [226-245]	Q64240	Protein AMBP [OS=Rattus norvegicus]		1	4660.83	FALSE	176.7			85.3	108.3	122.5	107.9	141.9	437.7	190.1		169.7				222.5		139.8	97.5		864855									861447				1.09328e+06
TRUE	High	[K].FNLTEITEEEIHQGFGHLLQR.[L]	1xHexNAc(4)Hex(5)Fuc(2)NeuAc(2)Acetyl(1) [N2]	1	1	112	P05545 [101-121]	P05545	Serine protease inhibitor A3K [OS=Rattus norvegicus]		0	5050.16	FALSE	129	203	206.8	184.3	86.6	70.7	102.7	11.3			10.1	192.2	64.6	134.7	92.8	92.1	8.5	227.5	156.6	26.3	1.58709e+07	19252804	3.83453e+07	6.00707e+07	5.85264e+07	6.29965e+07	6.54633e+07	5.96714e+07	6.12033e+07	5.45358e+07	5.79395e+07	5.13237e+07	3.62922e+07	2.56356e+07	2.37669e+07	2.0919e+07
TRUE	High	[K].FNLTEITEEEIHQGFGHLLQR.[L]	1xHexNAc(4)Hex(5)NeuAc(3) [N2]	1	1	87	P05545 [101-121]	P05545	Serine protease inhibitor A3K [OS=Rattus norvegicus]		0	5007.13	FALSE	75	355.7	192.6	200.8	88.3	74.5	76.4				31.6	113.6	40	144	94.5	57.1	41	153.1	163.3	98.5	4.52148e+06	4458493	9.84421e+06	4.37446e+07	4.42453e+07	4.51011e+07	2.51268e+07	2.39503e+07	2.3322e+07	2.49804e+07	2.34894e+07	2.59049e+07	1.18862e+07	1.09841e+07	1.09291e+07	9.26714e+06
TRUE	High	[R].NGSFVYTK.[T]	1xHexNAc(4)Hex(5)NeuAc(1)Acetyl(1) [N1]; 1xAcetyl [N-Term]; 1xHexNAc(4)Hex(4)Fuc(1)NeuGc(1) [N1]	1	2	270	Q03626 [1153-1160]	Q03626	Murinoglobulin-1 [OS=Rattus norvegicus]		0	2871.14	FALSE	130.6	186.8	76.2	106.3	131.7	106.5	95.3	45.5	133.1	91.1	74.3	106	71.1	106.6	92	94.7	25.5	113.7	111.2	101.8	12357654	1.37514e+07	3.3809e+07	3.90079e+07	4.08698e+07	3.79182e+07	1.59078e+07	1.58267e+07	1.72082e+07	2.21944e+07	2.33921e+07	2.14153e+07	2.74929e+07	2.42827e+07	2.77718e+07	2.26682e+07
TRUE	High	[K].TAFITNFTLTIDGVTYPGSVK.[E]	1xHexNAc(4)Hex(5)Fuc(2)NeuAc(1)Acetyl(1) [N6]; 1xAcetyl [N-Term]; 1xHexNAc(4)Hex(5)Fuc(2)NeuAc(1) [N6]	1	2	15	Q63416 [86-106]	Q63416	Inter-alpha-trypsin inhibitor heavy chain H3 [OS=Rattus norvegicus]	Q63416	0	4492.98	FALSE			19.4	41.7	29.9			83.2	166.6	99.1	1204.9		42	95.3	25.5	89.4		58		44.9							157665	103080		216788	345748		155780	203633	196298
TRUE	High	[K].FNLTEITEEEIHQGFGHLLQR.[L]	1xHexNAc(4)Hex(5)NeuAc(3)Acetyl(1) [N2]	1	1	126	P05545 [101-121]	P05545	Serine protease inhibitor A3K [OS=Rattus norvegicus]		0	5049.14	FALSE	124.2	191.8	208	170.9	134	64.8	96.5	18.8		3	26.6	180.7	51.8	128.2	87.2	53.5	33.4	210.1	153.6	62.7	1.89565e+07	2.00415e+07	3.78489e+07	5.86368e+07	6.03652e+07	6.61751e+07	6.54633e+07	6.89396e+07	6.12033e+07	5.37746e+07	5.70187e+07	5.13237e+07	4.21863e+07	3.1418e+07	4.6595e+07	2.03855e+07
TRUE	High	[R].VVSVDISFRPVNETFPVVYIENPKR.[N]	1xHexNAc(5)Hex(4)NeuAc(2) [N12]; 1xHexNAc(5)Hex(3)Fuc(1)NeuAc(1)NeuGc(1) [N12]	1	2	20	Q63041 [146-170]	Q63041	Alpha-1-macroglobulin [OS=Rattus norvegicus]		1	5150.36	FALSE	75.4	242.8	50.2	115.8	37.9	90.4	98.1	32.4	16.9	10.5	212.9	117.1	61.4	83.7	132.7	68.5	186.1	44.8	144.8	177.5	1.58518e+07	15141486	3.04379e+07	9.24915e+07	1.25564e+08	9.7969e+07	1.7019e+07	2.4794e+07	2.02571e+07	2.39179e+07	5.15503e+07	4.67317e+07	1.52943e+07	1.53958e+07	1.27826e+07	3.64931e+07
TRUE	High	[R].VLYLPAYNCTLRPVSK.[R]	1xCarbamidomethyl [C9]; 1xHexNAc(5)Hex(3)Fuc(1)NeuAc(1)NeuGc(1) [N8]; 1xHexNAc(5)Hex(4)NeuAc(2) [N8]	1	2	49	Q9QX79 [132-147]	Q9QX79	Fetuin-B [OS=Rattus norvegicus]		0	4139.82	FALSE	225.9	175.5	103.2	87.7	137.5	21.2	53.8	103.2	116	157.7		313.9	69.8	64.8	41.5	106.2		104.7	56.2	61.2	17043859	1.70661e+07	3.16992e+07	2.74542e+07	2.62918e+07	2.39252e+07	1.5463e+07	1.46551e+07	1.55014e+07	1.29086e+07	1.45847e+07	1.31386e+07	2.14263e+07	2.05971e+07	2.01783e+07
TRUE	High	[K].QILEGLEFNLTQIPEADIHK.[A]	1xHexNAc(4)Hex(5)Fuc(1)NeuAc(2)Acetyl(2) [N9]	1	1	21	P17475 [93-112]	P17475	Alpha-1-antiproteinase [OS=Rattus norvegicus]		0	4743.07	FALSE	98.2	107	101	47.5	125.1		35.3	143.4	90.4	178.8		154.7	62	338.6	72.4	144.7	106	101.3	48.5	45.1	1.74897e+06	2.16872e+06	3.92363e+06		4.27403e+06		3.19383e+06	4.43668e+06	4.03326e+06	1.86878e+06		1.92952e+06	4.99815e+06	1.16583e+06	6.48547e+06
TRUE	High	[K].EDSCQLNYSEGPCLGMQQK.[Y]	2xCarbamidomethyl [C4; C13]; 1xHexNAc(5)Hex(4)NeuAc(2) [N7]	1	1	6	Q64240 [227-245]	Q64240	Protein AMBP [OS=Rattus norvegicus]		0	4489.74	FALSE		164.9		84.9	630.3		70.2	52.1	166.1	80.6	104.5			100.3	79.8	91.9	122.1	95.5		156.7						2.16436e+06					1.11265e+06	1.11618e+06		8.27155e+06
TRUE	High	[R].DAGYTNATTTDQHGLAK.[F]	1xHexNAc(4)Hex(5)NeuAc(3)Acetyl(1) [N6]	1	1	66	P14046 [388-404]	P14046	Alpha-1-inhibitor 3 [OS=Rattus norvegicus]		0	4301.7	FALSE	79.3	31.3	55.6	9	35	220.8	159.7	164	541.8	293.2	32.1	20.1	9.6	31.9	43.4	44.9	77.1	55.6	44.6	50.9	3.96301e+06	1.58693e+06	6.38378e+06	2.19529e+06	2.51796e+06	4.75025e+06	4.47136e+06	3.81702e+06	6.83126e+06		1.17627e+06	444764	3.42104e+06	2.74278e+06	2.81879e+06	1.98065e+07
TRUE	High	[K].KNSTLCDLCIGPAK.[C]	2xCarbamidomethyl [C6; C9]; 1xHexNAc(5)Hex(4)Fuc(2)NeuAc(1) [N2]	1	1	4	P12346 [511-524]	P12346	Serotransferrin [OS=Rattus norvegicus]		1	3823.6	FALSE	46		18.8	80.3	68.3	39.7	50.6	132.6	411.7	207.4	25	32.7	64.4	30.9	82.2	203.6	74.5	112	146.6	172.7	8.84359e+06	1.05697e+07	1.92733e+07				8.4789e+06	6.7818e+06	7.87938e+06	3.36862e+07	3.14323e+07	3.6973e+07	2.86423e+07	2.64471e+07	2.93423e+07	1.62803e+07
TRUE	High	[R].VVSVDISFRPVNETFPVVYIENPK.[R]	1xHexNAc(4)Hex(5)Fuc(3)NeuAc(1) [N12]	1	1	26	Q63041 [146-169]	Q63041	Alpha-1-macroglobulin [OS=Rattus norvegicus]		0	5100.31	FALSE	109.5	136.5	209.2	119.4	82.9	151.8	123.7	141.7	26.7	57	48.2	154.4		148.2	163.5	89.1		127.6	69.2	41.5	1597845	1.54608e+06	2.99445e+06	3.46258e+06		4.22158e+06	5.85903e+06	6.04067e+06	4.6767e+06	3.51116e+06	3.31519e+06	3.34556e+06	702206	3.09478e+06	2.32242e+06	4.38697e+06
TRUE	High	[R].KQILEGLEFNLTQIPEADIHK.[A]	1xHexNAc(5)Hex(4)Fuc(2)NeuAc(1) [N10]	1	1	3	P17475 [92-112]	P17475	Alpha-1-antiproteinase [OS=Rattus norvegicus]		1	4683.13	FALSE	171.3		147	111	135.6	114.5	163.7	141		134.5	58.6	141.5	67.9	83.1	18.7	169.3		160.9	120.6	60.9	8520408	8045588	1.63872e+07				1.40612e+07	1.76284e+07	1.13204e+07	1.06211e+07	1.08585e+07	9.31818e+06	1.29782e+07	1.58644e+07	1.04399e+07	1.05345e+07
TRUE	High	[R].NGSFVYTK.[T]	1xHexNAc(4)Hex(5)Fuc(1)NeuAc(2)Acetyl(2) [N1]	1	1	89	Q03626 [1153-1160]	Q03626	Murinoglobulin-1 [OS=Rattus norvegicus]		0	3350.31	FALSE	220.4	52.1	72.9	45.3	89	117	115.9	97.5	95.8	109.7	165	103.7	31.1	32.5	50	190.3	232	90	51.3	38.7	6.62557e+06	7.03667e+06	1.24585e+07	3.23187e+06	4.39773e+06	2.36219e+06	4.20299e+06	4.51716e+06	5.39261e+06	2.92357e+06	2.80566e+06	2.5652e+06	5.20332e+06	5.94601e+06	5.51519e+06	7.68593e+06
TRUE	High	[K].HAVEHFNNNTK.[H]	1xHexNAc(5)Hex(6)NeuAc(2)Acetyl(1) [N8]	1	1	37	P01048 [161-171]	P01048	T-kininogen 1 [OS=Rattus norvegicus]		0	3922.54	FALSE	6.8	610.9	11.7	280.9	34.8	16.3	10.8	9.6	52.5	33.5	7.3	15.2	67.5	188.7	223.2	83.9		81.3	157.7	107.4	26493.2	27814.2	82611.1	4.41769e+06	4.98591e+06	5.04543e+06	88616.3	95285.6	141705	2.34026e+06	2.29257e+06	1.81446e+06	283881	222866	529674	70000.9
TRUE	High	[R].PVNETFPVVYIENPKR.[N]	1xHexNAc(4)Hex(5)NeuAc(2) [N3]	1	1	21	Q63041 [155-170]	Q63041	Alpha-1-macroglobulin [OS=Rattus norvegicus]		1	4106.78	FALSE	127.4			176.4		110.2	149.3	133.7		157.7	107.9			148.3	174.6	196.5		104.1	208.2	205.6	811727		3.5329e+06							2.50581e+06	3.36833e+06	3.47996e+06
TRUE	High	[K].GQPIPNKNLTVQVNSVR.[S]	1xHexNAc(5)Hex(4)Fuc(2) [N8]	1	1	6	Q63041 [375-391]	Q63041	Alpha-1-macroglobulin [OS=Rattus norvegicus]		1	3819.76	FALSE	77.1			32.8					454.3	164	41.4		47.9	140	148.9	183.3	67	74.2	258.3	310.7		780552	3.23082e+06							904717	1.00213e+06
TRUE	High	[K].FNLTEITEEEIHQGFGHLLQR.[L]	1xHexNAc(4)Hex(5)Fuc(1)NeuAc(2) [N2]	1	1	4	P05545 [101-121]	P05545	Serine protease inhibitor A3K [OS=Rattus norvegicus]		0	4862.09	FALSE	72.9	362.2	135.1	120.3	83.7	108.9				121.6	102.9	175.3		91.6	53	250.9		147.4	79.4	94.9		725471		6.811e+06	7.58973e+06	7.15236e+06	2.66801e+06	2.83544e+06	2.53399e+06	2.60398e+06	2.05756e+06	2.37507e+06	1.65324e+06	1.47241e+06	2.75249e+06	2.15064e+06
TRUE	High	[R].KQILEGLEFNLTQIPEADIHK.[A]	1xHexNAc(5)Hex(6)Fuc(2)NeuAc(1)Acetyl(1) [N10]	1	1	4	P17475 [92-112]	P17475	Alpha-1-antiproteinase [OS=Rattus norvegicus]		1	5049.25	FALSE			114.4	157	137	88.6	124.7	49.4		83.6	171.2	149.2	66.6	125.7	138.2		129.6	147	188.4	129.4							2.57917e+06	2.32024e+06	2.34449e+06		3.21634e+06		2.92935e+06	2.80585e+06	2.60134e+06
TRUE	High	[K].HAVEHFNNNTK.[H]	1xHexNAc(5)Hex(6)NeuAc(4)Acetyl(2) [N8]	1	1	109	P01048 [161-171]	P01048	T-kininogen 1 [OS=Rattus norvegicus]		0	4546.74	FALSE	45.2	95.1	101.8	193	165.2	69.4	20.1	79.4	305.5	161.5	42.9	79.7	77.5	86.9	118.1	43.5	3.4	103	100.9	108	567249		1.99186e+06	2.34803e+06	3.6589e+06	3.2129e+06	1.96919e+06	4.94544e+06	3.43959e+06	7.1505e+06	5.05094e+06	6.52321e+06	1.46931e+06	6.26363e+06	5.58392e+06	2.34559e+06
TRUE	High	[K].FNLTEITEEEIHQGFGHLLQR.[L]	1xHexNAc(5)Hex(4)Fuc(2)NeuAc(2) [N2]	1	1	30	P05545 [101-121]	P05545	Serine protease inhibitor A3K [OS=Rattus norvegicus]		0	5049.18	FALSE	134.6	184.6	203.2	166.9	131	63.5	94.3	22.4		2.9	32.1	176.6	56.7	125.3	85.2	52.3	32.6	205.2	150	80.5	1.89565e+07	2.2288e+07	4.33542e+07	5.86368e+07	5.94717e+07	6.50072e+07	6.54633e+07	6.89396e+07	6.12033e+07	5.37746e+07	5.70187e+07	5.13237e+07	4.21863e+07	3.1418e+07	4.6595e+07	2.03855e+07
TRUE	High	[K].YLNETQQLTEK.[I]	1xHexNAc(4)Hex(5)Fuc(2)NeuAc(2)Acetyl(1) [N3]	1	1	54	Q03626 [1002-1012]	Q03626	Murinoglobulin-1 [OS=Rattus norvegicus]		0	3905.58	FALSE	237.3	135	48.8	128.1	184.8	110.4	41.7		469.4		59.9	40.6	31.6	66.7	33.9	80.4	172.9	103.6		54.8	2.85564e+06	5.01217e+06	8.80566e+06	5.87437e+06	5.01049e+06	3.0144e+06	2.36491e+06	1.3838e+06		4.75395e+06	4.43056e+06	5.0771e+06	7.81034e+06	6.85909e+06	5.75511e+06	4.7088e+06
TRUE	High	[K].FNLTEITEEEIHQGFGHLLQR.[L]	1xHexNAc(5)Hex(4)Fuc(2)NeuAc(2)Acetyl(2) [N2]	1	1	21	P05545 [101-121]	P05545	Serine protease inhibitor A3K [OS=Rattus norvegicus]		0	5133.2	FALSE	196.7		250.4	73.3	198.1	21.7	93.4	42		6.5	15.3	393	61.8	59.9	96.5	107.7		238.9	95.4	49.3	7388871	1.00678e+07	2.03001e+07				2.50647e+07	2.54194e+07	2.83988e+07	7.43729e+06	5.90566e+06	8.17365e+06	1.91168e+07	2.01055e+07	2.18592e+07	1.9947e+06
TRUE	High	[R].DAGYTNATTTDQHGLAK.[F]	1xHexNAc(3)Hex(6)Fuc(1)NeuAc(2)Acetyl(1) [N6]	1	1	8	P14046 [388-404]	P14046	Alpha-1-inhibitor 3 [OS=Rattus norvegicus]		0	4115.63	FALSE	64.5	138.3	22.6	30.9	52.8	296.8	210.1	134.9	442.6	205.6	26.1	28.5		18.1	8.3	78.3	22.3	68.1	75.2	76	3.24132e+06	1.55201e+06	3.31358e+06	8.31618e+06	7.11074e+06	4.81985e+06	3.54888e+06	754226	1.16376e+06	1.66841e+06	1.58946e+06	1.34894e+06	3.44226e+06	634607	2.71124e+06	1.54863e+07
TRUE	High	[K].EGNCSVQSGLTWQDCDFK.[D]	2xCarbamidomethyl [C4; C15]; 1xHexNAc(4)Hex(5)NeuAc(2)Acetyl(1) [N3]	1	1	17	P01048 [80-97]	P01048	T-kininogen 1 [OS=Rattus norvegicus]		0	4377.67	FALSE		504.2	193	226.9	454.1					106.6		141.9	86.8	155.5	78.4			52.5						8.54065e+06	1.11083e+07	6.53096e+06		1.71309e+06	6.2395e+06	3.84348e+06	3.89523e+06	2.48045e+06	5.71594e+06	8.49278e+06	7.69109e+06
TRUE	High	[K].NSTLCDLCIGPAK.[C]	2xCarbamidomethyl [C5; C8]; 1xHexNAc(4)Hex(5)Fuc(3)NeuAc(1) [N1]	1	1	9	P12346 [512-524]	P12346	Serotransferrin [OS=Rattus norvegicus]		0	3800.54	FALSE	85.2	144	69.6	40.7	50.2	185.4	216.1		68.8	120.5	214.8	127.8	38.8	130.9	75.8		164.8	71.8	95.2	99.6	774559	1095867	2.97594e+06			3.67164e+06	1.546e+06	1.90907e+06	1.77458e+06	1.03854e+06				1.26683e+06	1.29473e+06	4.72739e+06
TRUE	High	[K].HANWTLTPLK.[V]	1xHexNAc(4)Hex(5)NeuAc(2)Acetyl(1) [N3]; 1xHexNAc(4)Hex(4)Fuc(1)NeuAc(1)NeuGc(1)Acetyl(1) [N3]	1	2	67	P55159 [251-260]	P55159	Serum paraoxonase/arylesterase 1 [OS=Rattus norvegicus]		0	3427.43	FALSE	150.6	58.1	101.5	119.9	170.5	67.7	92.8	149.5	87.7	155.8	61.9	122	78.8	146.5	142.1	79.3		67.5	77.7	70.2	4526246	5.19109e+06	8.51491e+06	3.7189e+06		3.48768e+06	6.29089e+06	6.23837e+06	6.70573e+06	6.03891e+06	7.43247e+06	9.11149e+06	1.05682e+07	1.01627e+07	1.05986e+07	4.19448e+06
TRUE	High	[K].AQEAGYTNATTTDQHGLAK.[F]	1xHexNAc(2)Hex(11) [N8]	1	1	3	Q03626 [386-404]	Q03626	Murinoglobulin-1 [OS=Rattus norvegicus]		0	4165.67	FALSE			189.5	156.2	116.9				228.9	99.3	213.5	150.9	48.9	126.2	146.5	64.8	87.1	64.9	144	162.4							2.99192e+06		2.42156e+06		2.21939e+06		1.6029e+06		1.72014e+06
TRUE	High	[K].LTNQTMGFSFAVEQDIPVK.[N]	1xHexNAc(5)Hex(6)Fuc(4)NeuAc(1) [N3]	1	1	64	Q63041 [1446-1464]	Q63041	Alpha-1-macroglobulin [OS=Rattus norvegicus]		0	4988.1	FALSE			17.2	46.5	37		3.9	81.5	104.1	218.7			1065.1	162	203.4	29		15.4	6.8	9.5							353279	1.15571e+06	277813	953817	1.21745e+06	611806	759107	1.02799e+06	263239
TRUE	High	[K].HAVEHFNNNTK.[H]	1xHexNAc(5)Hex(6)NeuAc(3)Acetyl(1) [N8]	1	1	101	P01048 [161-171]	P01048	T-kininogen 1 [OS=Rattus norvegicus]		0	4213.63	FALSE	16	252	62.6	350.5	82	29.5	28.7	47.5	149.8	95.9	31.5	39.9	99.4	158.4	147.8	25.5	8.7	107.4	124.4	142.6	193831	276969	757543	1.0842e+07	8.64946e+06	6.48073e+06	2.14268e+06	2.14989e+06	2.14837e+06	9.77887e+06	1.29744e+07	1.20284e+07	2.79044e+06	2.8133e+06	3.24674e+06	1.01212e+06
TRUE	High	[R].KQILEGLEFNLTQIPEADIHK.[A]	1xHexNAc(4)Hex(5)NeuAc(3)Acetyl(3) [N10]	1	1	29	P17475 [92-112]	P17475	Alpha-1-antiproteinase [OS=Rattus norvegicus]		1	5058.21	FALSE	102.6		187.2	92	39.7	230.4	177.7	99.1	84.7	114		145	95.9		59.4	215.5		151.7	105.1	99.9			1.36774e+06					1.9706e+06	3.15965e+06			1.22609e+06			528381
TRUE	High	[K].KLINDYVSNQTQGK.[I]	1xHexNAc(4)Hex(5)Fuc(3)NeuAc(1) [N9]	1	1	3	P05544 [174-187]	P05544	Serine protease inhibitor A3L [OS=Rattus norvegicus]		1	3959.69	FALSE	153		48.4	68.1	123.9	94.1	65.5	134.3	110.9	178.4	151.2	71.8	86.2	178.1	144.1	109.5	221.7	60.8			1.9086e+06	1.12792e+06	3.04536e+06				963259	3.48836e+06	851111		1.40537e+06	1.30629e+06	1.68917e+06	2.46581e+06	3.38182e+06
TRUE	High	[K].FNLTEITEEEIHQGFGHLLQR.[L]	1xHexNAc(4)Hex(5)Fuc(2)NeuAc(2) [N2]	1	1	37	P05545 [101-121]	P05545	Serine protease inhibitor A3K [OS=Rattus norvegicus]		0	5008.15	FALSE	50.9	351.4	199.5	214.3	87.6	52.8	54.1	14.5			77.4	112.4	42.4	154.5	95.9	68.7	64.7	114.6	114.2	130	2.97048e+06	2.88242e+06	6.2638e+06	4.12172e+07	4.23098e+07	4.31346e+07	2.64786e+07	2.39503e+07	2.40211e+07	2.58034e+07	1.77546e+07	2.67453e+07	1.18862e+07	1.05503e+07	8.07693e+06	8.67334e+06
TRUE	High	[R].FNDTNVVHTVK.[T]	1xHexNAc(4)Hex(5)NeuAc(3)Acetyl(3) [N2]	1	1	109	P24090 [155-165]	P24090	Alpha-2-HS-glycoprotein [OS=Rattus norvegicus]		0	3895.55	FALSE	182		74.3	20.5	80.7	97	78.1	180.3	511.1	267.7	17.8	105	27.5	54.9	98.5	104.3	31.5	35.2	17.7	15.9	6.47327e+06	8.90015e+06	1.04632e+07				4.61661e+06	5.45398e+06	5.87613e+06	1.28211e+06	2.54327e+06	1.50388e+06	5.92004e+06	5.83831e+06	8.75361e+06
TRUE	High	[R].DAGYTNATTTDQHGLAK.[F]	1xHexNAc(4)Hex(5)Fuc(3)NeuAc(1) [N6]	1	1	17	P14046 [388-404]	P14046	Alpha-1-inhibitor 3 [OS=Rattus norvegicus]		0	4115.67	FALSE	64.2	137.7	22.5	30.8	46.3	295.5	209.1	125.8	440.6	204.7	67.3	28.4		11.6	8.3	77.9	21.3	57.5	74.8	75.6	3.24132e+06	1.55201e+06	3.31358e+06	8.31618e+06	7.11074e+06	4.81985e+06	3.54888e+06	754226	1.16376e+06	1.66841e+06	1.58946e+06	1.34894e+06	2.38858e+06	634607	2.71124e+06	1.54863e+07
TRUE	High	[K].FNLTEITEEEIHQGFGHLLQR.[L]	1xHexNAc(4)Hex(5)NeuAc(4)Acetyl(2) [N2]	1	1	25	P05545 [101-121]	P05545	Serine protease inhibitor A3K [OS=Rattus norvegicus]		0	5382.25	FALSE	99.8	52	256	125.7	185.6	91.1	82.4	25.1	26.6	70.7	151.5	266.4	99.7	170.8	103.5			163.1	30			992581	5.49371e+06	1.36609e+06		2.15032e+06	7.3152e+06	8.43357e+06	9.24696e+06	4.14122e+06	5.30021e+06	3.55219e+06	5.51923e+06	6.11601e+06	7.15082e+06
TRUE	High	[K].SLGNVNFSVSVEAQQSPELCGSQVATVPETGR.[K]	1xCarbamidomethyl [C20]; 1xHexNAc(4)Hex(5)Fuc(2)NeuAc(1) [N6]	1	1	88	Q03626 [877-908]	Q03626	Murinoglobulin-1 [OS=Rattus norvegicus]		0	5553.41	FALSE	114.6	198.6	106.3	148.3	143.7	78.1	64.3	80.2	89.9	52.1	57.1	106.3	67.5	7.9	36.7	338.5		125	90.1	95	1.65096e+06	1.0234e+06	2.98411e+06	5.3068e+06	5.17361e+06	3.63225e+06	4.61973e+06	2.19028e+06	2.76916e+06	2.87516e+06	3.86386e+06	4.79719e+06	3.14371e+06	3.74254e+06	5.06888e+06	2.74079e+06
TRUE	High	[R].FSLGAITSNNSGVYR.[C]	1xHexNAc(5)Hex(4)Fuc(1)NeuAc(2)Acetyl(1) [N9]	1	1	13	Q9EPH1 [81-95]	Q9EPH1	Alpha-1B-glycoprotein [OS=Rattus norvegicus]		0	4019.66	FALSE	157.2	18.8	81.8	74.6	149.9	48.8	95.6	195.1	408.6	197.6	77.2	133.2	74.9	62.8	30.7	53.1	33	40.6	29.2	37.4	1.06754e+07	1.02776e+07	2.12816e+07	2.18934e+06	3.49178e+06	2.55075e+06	1.10742e+07	1.0129e+07	1.31162e+07	1.0404e+07	8.9671e+06	1.00965e+07	2.11994e+07	2.02963e+07	1.97341e+07	4.75929e+06
TRUE	High	[K].FNLTEITEEEIHQGFGHLLQR.[L]	1xHexNAc(5)Hex(4)Fuc(2)NeuAc(1)Acetyl(1) [N2]	1	1	18	P05545 [101-121]	P05545	Serine protease inhibitor A3K [OS=Rattus norvegicus]		0	4800.09	FALSE	216.9	115.8	218	82.6	194.1	25.5	19.6					352.7	70.8	37.6	122.5	59.9		447.4	28.6	8	1.3013e+07	1.24906e+07	2.69748e+07	2.12533e+07	1.106e+07	1.43337e+07	2.75929e+07	2.64824e+07	2.69732e+07	1.02246e+07	9.73681e+06	1.10253e+07	2.40188e+07	2.46113e+07	1.8067e+07
TRUE	High	[K].NLTVQVNSVR.[S]	1xHexNAc(3)Hex(5)NeuAc(1) [N1]	1	1	24	Q63041 [382-391]	Q63041	Alpha-1-macroglobulin [OS=Rattus norvegicus]		0	2840.23	FALSE	254.1	112.7	113.3	80.2	134.8	107.3	190.2	109.3	469.8		120.5	84.9		28.3	50.9	47.7		42.6	53.3		2026901	4.13328e+06	7.35174e+06	2.5031e+06	3.26137e+06	3.28588e+06	3.90128e+06	3.23937e+06	3.27775e+06		2.32064e+06		4.14776e+06	3.90052e+06	2.63817e+06	3.9966e+06
TRUE	High	[R].DEELNCTVVELK.[Y]	1xCarbamidomethyl [C6]; 1xHexNAc(4)Hex(5)NeuAc(1) [N5]	1	1	1	P09006 [254-265]	P09006	Serine protease inhibitor A3N [OS=Rattus norvegicus]	P09006	0	3362.37	FALSE	36.3	163.1	22.8	176	72.1	75.6	73.5	27.4	194.8	83.8	57.9	68.6	72.5	7.2	7.2	187.9	107.1	197.4	177.4	191.5	2.67791e+06	2718337	5.72252e+06	2.71179e+07	2.42921e+07	2.47881e+07	3.78244e+06	2.68743e+06	3.46231e+06	2.67521e+07	2.45837e+07	2.88504e+07	1.19273e+07	1.0964e+07	1.06613e+07	1.14995e+07
TRUE	High	[R].KQILEGLEFNLTQIPEADIHK.[A]	1xHexNAc(4)Hex(5)Fuc(2) [N10]	1	1	3	P17475 [92-112]	P17475	Alpha-1-antiproteinase [OS=Rattus norvegicus]		1	4351.01	FALSE	100.7	93.8	102.4	212.6	107	100.9	94.1	23		31.4	62.5	93	76.3	159.8	39.4	154.9	84.4	181	177.6	105.3	12472080	12771427	2.45398e+07	2.26897e+07	2.39654e+07	2.35956e+07	2.5753e+07	2.66315e+07	2.3354e+07	5.34753e+07	5.05587e+07	5.67741e+07	2.40077e+07	2.85038e+07	2.68991e+07	2.69219e+07
TRUE	High	[K].NSTLCDLCIGPAK.[C]	2xCarbamidomethyl [C5; C8]; 1xHexNAc(4)Hex(5)Fuc(1)NeuAc(1) [N1]	1	1	34	P12346 [512-524]	P12346	Serotransferrin [OS=Rattus norvegicus]		0	3508.42	FALSE	29.9	181.2		164.3	59.6		65.7		118.9	114.2		61	85.1	90.8	132.2	275.6	78.4	193.5	171	178.6			1.34417e+06	8.14798e+06	7.84015e+06	8.46583e+06				7.71427e+06	7.38947e+06	7.22806e+06		2.60128e+06	2.7597e+06
TRUE	High	[K].LDNTSMSTVIDGVVLPK.[T]	1xHexNAc(4)Hex(5)NeuAc(2)Acetyl(2) [N3]	1	1	8	P10959 [300-316]	P10959	Carboxylesterase 1C [OS=Rattus norvegicus]		0	4077.73	FALSE	96.2		71.8		73.1		65.9	163.1	434.4	346.2		77.7				288.1		222.1	84.6	76.8	1053064	557208	1.15225e+06					930708	793648				875085	2.05034e+06	862963
TRUE	High	[R].FNDTNVVHTVK.[T]	1xHexNAc(4)Hex(5)Fuc(1)NeuAc(1)Acetyl(1) [N2]	1	1	170	P24090 [155-165]	P24090	Alpha-2-HS-glycoprotein [OS=Rattus norvegicus]		0	3375.4	FALSE	136.6	169.7	58.7	85.8	128.2	80.9	83	35.5	164.3	62.8	68.2	118.2	73.6	108.6	88.7	114.3	109.4	104.7	103.4	105.5	1.2183e+07	1.08875e+07	2.26491e+07	2.81314e+07	2.99203e+07	2.80785e+07	9.188e+06	1.19767e+07	9.73563e+06	1.55903e+07	1.3987e+07	1.42308e+07	2.12506e+07	2.1267e+07	1.97236e+07	1.34107e+07
TRUE	High	[K].LTNQTMGFSFAVEQDIPVK.[N]	1xHexNAc(5)Hex(5)Fuc(1)NeuAc(2)NeuGc(1)Acetyl(1) [N3]; 1xHexNAc(5)Hex(6)NeuAc(3)Acetyl(1) [N3]; 1xHexNAc(5)Hex(4)Fuc(2)NeuAc(1)NeuGc(2)Acetyl(1) [N3]	1	3	82	Q63041 [1446-1464]	Q63041	Alpha-1-macroglobulin [OS=Rattus norvegicus]		0	5028.07	FALSE		311.8	25	63.7	29.7			90	260.5	266.3			516.4	242.5	111.2	53.9		14	6.7	8.3				3.06445e+06			92321.3	246061	1.00885e+06	381204	626072	630327	292156	244067	797771
TRUE	High	[R].NGSFVYTK.[T]	1xHexNAc(3)Hex(6)NeuAc(2)Acetyl(2) [N1]	1	1	8	Q03626 [1153-1160]	Q03626	Murinoglobulin-1 [OS=Rattus norvegicus]		0	3163.22	FALSE							651.4				176.1	268.7				439.4	140.2	99.1		225.1
TRUE	High	[R].VVSVDISFRPVNETFPVVYIENPK.[R]	1xHexNAc(4)Hex(5)NeuAc(2)Acetyl(1) [N12]; 1xHexNAc(4)Hex(4)Fuc(1)NeuAc(1)NeuGc(1)Acetyl(1) [N12]	1	2	114	Q63041 [146-169]	Q63041	Alpha-1-macroglobulin [OS=Rattus norvegicus]		0	4995.24	FALSE	178	90.1	142.8	79.7	109.6	169.6	144.8	36.9	34.1	26.2	55.1	139.2	35.2	46.3	158.1	66.5	94.4	122.4	160.1	110.9	6.89638e+06	1.25978e+07	1.41075e+07	1.09464e+07	6.20757e+06	7.2007e+06	1.14148e+07	1.1036e+07	1.78873e+07	6.30347e+06	6.56902e+06	6.37164e+06	8.75952e+06	5.93377e+06	1.19027e+07	5.79555e+06
TRUE	High	[R].RPFGEVYELEIDTLETTCHALDPTPLANCSVR.[Q]	2xCarbamidomethyl [C18; C29]; 1xHexNAc(5)Hex(4)Fuc(2)NeuAc(2) [N28]	1	1	5	P24090 [72-103]	P24090	Alpha-2-HS-glycoprotein [OS=Rattus norvegicus]		0	6241.69	FALSE	145.4		184.4	159.2	92.9	121.2	222.6	139.1				113.3		232.4	315.7			108		165.8			2.01968e+06					2.7711e+06	2.36626e+06		2.78558e+06	1.75521e+06	1.19203e+06	1.29049e+06	2.4806e+06	1.6829e+06
TRUE	High	[K].FNLTEITEEEIHQGFGHLLQR.[L]	1xHexNAc(4)Hex(5)Fuc(2)NeuAc(3)Acetyl(2) [N2]	1	1	47	P05545 [101-121]	P05545	Serine protease inhibitor A3K [OS=Rattus norvegicus]		0	5383.27	FALSE	49.1	39.2	197.1	181.3	168.2	93.2	95.4	51.7			73.5	369.2	41.4	151.8	122			213.8	119.2	33.8	886244		2.27761e+06	3.49555e+06	1.63111e+06	1.63076e+06	1.16132e+07	8.19372e+06	7.0199e+06	8.08202e+06	7.53663e+06	4.14145e+06	6.01804e+06	6.9895e+06	7.06466e+06
TRUE	High	[K].YLNETQQLTEK.[I]	1xHexNAc(4)Hex(5)Fuc(2)NeuAc(2) [N3]	1	1	34	Q03626 [1002-1012]	Q03626	Murinoglobulin-1 [OS=Rattus norvegicus]		0	3863.57	FALSE	202.1	104.7	42.5	54	87.4	158.2	156.9	53.1	94.9	52.1	167.3	88.7		78.1	71.7	150.9	207.2	79.9	108.5	41.8	2.8532e+06	4.76616e+06	3.18491e+06		4.92056e+06	1.88736e+06	3.54719e+06	1.23658e+06	1.04781e+06	1.67634e+06	1.57324e+06	1.36767e+06	2.04868e+06		3.16127e+06	8.93646e+06
TRUE	High	[R].FNDTNVVHTVK.[T]	1xHexNAc(4)Hex(5)Fuc(1)NeuAc(3)Acetyl(1) [N2]	1	1	69	P24090 [155-165]	P24090	Alpha-2-HS-glycoprotein [OS=Rattus norvegicus]		0	3957.59	FALSE	155	85.4	41.2	70.1	89	44.2	61.8	124.8	380.4	216.6		71.7	29.9	91.6	146	81	87.1	50.5	102.5	71.1	4.13651e+06	3.81675e+06	2.45631e+06	4.95178e+06	3.30407e+06	4.16897e+06	1.60079e+06	2.01069e+06	3.2471e+06		2.66686e+06	4.39469e+06	4.48055e+06	3.73005e+06	4.34702e+06	2.11607e+06
TRUE	High	[K].AQEAGYTNATTTDQHGLAK.[F]	1xHexNAc(5)Hex(4)Fuc(2) [N8]	1	1	1	Q03626 [386-404]	Q03626	Murinoglobulin-1 [OS=Rattus norvegicus]		0	3932.65	FALSE	199	161.7	65.3	89.6	111.8	137.1	139.7	52.4	251.1	109.6	88.6	100.4	72.6			118.1	28.9	95.9	94.4	83.8	13381816	13623130	3.07664e+07	2.20682e+07	2.4916e+07	2.24329e+07	9.05226e+06	1.13726e+07	7.59651e+06	1.19644e+07	1.24255e+07	1.33672e+07	1.59991e+07	1.55129e+07	1.37663e+07	1.84135e+07
TRUE	High	[K].KLINDYVSNQTQGK.[I]	1xHexNAc(3)Hex(6)NeuAc(2)Acetyl(2) [N9]	1	1	6	P05544 [174-187]	P05544	Serine protease inhibitor A3L [OS=Rattus norvegicus]		1	3855.61	FALSE	143	62.5	83.3	65.5	76.8	69.2			100.5	479.2	62	83.8		111.1	143.4	142.6	134.7	74.2	68.2	99.9		1.50136e+06		1.19258e+06	1.3017e+06	1.36094e+06	1.73509e+06			2.66346e+06	1.35449e+06	1.36354e+06			1.59931e+06	1.87109e+06
TRUE	High	[K].GQPIPNKNLTVQVNSVR.[S]	1xHexNAc(3)Hex(6)Fuc(1)NeuAc(2)Acetyl(1) [N8]	1	1	5	Q63041 [375-391]	Q63041	Alpha-1-macroglobulin [OS=Rattus norvegicus]		1	4215.85	FALSE	208.7		107.5	47.1	81.4	81.7	70	191.9	345.5	259.5			39.7	52.3	111.9	72.1		50	152.8	127.9	2.69483e+06	2535544	5.14919e+06				2.92538e+06	1.32071e+06	2.65176e+06	1.21736e+06	1.04514e+06	1.16133e+06	2.0091e+06	2.07983e+06	1.18518e+06
TRUE	High	[K].LINDYVSNQTQGK.[I]	1xHexNAc(3)Hex(6)Fuc(1)NeuAc(2)Acetyl(2) [N8]	1	1	26	P05544 [175-187]	P05544	Serine protease inhibitor A3L [OS=Rattus norvegicus]		0	3873.57	FALSE	83.7	86.2	39.5	78.3	89.2	60		72.1	165	51.7	44	85.3	44.4	92.9	37.3	294.6	299.6	95.2	176.2	104.8	1.63022e+06		1.29536e+06		1.27694e+06	3.61613e+06			986003	1.1776e+06	3.23588e+06		4.11143e+06	1.2038e+06
TRUE	High	[K].LSFVGPQHTGNYSCR.[Y]	1xCarbamidomethyl [C14]; 1xHexNAc(4)Hex(5)NeuAc(2) [N11]	1	1	81	Q9EPH1 [475-489]	Q9EPH1	Alpha-1B-glycoprotein [OS=Rattus norvegicus]		0	3927.57	FALSE	251.7	174.5	37.4	81.3	56	93.8	92.4	80.5	192.4	123.9	54.9	149.4	38.9	30.8	66.6	112.7	56.4	82	111.5	112.8	4.39686e+07	48765763	8.8834e+07	6.38983e+07	6.28588e+07	6.19722e+07	1.34831e+07	8.52729e+06	1.57527e+07	2.93082e+07	2.30649e+07	3.42702e+07	2.10419e+07	2.0002e+07	2.01844e+07	3.25222e+07
TRUE	High	[R].YPHRPDINSTTHPGADLK.[E]	1xHexNAc(4)Hex(5)NeuAc(2) [N8]	1	1	10	P18292 [137-154]	P18292	Prothrombin [OS=Rattus norvegicus]		0	4223.78	FALSE		356.2	209.9	163.1	211.3	64.6	116.1	20.9		33.5		258.2	44.7	100.3	80.2	25.6	39.9	86.9	158.9	29.7				1.94352e+07	2.06051e+07	2.02798e+07	1.292e+07	3.11364e+06	1.19475e+07	9.28626e+06	6.61004e+06	1.12355e+07	1.3192e+07	1.08251e+07	1.20319e+07	6.2973e+06
TRUE	High	[R].FNDTNVVHTVK.[T]	1xHexNAc(4)Hex(5)Fuc(1)NeuAc(3)Acetyl(2) [N2]	1	1	39	P24090 [155-165]	P24090	Alpha-2-HS-glycoprotein [OS=Rattus norvegicus]		0	3999.6	FALSE	130.4		23.4	24.5	40.1	41.7	55.7	200.3	538.8	314.6	38.2	126.8	46.6	44	107.5	128.2		58.2	49	32.2	2.49032e+06	2.6063e+06	4.13505e+06						919911	923690	1.00777e+06		2.0958e+06	1.57711e+06	1.22712e+06	979947
TRUE	High	[K].LTNQTMGFSFAVEQDIPVK.[N]	1xHexNAc(5)Hex(6)Fuc(2)NeuAc(2) [N3]	1	1	59	Q63041 [1446-1464]	Q63041	Alpha-1-macroglobulin [OS=Rattus norvegicus]		0	4987.08	FALSE			6.5	9.3	59.6		188.7	40.1	154.7	184.2			1034.8	107.2	165.5	12.3		25.1	5	6.9							92060.8	80213.3	131729		129967	133509		821359	865238
TRUE	High	[R].FNDTNVVHTVK.[T]	1xHexNAc(4)Hex(5) [N2]	1	1	70	P24090 [155-165]	P24090	Alpha-2-HS-glycoprotein [OS=Rattus norvegicus]		0	2896.24	FALSE		470.7	43.5	142.1	112.3	79.9	32.9	10.8	122.3	38.3	75.1	67.2	68.5	139.7	89.9	93	54.2	108.6	128.7	122.2				6.00415e+07	6.5662e+07	5.86922e+07	6.11843e+06		5.04068e+06	1.68435e+07	1.96859e+07	1.81194e+07	1.43275e+07	1.57616e+07	1.40909e+07	1.00823e+07
TRUE	High	[K].LTNQTMGFSFAVEQDIPVK.[N]	1xHexNAc(5)Hex(6)Fuc(2)NeuAc(2)Acetyl(2) [N3]	1	1	27	Q63041 [1446-1464]	Q63041	Alpha-1-macroglobulin [OS=Rattus norvegicus]		0	5071.1	FALSE			9.7	11	57.8	115.7	139.9	31.8	246.6	595.7			570.2	179	6.9	11.4		10.4	6.9	7.2							93142.9	73505.7	974678	106160	100671	1.28665e+06	68729.3	876562	556395
TRUE	High	[K].ALSCLESSWENIEQGGNGSFVYTK.[A]	1xCarbamidomethyl [C4]; 1xHexNAc(3)Hex(6)NeuAc(2)Acetyl(2) [N17]; 1xAcetyl [N-Term]; 1xHexNAc(3)Hex(6)NeuAc(2)Acetyl(1) [N17]	1	2	10	P14046 [1127-1150]	P14046	Alpha-1-inhibitor 3 [OS=Rattus norvegicus]		0	4923.99	FALSE	117	136	60.9		64.1	107.5	114.8	187.8	349.7	293.4		116.1	49.4			119.1		205.1		79			1.98264e+06	2.11397e+06		2.51429e+06	880885	1.20991e+06						1.08669e+06		1.82217e+06
TRUE	High	[R].EEQYNSTFR.[V]	1xHexNAc(4)Hex(4)Fuc(1) [N5]	1	1	71	P20761 [179-187]	P20761	Ig gamma-2B chain C region [OS=Rattus norvegicus]		0	2780.1	FALSE	89.4	254.1	132.9	133.7	178.3	46.8	56.4	71.9	111.6	121	56.5	155.5	91.1	112.3	117.9	42.3	13.8	70.9	79.3	64.2	5.39725e+06	7.93997e+06	1.73786e+07	4.46485e+07	4.47528e+07	4.66808e+07	2.32124e+07	2.56616e+07	2.34125e+07	2.31295e+07	2.66653e+07	2.35427e+07	3.1007e+07	3.13927e+07	3.21785e+07	7.93358e+06
TRUE	High	[R].DAGYTNATTTDQHGLAK.[F]	1xHexNAc(5)Hex(4)NeuAc(2)Acetyl(1) [N6]	1	1	31	P14046 [388-404]	P14046	Alpha-1-inhibitor 3 [OS=Rattus norvegicus]		0	4051.63	FALSE	129.7	25.1	61.6	26	67.6	132.1	180.3	183.4	502.2	189.7	32.4	70.4	18.9	9.3	33.8	134	39.7	71.8	52	39.9	2.20102e+07	1.81561e+07	4.00228e+07	8.21894e+06	7.06901e+06	7.73497e+06	1.89873e+07	1.90238e+07	1.85542e+07	8.02513e+06	8.78126e+06	7.01346e+06	2.15292e+07	2.08567e+07	2.03755e+07	4.07528e+07
TRUE	High	[K].YLNETQQLTEK.[I]	1xHexNAc(5)Hex(6)Fuc(4) [N3]	1	1	8	Q03626 [1002-1012]	Q03626	Murinoglobulin-1 [OS=Rattus norvegicus]		0	3938.63	FALSE	349.2	229.7	58.5	75.7	111.8		117.2	91.6	149.5	126.4	99.3	98.7	68	123.4	64.7	133.7		56.1	46.6		2.72434e+06			2.65724e+06	3.69711e+06	4.02531e+06	785209	941377	1.97087e+06	1.4953e+06	1.21801e+06	637936			1.79961e+06
TRUE	High	[R].FSLGAITSNNSGVYR.[C]	1xHexNAc(4)Hex(5)NeuAc(2)Acetyl(1) [N9]	1	1	165	Q9EPH1 [81-95]	Q9EPH1	Alpha-1B-glycoprotein [OS=Rattus norvegicus]		0	3832.58	FALSE	152	93.7	70.1	101.3	125.1	97.2	119.1	133.7	300.3	169.8	63.1	120.4	85.2	140.1	117.4	24.5	21.5	26.4	18.9	20	2.58389e+07	25830119	4.61681e+07	3.45395e+07	3.06689e+07	3.15746e+07	2.84392e+07	2.01695e+07	2.36251e+07	3.38706e+07	3.41436e+07	3.61607e+07	4.26888e+07	4.12402e+07	4.21558e+07	3.27618e+07
TRUE	High	[K].LINDYVSNQTQGK.[I]	1xHexNAc(4)Hex(5)NeuAc(2)Acetyl(1) [N8]	1	1	9	P05544 [175-187]	P05544	Serine protease inhibitor A3L [OS=Rattus norvegicus]		0	3726.53	FALSE	155.3	245		96.7	77.2				315	74.5		98		216.7	154.1	92.7		110.3	184.8	179.6		971240	2.11966e+06	3.18766e+06	1.01119e+06	3.97864e+06				988510	1.60162e+06			1.00444e+06
TRUE	High	[K].FNLTEITEEEIHQGFGHLLQR.[L]	1xHexNAc(5)Hex(4)NeuAc(1)NeuGc(2) [N2]; 1xHexNAc(5)Hex(3)Fuc(1)NeuGc(3) [N2]	1	2	9	P05545 [101-121]	P05545	Serine protease inhibitor A3K [OS=Rattus norvegicus]		0	5080.15	FALSE	69.7	451.5	70.6	83.6	135.1	66.9	101.7	76	26	110.3	67.2	60.7	34.5	86.9		144.8	82.6	162.8	121.5	47.6		1.62801e+06	1.4784e+06	1.41481e+07	1.44386e+07	1.41017e+07	2.52375e+06	1.57252e+06	2.21207e+06	1.95466e+06	2.61976e+06	3.4939e+06	4.58866e+06	4.2331e+06	2.41378e+06	2.09584e+06
TRUE	High	[K].NLTVQVNSVR.[S]	1xHexNAc(3)Hex(6)NeuAc(2)Acetyl(1) [N1]; 1xHexNAc(3)Hex(5)Fuc(1)NeuAc(1)NeuGc(1)Acetyl(1) [N1]	1	2	34	Q63041 [382-391]	Q63041	Alpha-1-macroglobulin [OS=Rattus norvegicus]		0	3335.39	FALSE	178.9	55.7		172.3	251.3	85.4	190.5	82.9	89.4	81.7	131.8	123.2		22.3	39.1	121.4	131.6	42.9	143.1	56.4	6.33375e+06	1.96644e+06	1.05101e+07	2.83348e+06	3.27309e+06	6.60735e+06				1.43509e+07		7.13821e+06	1.42508e+07	1.83873e+07	1.47644e+07	1.24549e+07
TRUE	High	[R].VVSVDISFRPVNETFPVVYIENPK.[R]	1xHexNAc(4)Hex(5)Fuc(2)NeuAc(1)Acetyl(1) [N12]	1	1	121	Q63041 [146-169]	Q63041	Alpha-1-macroglobulin [OS=Rattus norvegicus]		0	4996.26	FALSE	214.7	54.8	184.4	38.8	140.2	126.8	64.6	26.2	5.3	91.2	83.6	171.9	72.7	100.2	85.5	126.6	24.5	202.7	115	70.3	1.22594e+07	1.63655e+07	2.73232e+07	6.97597e+06	1.25841e+07	4.19967e+06	1.74338e+07	2.34602e+07	3.06625e+07	3.80677e+06	6.02759e+06	4.93769e+06	1.78417e+07	1.56153e+07	1.935e+07	1.61321e+07
TRUE	High	[R].FNDTNVVHTVK.[T]	1xHexNAc(5)Hex(5)Fuc(2)NeuAc(3)Acetyl(1) [N2]	1	1	22	P24090 [155-165]	P24090	Alpha-2-HS-glycoprotein [OS=Rattus norvegicus]		0	4306.73	FALSE	148.5		102.5	46.7	118.6	113.1	102.9	90.2	332.6	113.1	66.4	198.4	62.1	45.2	61.6	132.7	96.6	83.7	46.8	38.6	1.66035e+06	1274000	2.41028e+06				1.74349e+06	611180	2.30566e+06		536406	1.17615e+06	1.50201e+06	2.41701e+06	2.01709e+06	2.03541e+06
TRUE	High	[K].CFANTVNLSFPSAQSLPASDTHLTVK.[A]	1xCarbamidomethyl [C1]; 1xHexNAc(4)Hex(4)Fuc(1)NeuAc(1) [N7]	1	1	43	Q63041 [562-587]	Q63041	Alpha-1-macroglobulin [OS=Rattus norvegicus]		0	4703.07	FALSE	100.4	239.2	81.4	144.5	85.3	89.5	88.5	37.1	87.7	75.7	53.6	82.5	71.1	165.5	74.4	125.1	50.3	118.7	124.4	105.2	1.73443e+07	2.438e+07	4.21253e+07	1.01872e+08	9.05749e+07	1.00408e+08	3.41654e+07	3.25149e+07	3.96909e+07	7.08783e+07	6.06609e+07	5.25619e+07	3.5804e+07	3.73103e+07	3.45749e+07	3.7572e+07
TRUE	High	[K].CFANTVNLSFPSAQSLPASDTHLTVK.[A]	1xCarbamidomethyl [C1]; 1xHexNAc(3)Hex(4)NeuAc(1)NeuGc(1)Acetyl(1) [N7]; 1xAcetyl [N-Term]; 1xHexNAc(3)Hex(4)NeuAc(1)NeuGc(1) [N7]; 1xHexNAc(3)Hex(3)Fuc(1)NeuGc(2) [N7]	1	3	58	Q63041 [562-587]	Q63041	Alpha-1-macroglobulin [OS=Rattus norvegicus]		0	4703.03	FALSE	32	226.4	83.1	134.3	91.5	82.1	81.4	33	89.4	81.2	49.6	88	72	172.4	146.1	125.2	54	115	130.5	112.9	14296041	5834882	1.25285e+07	8.8575e+07	7.93324e+07	8.92695e+07	3.41654e+07	3.25149e+07	1.68908e+07	2.81587e+07	6.06609e+07	5.25619e+07	3.5804e+07	3.73103e+07	3.45749e+07	3.2117e+07
TRUE	High	[R].FNDTNVVHTVK.[T]	1xHexNAc(3)Hex(6)NeuAc(2)Acetyl(2) [N2]	1	1	29	P24090 [155-165]	P24090	Alpha-2-HS-glycoprotein [OS=Rattus norvegicus]		0	3521.42	FALSE	170.6	148.3	124.4	99.1		198.8	197.8	142.4			122.6			163.4	87.2	123.3	158.4	127.8	135.8				2.57849e+06	2.24188e+06					1.88078e+06		1.29153e+06	1.73784e+06
TRUE	High	[K].HAVEHFNNNTK.[H]	1xHexNAc(5)Hex(6)NeuAc(3)Acetyl(3) [N8]	1	1	36	P01048 [161-171]	P01048	T-kininogen 1 [OS=Rattus norvegicus]		0	4297.66	FALSE	55.9	49.3	138.7	57.6	228.2	51.4	64.1	89.3	366.7	218.2	55.7	97	49.9	51.6	124.7	75.8	3.9	66.9	86.6	68.4	313161	473647	1.6367e+06	936475	827633	343408	2.32868e+06	2.17875e+06	2.66969e+06	815800	968072	1.62468e+06	4.37176e+06	3.75506e+06	3.83229e+06	862482
TRUE	High	[K].YLNETQQLTEK.[I]	1xHexNAc(3)Hex(5)Fuc(1)NeuAc(2)Acetyl(2) [N3]	1	1	5	Q03626 [1002-1012]	Q03626	Murinoglobulin-1 [OS=Rattus norvegicus]		0	3598.46	FALSE		126.7	136.7	82.6	143.5		249.6				125.2	138.4				217.9	240	118.9	183.7	236.8				983439	1.91227e+06		1.47923e+06			719028	1.0375e+06	893900	1.632e+06	1.47841e+06
TRUE	High	[K].SLGNVNFSVSVEAQQSPELCGSQVATVPETGR.[K]	1xCarbamidomethyl [C20]; 1xHexNAc(5)Hex(4)Fuc(2)NeuAc(1) [N6]	1	1	18	Q03626 [877-908]	Q03626	Murinoglobulin-1 [OS=Rattus norvegicus]		0	5594.44	FALSE			126.6	261.2	269.8		85.2	203.4	36.5	181.8		149.5		231.1		189.8		124.5		140.6							1.07351e+06	1.29631e+06	3.33588e+06	2.2249e+06	2.67445e+06	2.75179e+06	2.76193e+06	2.18702e+06	2.80148e+06
TRUE	High	[K].AQEAGYTNATTTDQHGLAK.[F]	1xHexNAc(5)Hex(6)NeuAc(2) [N8]	1	1	9	Q03626 [386-404]	Q03626	Murinoglobulin-1 [OS=Rattus norvegicus]		0	4546.84	FALSE		490.8	72.4	189.9	111.5			54.5	179.1	66.1				101.2	97.4	204.2		112	158.3	162.4				4.43531e+06	3.89263e+06	3.44729e+06			574470	1.39805e+06		1.62284e+06			883986
TRUE	High	[R].VVSVDISFRPVNETFPVVYIENPKR.[N]	1xHexNAc(5)Hex(4)NeuAc(1) [N12]	1	1	9	Q63041 [146-170]	Q63041	Alpha-1-macroglobulin [OS=Rattus norvegicus]		1	4859.27	FALSE	228		15.4	13.9		109.8	110.9				261	10.9	14	92.8	162.5	183.3	147.5	97.4	221.8	330.9	7.3089e+06	8.42536e+06	1.22261e+07						1.01575e+06	1.29382e+06	655139					9.35187e+06
TRUE	High	[K].CFANTVNLSFPSAQSLPASDTHLTVK.[A]	1xCarbamidomethyl [C1]; 1xHexNAc(3)Hex(5)Fuc(1)NeuAc(2)Acetyl(1) [N7]; 1xAcetyl [N-Term]; 1xHexNAc(3)Hex(5)Fuc(1)NeuAc(2) [N7]	1	2	94	Q63041 [562-587]	Q63041	Alpha-1-macroglobulin [OS=Rattus norvegicus]		0	4995.15	FALSE	145.3	154.3	87.2	157.9	130.2	84.4	178.5	9.8	4.9	15	71.8	205.7	73.9	32.1	12.1	106.5	67.2	191.1	137.7	134.3	6.68033e+06	8.10045e+06	1.30112e+07	7.10993e+06	1.94511e+07	1.46368e+07	1.0236e+07	8.27319e+06	7.10224e+06	1.49762e+07	1.82118e+07	1.45649e+07	1.23432e+07	1.45717e+07	1.06961e+07	9.65852e+06
TRUE	High	[R].KQILEGLEFNLTQIPEADIHK.[A]	1xHexNAc(4)Hex(5)Fuc(2)NeuAc(2) [N10]	1	1	10	P17475 [92-112]	P17475	Alpha-1-antiproteinase [OS=Rattus norvegicus]		1	4933.2	FALSE		78.3	202.2	219.6	124.7						112.8	102.6	76.9	199.8	273.4	168.1		121.9	215.9	103.9					1.37992e+06				3.5631e+06	3.87042e+06				2.1968e+06
TRUE	High	[R].RPFGEVYELEIDTLETTCHALDPTPLANCSVR.[Q]	2xCarbamidomethyl [C18; C29]; 1xHexNAc(5)Hex(6)Fuc(4) [N28]	1	1	3	P24090 [72-103]	P24090	Alpha-2-HS-glycoprotein [OS=Rattus norvegicus]		0	6275.72	FALSE		842.6		357.4										393.8				406.2							5.20346e+06	4.66757e+06						2.09018e+06
TRUE	High	[K].LSFVGPQHTGNYSCR.[Y]	1xCarbamidomethyl [C14]; 1xHexNAc(4)Hex(5)NeuAc(1) [N11]	1	1	33	Q9EPH1 [475-489]	Q9EPH1	Alpha-1B-glycoprotein [OS=Rattus norvegicus]		0	3636.48	FALSE	218.2	385.9	34.9	101.7	42.8	72.5	91.1	25.9	187.4	76.5	48.7	130.6	39.9	33.3	80.5	87	38	87.3	101.1	117	1.58846e+07	1.72287e+07	3.26269e+07	5.84497e+07	5.79292e+07	5.58208e+07	6.22309e+06		4.41408e+06	1.61871e+07	1.40942e+07	1.52657e+07	6.17345e+06	6.42669e+06	1.1042e+07	1.49844e+07
TRUE	High	[R].YPHRPDINSTTHPGADLK.[E]	1xHexNAc(4)Hex(5)NeuAc(1) [N8]	1	1	19	P18292 [137-154]	P18292	Prothrombin [OS=Rattus norvegicus]		0	3932.68	FALSE		844.3	90.7	303.8	98.9	47.2				40.8		79.5		129.4	84	67.8		137.3	27.9	48.3				1.15296e+07	1.36442e+07	1.42495e+07			1.46623e+06	4.91006e+06	3.60543e+06	5.06667e+06	1.54535e+06		1.65422e+06	799994
TRUE	High	[R].FNDTNVVHTVK.[T]	1xHexNAc(4)Hex(5)NeuAc(2) [N2]	1	1	328	P24090 [155-165]	P24090	Alpha-2-HS-glycoprotein [OS=Rattus norvegicus]		0	3478.43	FALSE	99.7	133.9	89.8	92.8	86.1	83.3	86.7	93.4	260.7	115.3	75.7	99.3	49.6	87.9	85.2	70.7	113.4	66.7	103.6	106	7.56013e+07	7.43855e+07	1.53753e+08	2.0658e+08	2.0642e+08	2.44872e+08	1.42084e+08	1.24607e+08	1.38475e+08	1.4315e+08	1.49727e+08	1.41664e+08	1.39381e+08	1.28279e+08	1.328e+08	1.28945e+08
TRUE	High	[K].LINDYVSNQTQGK.[I]	1xHexNAc(3)Hex(6)NeuAc(2)Acetyl(1) [N8]	1	1	2	P05544 [175-187]	P05544	Serine protease inhibitor A3L [OS=Rattus norvegicus]		0	3685.5	FALSE				180.5	149.8	231.4	208		298.3				100.1			183.9		151.1	293.3	203.8										868478	1.36634e+06	1.40205e+06			1.1337e+06
TRUE	High	[R].HNSTGCLK.[M]	1xCarbamidomethyl [C6]; 1xHexNAc(4)Hex(5)NeuAc(1) [N2]	1	1	8	P05371 [289-296]	P05371	Clusterin [OS=Rattus norvegicus]		0	2830.11	FALSE		276.8	9	192.3	15.1				32.4	26.7	3.4		264.6	578.1	103.6	131.6		106.9	151.3	108.3				340309	260456	300937	9761.22			113011	282038	209020	9943.55	16726.9	16451.9
TRUE	High	[K].YLNETQQLTEK.[I]	1xHexNAc(5)Hex(4)Fuc(2)NeuAc(1)Acetyl(1) [N3]	1	1	7	Q03626 [1002-1012]	Q03626	Murinoglobulin-1 [OS=Rattus norvegicus]		0	3655.51	FALSE	154.8	31.9	67	46.3	83.1	79.3	95.8	147.6	403.6	169.6	52.2	79.7	36.3	25.7	62.9	137.8	93.5	86.9	74.4	71.5	2.32124e+07	2.37946e+07	4.26828e+07	1.33884e+07	9.73352e+06	9.07777e+06	2.15818e+07	1.72161e+07	2.04105e+07	1.45909e+07	1.41087e+07	1.26946e+07	2.53365e+07	2.4709e+07	2.70781e+07	2.24459e+07
TRUE	High	[R].SPPAPPLPNAPFAPLRPLGCNDSEVLAVAGFALQNINR.[V]	1xCarbamidomethyl [C20]; 1xHexNAc(4)Hex(5)Fuc(2)NeuAc(1)Acetyl(1) [N21]	1	1	6	Q9QX79 [20-57]	Q9QX79	Fetuin-B [OS=Rattus norvegicus]		0	6228.88	FALSE		205.8	103.5	109.3	165.1	164.7	251.6	85.8		72		383.5	80	91.8	124.3			162.8						3.26196e+06	2.00571e+06	1.91133e+06			1.00842e+06	1.06519e+06			1.60933e+06			1.60498e+06
TRUE	High	[R].LNKPFLDYGDTVMYGLECSPSTWIRNHSHWGR.[R]	1xCarbamidomethyl [C18]; 1xHexNAc(4)Hex(6)Fuc(1)NeuAc(1)NeuGc(1)Acetyl(1) [N26]	1	1	3	Q924A5 [108-139]	Q924A5	Proton-coupled amino acid transporter 1 [OS=Rattus norvegicus]		1	6407.69	FALSE	83.9	106.6	54.9	223.4	53.7	111.5	92.8	54.3	91.9	126.8	169.1	32	75.4	174.5	72.2	97.5	210.9	31.1	78.1	59.5		1.61975e+06	2.22054e+06	6.11895e+06	3.32476e+06	3.3937e+06	1.93209e+06		1.58275e+06	7.1096e+06	8.33525e+06	3.47199e+06	974823	2.26515e+06	1.708e+06
TRUE	High	[R].KQILEGLEFNLTQIPEADIHK.[A]	1xHexNAc(5)Hex(6)NeuAc(2)Acetyl(1) [N10]	1	1	9	P17475 [92-112]	P17475	Alpha-1-antiproteinase [OS=Rattus norvegicus]		1	5048.23	FALSE			114.6	157.2	137.1		170.9			76.4	115.2	67.5	72	97.4	202.8	188.2		211.2	188.6	200.9							2.57917e+06	2.32024e+06	2.34449e+06		3.21634e+06		2.92935e+06	2.80585e+06	2.60134e+06
[truncated: 456 more rows]
[truncated: 68 more columns]

## Sheet: Table S3
Table S3: Gene ontology enrichment analysis of identified glycoproteins using the PANTHER classification system
[truncated: 33 more rows]

## Sheet: Table S4
Table S4: List of peptides from protein G-bound and unbound fractions of papain-digested IgG identified by Proteome Discoverer 3.1
[truncated: 183 more rows]
